# Supplementary material for: (4-Butyl-1-ethyl-1,2,4-triazol-5-yl­idene)[(1,2,5,6-η)-cyclo­octa-1,5-diene](tri­phenyl­phosphane)rhodium(I) tetra­fluorido­borate
Source: IUCrdata. 2024 Jan 26;9(Pt 1):x240060. doi: 10.1107/S2414314624000609 (PMC10842282; doi:10.1107/S2414314624000609)
Supplement: Supplementary file 1 [file x-09-x240060-sup1.cif]

##############################################################################
#                                                                            #
# This CIF contains the data for a data article accepted for                 #
# publication in IUCrData. It conforms to the requirements of                #
# Notes for Authors for IUCrData, and has been                               #
# peer reviewed under the auspices of IUCrData.                              #
#                                                                            #
# Full details of the Crystallographic Information File format               #
# are given in the paper "The Crystallographic Information File (CIF):       #
# a New Standard Archive File for Crystallography" by S. R. Hall, F. H.      #
# Allen and I. D. Brown [Acta Cryst. (1991), A47, 655-685].                  #
#                                                                            #
# The current version of the core CIF dictionary is obtainable from          #
# ftp://ftp.iucr.org/pub/cif_core.dic.                                       #
#                                                                            #
# Software is freely available for graphical display of the structure(s)     #
# in this CIF. For information consult the CIF software page                 #
# http://www.iucr.org/resources/cif/software.                                #
#                                                                            #
# This file may be used for bona fide research purposes within the           #
# scientific community so long as proper attribution is given to the data    # 
# article from which it was obtained.                                        #
#                                                                            #
##############################################################################
data_I
_audit_creation_method
;
Olex2 1.3
(compiled 2020.11.12 svn.r5f609507 for OlexSys, GUI svn.r6408)
;
_journal_date_recd_electronic     2024-01-11
_journal_date_accepted     2024-01-17
_journal_name_full     'IUCrData'
_journal_year     2024
_journal_volume     9
_journal_issue      1
_journal_page_first     0
_journal_page_last     0
_journal_paper_category     HM
_journal_paper_doi     10.1107/S2414314624000609
_journal_coeditor_code     HB4460
_publ_contact_author_name     'Edward Rajaseelan'
_publ_contact_author_address
;
Department of Chemistry
Millersville University
Millersville
PA 17551
USA
;
_publ_contact_author_email     edward.rajaseelan@millersville.edu
_publ_contact_author_fax     ?
_publ_contact_author_phone     '717-871-7395'
_publ_section_title
;\
(4-Butyl-1-ethyl-1,2,4-triazol-5-ylidene)[(1,2,5,6-\h)-cycloocta-1,5-diene]\
(triphenylphosphane)rhodium(I) tetrafluoridoborate
;
loop_
    _publ_author_name
    _publ_author_footnote
    _publ_author_address
    'Lerch, Timothy G.' .
;
Department of Chemistry
Millersville University
Millersville
PA 17551
USA
;
    'Gau, Michael' .
;
Department of Chemistry
University of Pennsylvania
Philadelphia
PA 19104
USA
;
    'Albert, Daniel R.' .
;
Department of Chemistry
Millersville University
Millersville
PA 17551
USA
;
    'Rajaseelan, Edward' .
;
Department of Chemistry
Millersville University
Millersville
PA 17551
USA
;
_publ_section_synopsis
;
In the title triazole-based N-heterocyclic carbene rhodium(I) cationic complex
with a tetrafluoridoborate counter-anion, the Rh center has a distorted
square-planar coordination geometry with expected bond distances.
;
_chemical_name_systematic
;\
(4-Butyl-1-ethyl-1,2,4-triazol-5-ylidene)[(1,2,5,6-\h)-cycloocta-1,5-diene]\
(triphenylphosphane)rhodium(I) tetrafluoridoborate
;
_chemical_name_common     ?
_chemical_formula_moiety     'C34 H42 N3 P Rh +, B F4 -'
_chemical_formula_sum     'C34 H42 B F4 N3 P Rh'
_chemical_formula_iupac     '[Rh (C8 H12) (C8 H15 N3) (C18 H15 P)] B F4'
_chemical_formula_weight     713.39
_chemical_melting_point     ?
_chemical_absolute_configuration     ?
_space_group_crystal_system     monoclinic
_space_group_name_H-M_alt     'P 1 c 1'
_space_group_name_Hall     'P -2yc'
loop_
    _space_group_symop_operation_xyz
    'x, y, z'
    'x, -y, z+1/2'
_cell_length_a     14.1427(4)
_cell_length_b     12.3145(4)
_cell_length_c     18.8729(5)
_cell_angle_alpha     90
_cell_angle_beta     98.442(3)
_cell_angle_gamma     90
_cell_volume     3251.30(17)
_cell_formula_units_Z     4
_cell_measurement_reflns_used     29059
_cell_measurement_theta_min     2.1880
_cell_measurement_theta_max     28.3260
_cell_measurement_temperature     100
_exptl_crystal_description     block
_exptl_crystal_colour     orange
_exptl_crystal_size_max     0.24
_exptl_crystal_size_mid     0.11
_exptl_crystal_size_min     0.09
_exptl_crystal_density_diffrn     1.457
_exptl_crystal_density_meas     ?
_exptl_crystal_density_method     ?
_exptl_crystal_F_000     1472
_exptl_absorpt_coefficient_mu     0.626
_exptl_absorpt_correction_type     multi-scan
_exptl_absorpt_process_details     'SCALE3 ABSPACK'
_exptl_absorpt_correction_T_min     0.87281
_exptl_absorpt_correction_T_max     1.00000
_diffrn_ambient_temperature     100.0
_diffrn_source     ?
_diffrn_radiation_type     MoK\a
_diffrn_radiation_wavelength     0.71073
_diffrn_measurement_device_type     'Rigaku XtaLAB Synergy-S'
_diffrn_measurement_device     '\k-geometry diffractometer'
_diffrn_measurement_method     '\w scans'
_diffrn_detector_area_resol_mean     10.0
_diffrn_reflns_number     51545
_diffrn_reflns_av_R_equivalents     0.0431
_diffrn_reflns_av_unetI/netI     0.0437
_diffrn_reflns_theta_min     2.182
_diffrn_reflns_theta_max     28.281
_diffrn_reflns_theta_full     25.242
_diffrn_measured_fraction_theta_max     0.999
_diffrn_measured_fraction_theta_full     0.999
_diffrn_reflns_limit_h_min     -18
_diffrn_reflns_limit_h_max     18
_diffrn_reflns_limit_k_min     -14
_diffrn_reflns_limit_k_max     16
_diffrn_reflns_limit_l_min     -25
_diffrn_reflns_limit_l_max     23
_refine_special_details     ?
_reflns_number_total     14495
_reflns_number_gt     12922
_reflns_threshold_expression     'I > 2\s(I)'
_refine_ls_structure_factor_coef     Fsqd
_refine_ls_matrix_type     full
_refine_ls_R_factor_all     0.0375
_refine_ls_R_factor_gt     0.0320
_refine_ls_wR_factor_gt     0.0761
_refine_ls_wR_factor_ref     0.0785
_refine_ls_goodness_of_fit_ref     1.071
_refine_ls_restrained_S_all     1.127
_refine_ls_number_reflns     14495
_refine_ls_number_parameters     825
_refine_ls_number_restraints     83
_refine_ls_hydrogen_treatment     constr
_refine_ls_weighting_scheme     calc
_refine_ls_weighting_details
              'w=1/[\s^2^(Fo^2^)+(0.0385P)^2^+0.0978P] where P=(Fo^2^+2Fc^2^)/3'
_atom_sites_solution_hydrogens     geom
_atom_sites_solution_primary     iterative
_atom_sites_solution_secondary     ?
_refine_ls_shift/su_max     0.001
_refine_ls_shift/su_mean     0.000
_refine_diff_density_max     0.893
_refine_diff_density_min     -0.592
_refine_ls_extinction_method     none
_refine_ls_extinction_coef     .
_refine_ls_abs_structure_details
;
Flack <i>x</i> determined using 5071 quotients [(I+)-(I-)]/[(I+)+(I-)]
(Parsons <i>et al.</i>,  2013)
;
_refine_ls_abs_structure_Flack     -0.015(11)
loop_
    _atom_type_symbol
    _atom_type_description
    _atom_type_scat_dispersion_real
    _atom_type_scat_dispersion_imag
    _atom_type_scat_source
    'C' 'C' 0.0033 0.0016
                         'International Tables Vol C Tables 4.2.6.8 and 6.1.1.4'
    'H' 'H' 0.0000 0.0000
                         'International Tables Vol C Tables 4.2.6.8 and 6.1.1.4'
    'B' 'B' 0.0013 0.0007
                         'International Tables Vol C Tables 4.2.6.8 and 6.1.1.4'
    'F' 'F' 0.0171 0.0103
                         'International Tables Vol C Tables 4.2.6.8 and 6.1.1.4'
    'N' 'N' 0.0061 0.0033
                         'International Tables Vol C Tables 4.2.6.8 and 6.1.1.4'
    'P' 'P' 0.1023 0.0942
                         'International Tables Vol C Tables 4.2.6.8 and 6.1.1.4'
    'Rh' 'Rh' -1.1178 0.9187
                         'International Tables Vol C Tables 4.2.6.8 and 6.1.1.4'
_computing_data_collection
;
CrysAlis PRO (Rigaku OD, 2023)
;
_computing_cell_refinement
;
CrysAlis PRO (Rigaku OD, 2023)
;
_computing_data_reduction
;
CrysAlis PRO (Rigaku OD, 2023)
;
_computing_structure_solution
;
olex2.solve (Bourhis <i>et al.</i>,  2015)
;
_computing_structure_refinement
;
SHELXL2018 (Sheldrick, 2015)
;
_computing_molecular_graphics
;
OLEX2 (Dolomanov <i>et al.</i>,  2009)
;
_computing_publication_material
;
publCIF (Westrip, 2010)
;
loop_
    _atom_site_type_symbol
    _atom_site_label
    _atom_site_fract_x
    _atom_site_fract_y
    _atom_site_fract_z
    _atom_site_U_iso_or_equiv
    _atom_site_adp_type
    _atom_site_calc_flag
    _atom_site_occupancy
    _atom_site_disorder_assembly
    _atom_site_disorder_group
    Rh Rh1 0.23043(2) 0.54241(2) 0.22149(2) 0.01140(11) Uani d 1 . .
    P P1 0.35044(7) 0.66162(7) 0.20155(5) 0.0126(2) Uani d 1 . .
    N N1 0.0963(2) 0.7316(2) 0.21225(16) 0.0169(6) Uani d 1 . .
    N N2 0.0233(3) 0.7901(3) 0.17234(17) 0.0241(7) Uani d 1 . .
    N N3 0.0703(2) 0.6506(2) 0.11185(16) 0.0188(7) Uani d 1 . .
    C C1 0.1270(3) 0.6469(3) 0.17711(19) 0.0157(7) Uani d 1 . .
    C C2 0.0092(3) 0.7377(3) 0.1121(2) 0.0247(9) Uani d 1 . .
    H H2 -0.037697 0.757036 0.072831 0.030 Uiso calc 1 . .
    C C3 0.1287(3) 0.7643(3) 0.2866(2) 0.0208(8) Uani d 1 . .
    H H3A 0.147907 0.841670 0.287777 0.025 Uiso calc 1 . .
    H H3B 0.185333 0.720725 0.306306 0.025 Uiso calc 1 . .
    C C4 0.0504(3) 0.7484(4) 0.3328(2) 0.0294(9) Uani d 1 . .
    H H4A -0.004342 0.794651 0.314950 0.044 Uiso calc 1 . .
    H H4B 0.074689 0.767984 0.382430 0.044 Uiso calc 1 . .
    H H4C 0.030218 0.672133 0.330718 0.044 Uiso calc 1 . .
    C C5 0.0709(3) 0.5775(3) 0.0507(2) 0.0226(8) Uani d 1 . .
    H H5A 0.125030 0.526128 0.061069 0.027 Uiso calc 1 . .
    H H5B 0.080639 0.620510 0.008007 0.027 Uiso calc 1 . .
    C C6 -0.0221(3) 0.5135(3) 0.0342(2) 0.0235(8) Uani d 1 . .
    H H6A -0.076909 0.563972 0.032751 0.028 Uiso calc 1 . .
    H H6B -0.025962 0.460361 0.073018 0.028 Uiso calc 1 . .
    C C7 -0.0291(4) 0.4536(3) -0.0373(3) 0.0259(11) Uani d 1 . .
    H H7A -0.021690 0.506301 -0.075669 0.031 Uiso calc 1 . .
    H H7B 0.023736 0.400339 -0.034862 0.031 Uiso calc 1 . .
    C C8 -0.1244(3) 0.3945(4) -0.0558(2) 0.0342(10) Uani d 1 . .
    H H8A -0.125073 0.354691 -0.100850 0.051 Uiso calc 1 . .
    H H8B -0.176654 0.447436 -0.061068 0.051 Uiso calc 1 . .
    H H8C -0.132580 0.343321 -0.017389 0.051 Uiso calc 1 . .
    C C9 0.3233(3) 0.8062(3) 0.1857(2) 0.0165(7) Uani d 1 . .
    C C10 0.3651(3) 0.8906(3) 0.2285(2) 0.0248(9) Uani d 1 . .
    H H10 0.409047 0.874911 0.270329 0.030 Uiso calc 1 . .
    C C11 0.3423(3) 0.9983(3) 0.2100(3) 0.0326(10) Uani d 1 . .
    H H11 0.371298 1.055455 0.239325 0.039 Uiso calc 1 . .
    C C12 0.2783(3) 1.0229(3) 0.1498(3) 0.0305(10) Uani d 1 . .
    H H12 0.263464 1.096466 0.137737 0.037 Uiso calc 1 . .
    C C13 0.2357(3) 0.9401(3) 0.1068(2) 0.0265(9) Uani d 1 . .
    H H13 0.191443 0.956758 0.065383 0.032 Uiso calc 1 . .
    C C14 0.2578(3) 0.8322(3) 0.1245(2) 0.0240(8) Uani d 1 . .
    H H14 0.228402 0.775645 0.094877 0.029 Uiso calc 1 . .
    C C15 0.4034(3) 0.6293(3) 0.12137(19) 0.0150(7) Uani d 1 . .
    C C16 0.4761(3) 0.6959(3) 0.1030(2) 0.0200(8) Uani d 1 . .
    H H16 0.495898 0.757864 0.131339 0.024 Uiso calc 1 . .
    C C17 0.5196(3) 0.6717(3) 0.0432(2) 0.0251(9) Uani d 1 . .
    H H17 0.569552 0.716459 0.031062 0.030 Uiso calc 1 . .
    C C18 0.4895(3) 0.5818(3) 0.0017(2) 0.0250(9) Uani d 1 . .
    H H18 0.519025 0.565114 -0.039086 0.030 Uiso calc 1 . .
    C C19 0.4167(3) 0.5162(3) 0.0191(2) 0.0233(8) Uani d 1 . .
    H H19 0.396371 0.455065 -0.009927 0.028 Uiso calc 1 . .
    C C20 0.3731(3) 0.5395(3) 0.0791(2) 0.0184(8) Uani d 1 . .
    H H20 0.323146 0.494522 0.090993 0.022 Uiso calc 1 . .
    C C21 0.4501(3) 0.6576(3) 0.27486(19) 0.0168(7) Uani d 1 . .
    C C22 0.5350(3) 0.6010(3) 0.2688(2) 0.0224(8) Uani d 1 . .
    H H22 0.545238 0.572458 0.223798 0.027 Uiso calc 1 . .
    C C23 0.6042(3) 0.5869(3) 0.3291(2) 0.0307(10) Uani d 1 . .
    H H23 0.661476 0.548754 0.324954 0.037 Uiso calc 1 . .
    C C24 0.5895(4) 0.6283(4) 0.3947(2) 0.0350(11) Uani d 1 . .
    H H24 0.636842 0.618770 0.435446 0.042 Uiso calc 1 . .
    C C25 0.5061(3) 0.6836(3) 0.4012(2) 0.0314(10) Uani d 1 . .
    H H25 0.496630 0.712453 0.446309 0.038 Uiso calc 1 . .
    C C26 0.4361(3) 0.6972(3) 0.3420(2) 0.0232(9) Uani d 1 . .
    H H26 0.378287 0.733619 0.347221 0.028 Uiso calc 1 . .
    C C27 0.3181(3) 0.4482(3) 0.3088(2) 0.0181(8) Uani d 1 . .
    H H27 0.369372 0.491922 0.337835 0.022 Uiso calc 1 . .
    C C28 0.3413(3) 0.4137(3) 0.2441(2) 0.0170(9) Uani d 1 . .
    H H28 0.406472 0.435996 0.235014 0.020 Uiso calc 1 . .
    C C29 0.3032(3) 0.3131(3) 0.2044(2) 0.0200(8) Uani d 1 . .
    H H29A 0.339055 0.249255 0.226038 0.024 Uiso calc 1 . .
    H H29B 0.314771 0.318570 0.154016 0.024 Uiso calc 1 . .
    C C30 0.1958(3) 0.2946(3) 0.2054(2) 0.0196(8) Uani d 1 . .
    H H30A 0.169955 0.250343 0.163170 0.024 Uiso calc 1 . .
    H H30B 0.187841 0.252387 0.248746 0.024 Uiso calc 1 . .
    C C31 0.1376(3) 0.3981(3) 0.2047(2) 0.0199(9) Uani d 1 . .
    H H31 0.086650 0.404313 0.162176 0.024 Uiso calc 1 . .
    C C32 0.1159(3) 0.4519(3) 0.2640(2) 0.0219(8) Uani d 1 . .
    H H32 0.052410 0.489120 0.256332 0.026 Uiso calc 1 . .
    C C33 0.1515(3) 0.4248(3) 0.3408(2) 0.0280(9) Uani d 1 . .
    H H33A 0.110331 0.367500 0.356808 0.034 Uiso calc 1 . .
    H H33B 0.145710 0.490050 0.370579 0.034 Uiso calc 1 . .
    C C34 0.2561(3) 0.3857(3) 0.3534(2) 0.0241(8) Uani d 1 . .
    H H34A 0.282156 0.394122 0.404758 0.029 Uiso calc 1 . .
    H H34B 0.258168 0.307521 0.341417 0.029 Uiso calc 1 . .
    Rh Rh1' 0.73530(2) 0.95710(2) 0.73108(2) 0.01291(13) Uani d 1 . .
    P P1' 0.85977(7) 0.84605(7) 0.70922(5) 0.0131(2) Uani d 1 . .
    N N1' 0.6095(2) 0.7600(2) 0.72286(17) 0.0179(7) Uani d 1 . .
    N N2' 0.5440(3) 0.6938(3) 0.68242(18) 0.0270(8) Uani d 1 . .
    N N3' 0.5873(2) 0.8326(3) 0.61993(18) 0.0227(7) Uani d 1 . .
    C C1' 0.6382(3) 0.8450(3) 0.6868(2) 0.0172(7) Uani d 1 . .
    C C2' 0.5320(3) 0.7405(4) 0.6201(2) 0.0265(9) Uani d 1 . .
    H H2' 0.490327 0.714373 0.579647 0.032 Uiso calc 1 . .
    C C3' 0.6345(3) 0.7359(3) 0.7994(2) 0.0204(8) Uani d 1 . .
    H H3'A 0.686481 0.784950 0.820734 0.024 Uiso calc 1 . .
    H H3'B 0.657881 0.660235 0.805607 0.024 Uiso calc 1 . .
    C C4' 0.5481(3) 0.7508(4) 0.8375(2) 0.0268(9) Uani d 1 . .
    H H4'A 0.498359 0.698649 0.818527 0.040 Uiso calc 1 . .
    H H4'B 0.523428 0.824811 0.829550 0.040 Uiso calc 1 . .
    H H4'C 0.566668 0.738388 0.888924 0.040 Uiso calc 1 . .
    C C5' 0.5869(3) 0.9051(3) 0.5583(2) 0.0248(9) Uani d 1 . .
    H H5'A 0.601412 0.862715 0.516605 0.030 Uiso calc 1 . .
    H H5'B 0.637271 0.960830 0.569555 0.030 Uiso calc 1 . .
    C C6' 0.4898(3) 0.9608(3) 0.5391(2) 0.0271(9) Uani d 1 . .
    H H6'A 0.438943 0.904899 0.533216 0.033 Uiso calc 1 . .
    H H6'B 0.478590 1.008868 0.579099 0.033 Uiso calc 1 . .
    C C7' 0.4834(3) 1.0276(4) 0.4706(3) 0.0321(10) Uani d 1 . .
    H H7'A 0.533190 1.084687 0.476889 0.039 Uiso calc 1 . .
    H H7'B 0.496125 0.979903 0.430813 0.039 Uiso calc 1 . .
    C C8' 0.3861(4) 1.0804(4) 0.4510(3) 0.0422(12) Uani d 1 . .
    H H8'A 0.336782 1.024020 0.443167 0.063 Uiso calc 1 . .
    H H8'B 0.385357 1.123027 0.407033 0.063 Uiso calc 1 . .
    H H8'C 0.373457 1.128192 0.489992 0.063 Uiso calc 1 . .
    C C9' 0.9043(3) 0.8808(3) 0.62603(18) 0.0145(7) Uani d 1 . .
    C C10' 0.9738(3) 0.8152(3) 0.6024(2) 0.0185(7) Uani d 1 . .
    H H10' 0.996074 0.752189 0.628768 0.022 Uiso calc 1 . .
    C C11' 1.0107(3) 0.8418(3) 0.5402(2) 0.0237(8) Uani d 1 . .
    H H11' 1.058557 0.797575 0.524508 0.028 Uiso calc 1 . .
    C C12' 0.9775(3) 0.9331(4) 0.5010(2) 0.0251(10) Uani d 1 . .
    H H12' 1.002655 0.951173 0.458566 0.030 Uiso calc 1 . .
    C C13' 0.9076(3) 0.9981(3) 0.5238(2) 0.0238(8) Uani d 1 . .
    H H13' 0.884945 1.060312 0.496729 0.029 Uiso calc 1 . .
    C C14' 0.8705(3) 0.9723(3) 0.5863(2) 0.0194(8) Uani d 1 . .
    H H14' 0.822517 1.016681 0.601756 0.023 Uiso calc 1 . .
    C C15' 0.8355(3) 0.7005(3) 0.6965(2) 0.0170(7) Uani d 1 . .
    C C16' 0.8639(3) 0.6211(3) 0.7476(2) 0.0278(9) Uani d 1 . .
    H H16' 0.900957 0.640444 0.791893 0.033 Uiso calc 1 . .
    C C17' 0.8379(4) 0.5130(3) 0.7339(3) 0.0397(12) Uani d 1 . .
    H H17' 0.857749 0.459075 0.768886 0.048 Uiso calc 1 . .
    C C18' 0.7835(3) 0.4835(3) 0.6698(3) 0.0317(10) Uani d 1 . .
    H H18' 0.765964 0.409788 0.660930 0.038 Uiso calc 1 . .
    C C19' 0.7548(3) 0.5622(3) 0.6184(2) 0.0281(9) Uani d 1 . .
    H H19' 0.717544 0.542360 0.574267 0.034 Uiso calc 1 . .
    C C20' 0.7805(3) 0.6700(3) 0.6317(2) 0.0233(8) Uani d 1 . .
    H H20' 0.760504 0.723625 0.596512 0.028 Uiso calc 1 . .
    C C21' 0.9652(3) 0.8568(3) 0.77776(19) 0.0158(7) Uani d 1 . .
    C C22' 0.9593(3) 0.8222(3) 0.8480(2) 0.0215(8) Uani d 1 . .
    H H22' 0.902247 0.789028 0.858255 0.026 Uiso calc 1 . .
    C C23' 1.0352(3) 0.8358(3) 0.9021(2) 0.0249(9) Uani d 1 . .
    H H23' 1.030375 0.810408 0.948986 0.030 Uiso calc 1 . .
    C C24' 1.1180(3) 0.8860(3) 0.8889(2) 0.0262(9) Uani d 1 . .
    H H24' 1.170188 0.894725 0.926353 0.031 Uiso calc 1 . .
    C C25' 1.1246(3) 0.9237(3) 0.8203(2) 0.0234(8) Uani d 1 . .
    H H25' 1.181102 0.959484 0.811056 0.028 Uiso calc 1 . .
    C C26' 1.0484(3) 0.9093(3) 0.76472(19) 0.0167(7) Uani d 1 . .
    H H26' 1.053350 0.935261 0.718008 0.020 Uiso calc 1 . .
    C C27' 0.8399(3) 1.0917(3) 0.7551(3) 0.0222(10) Uani d 1 . .
    H H27' 0.905815 1.073244 0.745691 0.027 Uiso calc 1 . .
    C C28' 0.8189(3) 1.0523(3) 0.8189(2) 0.0230(9) Uani d 1 . .
    H H28' 0.872128 1.011041 0.847644 0.028 Uiso calc 1 . .
    C C29' 0.7548(4) 1.1113(4) 0.8628(3) 0.0417(12) Uani d 1 . .
    H H29C 0.778535 1.099191 0.914213 0.050 Uiso calc 1 . .
    H H29D 0.758582 1.190154 0.853404 0.050 Uiso calc 1 . .
    C C30' 0.6531(4) 1.0766(5) 0.8477(3) 0.0463(13) Uani d 1 . .
    H H30C 0.612689 1.136581 0.861206 0.056 Uiso calc 1 . .
    H H30D 0.644127 1.013913 0.878899 0.056 Uiso calc 1 . .
    C C31' 0.6177(3) 1.0451(3) 0.7714(3) 0.0247(9) Uani d 1 . .
    H H31' 0.555792 1.004605 0.765066 0.030 Uiso calc 1 . .
    C C32' 0.6370(3) 1.0957(4) 0.7101(3) 0.0260(10) Uani d 1 . .
    H H32' 0.586200 1.085493 0.667823 0.031 Uiso calc 1 . .
    C C33' 0.6924(3) 1.2019(3) 0.7089(3) 0.0380(12) Uani d 1 . .
    H H33C 0.669981 1.239425 0.663110 0.046 Uiso calc 1 . .
    H H33D 0.676222 1.248843 0.747982 0.046 Uiso calc 1 . .
    C C34' 0.7989(3) 1.1922(3) 0.7167(3) 0.0360(11) Uani d 1 . .
    H H34C 0.827590 1.256566 0.742999 0.043 Uiso calc 1 . .
    H H34D 0.818229 1.193409 0.668401 0.043 Uiso calc 1 . .
    F F1 0.2509(2) 0.6636(2) 0.42532(15) 0.0411(7) Uani d 1 . .
    F F2 0.2156(2) 0.8288(2) 0.46740(19) 0.0511(8) Uani d 1 . .
    F F3 0.3461(2) 0.7351(2) 0.52034(18) 0.0471(7) Uani d 1 . .
    F F4 0.1968(2) 0.6753(2) 0.53083(15) 0.0465(7) Uani d 1 . .
    B B1 0.2520(4) 0.7271(4) 0.4853(3) 0.0289(10) Uani d 1 . .
    F F1' 0.7750(3) 0.7124(3) 1.05755(18) 0.0515(9) Uani d 0.814(4) A 1
    F F2' 0.7148(3) 0.8192(3) 0.9653(3) 0.0526(10) Uani d 0.814(4) A 1
    F F4' 0.7153(2) 0.6401(2) 0.95288(17) 0.0470(7) Uani d 1 . .
    F F3' 0.8557(2) 0.7306(3) 0.96511(18) 0.0351(7) Uani d 0.814(4) A 1
    B B1' 0.7619(4) 0.7298(5) 0.9835(3) 0.0392(10) Uani d 1 . .
    F F2" 0.7129(11) 0.8046(12) 1.0293(8) 0.0544(18) Uani d 0.186(4) A 2
    F F3" 0.7460(12) 0.8254(10) 0.9307(8) 0.0406(18) Uani d 0.186(4) A 2
    F F1" 0.8545(8) 0.7527(14) 1.0082(9) 0.0499(18) Uani d 0.186(4) A 2
loop_
    _atom_site_aniso_label
    _atom_site_aniso_U_11
    _atom_site_aniso_U_22
    _atom_site_aniso_U_33
    _atom_site_aniso_U_12
    _atom_site_aniso_U_13
    _atom_site_aniso_U_23
    Rh1 0.01014(19) 0.00934(13) 0.0149(3) -0.00091(10) 0.0025(2) 0.00020(11)
    P1 0.0133(5) 0.0103(4) 0.0145(5) -0.0028(3) 0.0030(4) -0.0010(3)
    N1 0.0176(17) 0.0156(14) 0.0172(15) 0.0053(12) 0.0011(12) -0.0006(12)
    N2 0.0249(19) 0.0272(17) 0.0194(16) 0.0122(14) 0.0005(14) 0.0024(13)
    N3 0.0188(18) 0.0214(16) 0.0158(15) 0.0044(12) 0.0013(13) -0.0042(12)
    C1 0.0143(19) 0.0149(17) 0.0177(18) -0.0008(13) 0.0018(14) -0.0014(13)
    C2 0.022(2) 0.032(2) 0.0194(19) 0.0125(17) -0.0009(16) 0.0010(16)
    C3 0.022(2) 0.022(2) 0.0183(19) 0.0040(15) 0.0016(16) -0.0030(15)
    C4 0.026(2) 0.042(2) 0.021(2) 0.0131(18) 0.0056(17) 0.0019(17)
    C5 0.025(2) 0.026(2) 0.0172(18) 0.0032(16) 0.0030(16) -0.0054(15)
    C6 0.017(2) 0.033(2) 0.0197(19) 0.0037(16) -0.0004(15) -0.0024(16)
    C7 0.023(2) 0.032(2) 0.021(2) -0.0010(16) -0.0006(18) -0.0048(16)
    C8 0.032(3) 0.044(3) 0.026(2) -0.0048(19) -0.0018(18) -0.0045(18)
    C9 0.017(2) 0.0140(17) 0.0199(19) -0.0021(13) 0.0089(15) -0.0002(14)
    C10 0.024(2) 0.0168(19) 0.033(2) -0.0014(15) 0.0005(17) -0.0047(16)
    C11 0.033(3) 0.015(2) 0.048(3) -0.0015(17) 0.001(2) -0.0095(18)
    C12 0.033(3) 0.0165(19) 0.043(3) 0.0054(17) 0.009(2) 0.0015(17)
    C13 0.032(3) 0.0224(19) 0.025(2) 0.0040(16) 0.0036(18) 0.0067(15)
    C14 0.032(2) 0.0180(19) 0.0216(19) -0.0031(16) 0.0022(17) -0.0021(14)
    C15 0.0133(18) 0.0160(17) 0.0162(17) -0.0002(13) 0.0038(14) -0.0001(13)
    C16 0.020(2) 0.0176(18) 0.0236(19) -0.0037(14) 0.0062(16) -0.0009(14)
    C17 0.024(2) 0.026(2) 0.029(2) -0.0022(16) 0.0146(18) 0.0034(16)
    C18 0.032(2) 0.026(2) 0.020(2) 0.0064(18) 0.0126(17) 0.0025(16)
    C19 0.031(2) 0.0216(19) 0.0178(18) -0.0020(16) 0.0047(16) -0.0034(14)
    C20 0.020(2) 0.0171(18) 0.0180(18) 0.0008(13) 0.0024(15) 0.0027(13)
    C21 0.019(2) 0.0148(17) 0.0159(17) -0.0074(13) -0.0001(14) 0.0019(13)
    C22 0.019(2) 0.0189(18) 0.028(2) -0.0048(14) -0.0002(16) 0.0038(15)
    C23 0.025(2) 0.026(2) 0.038(2) -0.0063(17) -0.0068(19) 0.0117(18)
    C24 0.035(3) 0.040(3) 0.026(2) -0.019(2) -0.0121(19) 0.0129(18)
    C25 0.042(3) 0.034(2) 0.0164(19) -0.020(2) -0.0014(18) 0.0048(16)
    C26 0.028(2) 0.021(2) 0.0218(19) -0.0137(16) 0.0058(17) -0.0002(16)
    C27 0.018(2) 0.0145(17) 0.0198(18) -0.0007(13) -0.0045(15) 0.0051(13)
    C28 0.012(2) 0.0104(19) 0.028(2) 0.0036(13) -0.0010(16) 0.0024(15)
    C29 0.0169(19) 0.0092(17) 0.033(2) 0.0027(13) 0.0000(16) -0.0005(14)
    C30 0.018(2) 0.0128(17) 0.027(2) -0.0018(14) 0.0007(16) -0.0032(14)
    C31 0.015(2) 0.017(2) 0.028(2) -0.0063(15) 0.0027(17) 0.0018(16)
    C32 0.014(2) 0.0171(19) 0.037(2) -0.0032(13) 0.0119(17) 0.0056(15)
    C33 0.033(2) 0.022(2) 0.033(2) -0.0047(17) 0.0169(19) 0.0074(17)
    C34 0.029(2) 0.0230(19) 0.0197(19) -0.0027(16) 0.0023(16) 0.0073(15)
    Rh1' 0.00952(19) 0.01020(14) 0.0189(3) 0.00142(10) 0.0018(2) 0.00004(11)
    P1' 0.0108(5) 0.0117(4) 0.0172(5) 0.0015(3) 0.0035(4) 0.0027(3)
    N1' 0.0146(17) 0.0195(15) 0.0196(16) -0.0073(12) 0.0024(13) -0.0009(12)
    N2' 0.024(2) 0.0332(19) 0.0232(18) -0.0150(15) 0.0015(15) -0.0073(14)
    N3' 0.0192(18) 0.0272(17) 0.0218(17) -0.0067(13) 0.0033(14) -0.0012(13)
    C1' 0.0126(18) 0.0168(17) 0.0230(19) 0.0017(13) 0.0051(15) -0.0003(14)
    C2' 0.021(2) 0.035(2) 0.023(2) -0.0131(17) 0.0035(17) -0.0049(17)
    C3' 0.019(2) 0.0216(19) 0.0206(19) -0.0056(15) 0.0015(15) 0.0034(15)
    C4' 0.022(2) 0.037(2) 0.022(2) -0.0073(17) 0.0043(16) 0.0013(17)
    C5' 0.021(2) 0.034(2) 0.0191(19) -0.0029(16) 0.0030(16) 0.0038(16)
    C6' 0.017(2) 0.043(3) 0.021(2) -0.0035(17) 0.0024(16) 0.0009(17)
    C7' 0.026(3) 0.042(3) 0.029(2) 0.0028(19) 0.007(2) 0.0041(19)
    C8' 0.029(3) 0.059(3) 0.038(3) 0.011(2) 0.003(2) 0.011(2)
    C9' 0.0118(17) 0.0172(17) 0.0147(16) -0.0007(13) 0.0028(13) 0.0028(13)
    C10' 0.018(2) 0.0183(18) 0.0196(18) -0.0001(14) 0.0037(15) 0.0005(14)
    C11' 0.023(2) 0.028(2) 0.0218(19) -0.0029(16) 0.0073(16) -0.0039(15)
    C12' 0.030(3) 0.030(2) 0.017(2) -0.0084(19) 0.0084(18) -0.0003(17)
    C13' 0.031(2) 0.0187(19) 0.0201(19) -0.0031(16) -0.0006(17) 0.0067(15)
    C14' 0.019(2) 0.0171(17) 0.0218(19) -0.0005(14) 0.0006(15) 0.0007(14)
    C15' 0.0150(19) 0.0118(17) 0.026(2) 0.0001(13) 0.0073(15) 0.0023(14)
    C16' 0.029(2) 0.018(2) 0.034(2) -0.0020(16) -0.0038(18) 0.0045(16)
    C17' 0.043(3) 0.016(2) 0.056(3) -0.0013(18) -0.005(2) 0.0131(19)
    C18' 0.034(3) 0.0140(18) 0.047(3) -0.0056(17) 0.006(2) -0.0012(17)
    C19' 0.031(2) 0.021(2) 0.032(2) -0.0030(17) 0.0067(19) -0.0043(16)
    C20' 0.030(2) 0.0166(18) 0.024(2) -0.0006(15) 0.0072(17) 0.0003(14)
    C21' 0.0162(19) 0.0138(17) 0.0178(17) 0.0059(13) 0.0042(14) 0.0003(13)
    C22' 0.024(2) 0.0189(19) 0.023(2) 0.0068(15) 0.0079(16) 0.0036(15)
    C23' 0.032(2) 0.025(2) 0.0167(18) 0.0119(17) 0.0006(17) 0.0004(15)
    C24' 0.025(2) 0.028(2) 0.023(2) 0.0079(16) -0.0055(17) -0.0095(16)
    C25' 0.017(2) 0.024(2) 0.028(2) 0.0013(15) 0.0008(16) -0.0085(16)
    C26' 0.0164(19) 0.0173(17) 0.0166(17) 0.0047(13) 0.0028(14) -0.0018(13)
    C27' 0.015(2) 0.0094(19) 0.038(3) -0.0018(14) -0.0075(18) 0.0001(16)
    C28' 0.020(2) 0.0191(19) 0.027(2) 0.0057(14) -0.0057(17) -0.0059(15)
    C29' 0.041(3) 0.047(3) 0.036(3) 0.010(2) 0.003(2) -0.019(2)
    C30' 0.038(3) 0.058(3) 0.048(3) 0.003(2) 0.023(3) -0.016(3)
    C31' 0.014(2) 0.019(2) 0.044(3) 0.0024(14) 0.0135(18) -0.0024(16)
    C32' 0.012(2) 0.022(2) 0.043(3) 0.0080(16) 0.0020(19) 0.0043(19)
    C33' 0.020(2) 0.021(2) 0.073(4) 0.0059(16) 0.009(2) 0.019(2)
    C34' 0.024(2) 0.019(2) 0.060(3) -0.0059(16) -0.009(2) 0.0103(19)
    F1 0.0358(16) 0.0561(17) 0.0292(14) 0.0060(12) -0.0029(12) -0.0049(12)
    F2 0.0383(17) 0.0366(16) 0.074(2) 0.0045(13) -0.0068(15) -0.0002(14)
    F3 0.0286(15) 0.0442(16) 0.0623(19) 0.0027(12) -0.0133(14) -0.0119(14)
    F4 0.0390(17) 0.0674(19) 0.0347(15) 0.0025(14) 0.0103(13) 0.0050(13)
    B1 0.019(3) 0.033(3) 0.033(3) 0.0067(19) -0.004(2) -0.005(2)
    F1' 0.0413(19) 0.091(2) 0.0230(15) -0.0086(17) 0.0089(14) -0.0018(15)
    F2' 0.041(2) 0.0395(17) 0.069(2) 0.0048(15) -0.0205(18) -0.0083(18)
    F4' 0.0335(16) 0.0489(17) 0.0541(18) -0.0048(13) -0.0079(14) 0.0041(14)
    F3' 0.0273(16) 0.0563(18) 0.0233(16) -0.0085(13) 0.0094(12) 0.0082(13)
    B1' 0.030(2) 0.058(2) 0.0284(19) -0.0047(18) 0.0011(17) 0.0003(18)
    F2" 0.044(3) 0.069(3) 0.049(3) -0.007(3) 0.000(3) -0.006(3)
    F3" 0.033(3) 0.049(3) 0.037(3) -0.003(3) -0.002(3) -0.004(3)
    F1" 0.039(3) 0.073(3) 0.037(3) -0.008(3) 0.002(3) 0.005(3)
_geom_special_details
;
 All esds (except the esd in the dihedral angle between two l.s. planes)
 are estimated using the full covariance matrix.  The cell esds are taken
 into account individually in the estimation of esds in distances, angles
 and torsion angles; correlations between esds in cell parameters are only
 used when they are defined by crystal symmetry.  An approximate (isotropic)
 treatment of cell esds is used for estimating esds involving l.s. planes.
;
loop_
    _geom_bond_atom_site_label_1
    _geom_bond_atom_site_label_2
    _geom_bond_site_symmetry_2
    _geom_bond_distance
    _geom_bond_publ_flag
    Rh1 P1 . 2.3162(9) ?
    Rh1 C1 . 2.034(4) ?
    Rh1 C27 . 2.236(4) ?
    Rh1 C28 . 2.227(4) ?
    Rh1 C31 . 2.205(4) ?
    Rh1 C32 . 2.211(4) ?
    P1 C9 . 1.837(4) ?
    P1 C15 . 1.828(3) ?
    P1 C21 . 1.825(4) ?
    N1 N2 . 1.388(4) ?
    N1 C1 . 1.341(4) ?
    N1 C3 . 1.467(5) ?
    N2 C2 . 1.297(5) ?
    N3 C1 . 1.368(5) ?
    N3 C2 . 1.378(5) ?
    N3 C5 . 1.465(4) ?
    C2 H2 . 0.9500 ?
    C3 H3A . 0.9900 ?
    C3 H3B . 0.9900 ?
    C3 C4 . 1.520(6) ?
    C4 H4A . 0.9800 ?
    C4 H4B . 0.9800 ?
    C4 H4C . 0.9800 ?
    C5 H5A . 0.9900 ?
    C5 H5B . 0.9900 ?
    C5 C6 . 1.526(6) ?
    C6 H6A . 0.9900 ?
    C6 H6B . 0.9900 ?
    C6 C7 . 1.528(6) ?
    C7 H7A . 0.9900 ?
    C7 H7B . 0.9900 ?
    C7 C8 . 1.527(6) ?
    C8 H8A . 0.9800 ?
    C8 H8B . 0.9800 ?
    C8 H8C . 0.9800 ?
    C9 C10 . 1.393(5) ?
    C9 C14 . 1.407(6) ?
    C10 H10 . 0.9500 ?
    C10 C11 . 1.397(6) ?
    C11 H11 . 0.9500 ?
    C11 C12 . 1.379(7) ?
    C12 H12 . 0.9500 ?
    C12 C13 . 1.384(6) ?
    C13 H13 . 0.9500 ?
    C13 C14 . 1.394(5) ?
    C14 H14 . 0.9500 ?
    C15 C16 . 1.398(5) ?
    C15 C20 . 1.394(5) ?
    C16 H16 . 0.9500 ?
    C16 C17 . 1.394(5) ?
    C17 H17 . 0.9500 ?
    C17 C18 . 1.387(6) ?
    C18 H18 . 0.9500 ?
    C18 C19 . 1.386(6) ?
    C19 H19 . 0.9500 ?
    C19 C20 . 1.397(5) ?
    C20 H20 . 0.9500 ?
    C21 C22 . 1.406(5) ?
    C21 C26 . 1.400(5) ?
    C22 H22 . 0.9500 ?
    C22 C23 . 1.399(6) ?
    C23 H23 . 0.9500 ?
    C23 C24 . 1.383(7) ?
    C24 H24 . 0.9500 ?
    C24 C25 . 1.383(7) ?
    C25 H25 . 0.9500 ?
    C25 C26 . 1.389(6) ?
    C26 H26 . 0.9500 ?
    C27 H27 . 1.0000 ?
    C27 C28 . 1.379(6) ?
    C27 C34 . 1.511(5) ?
    C28 H28 . 1.0000 ?
    C28 C29 . 1.506(5) ?
    C29 H29A . 0.9900 ?
    C29 H29B . 0.9900 ?
    C29 C30 . 1.539(6) ?
    C30 H30A . 0.9900 ?
    C30 H30B . 0.9900 ?
    C30 C31 . 1.517(6) ?
    C31 H31 . 1.0000 ?
    C31 C32 . 1.372(6) ?
    C32 H32 . 1.0000 ?
    C32 C33 . 1.502(6) ?
    C33 H33A . 0.9900 ?
    C33 H33B . 0.9900 ?
    C33 C34 . 1.541(6) ?
    C34 H34A . 0.9900 ?
    C34 H34B . 0.9900 ?
    Rh1' P1' . 2.3135(9) ?
    Rh1' C1' . 2.038(4) ?
    Rh1' C27' . 2.224(4) ?
    Rh1' C28' . 2.223(4) ?
    Rh1' C31' . 2.211(4) ?
    Rh1' C32' . 2.201(4) ?
    P1' C9' . 1.826(3) ?
    P1' C15' . 1.834(4) ?
    P1' C21' . 1.829(4) ?
    N1' N2' . 1.377(4) ?
    N1' C1' . 1.344(5) ?
    N1' C3' . 1.466(5) ?
    N2' C2' . 1.297(5) ?
    N3' C1' . 1.366(5) ?
    N3' C2' . 1.378(5) ?
    N3' C5' . 1.466(5) ?
    C2' H2' . 0.9500 ?
    C3' H3'A . 0.9900 ?
    C3' H3'B . 0.9900 ?
    C3' C4' . 1.517(5) ?
    C4' H4'A . 0.9800 ?
    C4' H4'B . 0.9800 ?
    C4' H4'C . 0.9800 ?
    C5' H5'A . 0.9900 ?
    C5' H5'B . 0.9900 ?
    C5' C6' . 1.529(6) ?
    C6' H6'A . 0.9900 ?
    C6' H6'B . 0.9900 ?
    C6' C7' . 1.525(6) ?
    C7' H7'A . 0.9900 ?
    C7' H7'B . 0.9900 ?
    C7' C8' . 1.517(6) ?
    C8' H8'A . 0.9800 ?
    C8' H8'B . 0.9800 ?
    C8' H8'C . 0.9800 ?
    C9' C10' . 1.396(5) ?
    C9' C14' . 1.399(5) ?
    C10' H10' . 0.9500 ?
    C10' C11' . 1.391(5) ?
    C11' H11' . 0.9500 ?
    C11' C12' . 1.389(6) ?
    C12' H12' . 0.9500 ?
    C12' C13' . 1.387(6) ?
    C13' H13' . 0.9500 ?
    C13' C14' . 1.397(5) ?
    C14' H14' . 0.9500 ?
    C15' C16' . 1.391(5) ?
    C15' C20' . 1.400(6) ?
    C16' H16' . 0.9500 ?
    C16' C17' . 1.395(6) ?
    C17' H17' . 0.9500 ?
    C17' C18' . 1.383(7) ?
    C18' H18' . 0.9500 ?
    C18' C19' . 1.388(6) ?
    C19' H19' . 0.9500 ?
    C19' C20' . 1.390(5) ?
    C20' H20' . 0.9500 ?
    C21' C22' . 1.405(5) ?
    C21' C26' . 1.396(5) ?
    C22' H22' . 0.9500 ?
    C22' C23' . 1.380(6) ?
    C23' H23' . 0.9500 ?
    C23' C24' . 1.379(6) ?
    C24' H24' . 0.9500 ?
    C24' C25' . 1.392(6) ?
    C25' H25' . 0.9500 ?
    C25' C26' . 1.400(5) ?
    C26' H26' . 0.9500 ?
    C27' H27' . 1.0000 ?
    C27' C28' . 1.370(6) ?
    C27' C34' . 1.506(6) ?
    C28' H28' . 1.0000 ?
    C28' C29' . 1.502(6) ?
    C29' H29C . 0.9900 ?
    C29' H29D . 0.9900 ?
    C29' C30' . 1.488(7) ?
    C30' H30C . 0.9900 ?
    C30' H30D . 0.9900 ?
    C30' C31' . 1.505(7) ?
    C31' H31' . 1.0000 ?
    C31' C32' . 1.375(6) ?
    C32' H32' . 1.0000 ?
    C32' C33' . 1.527(6) ?
    C33' H33C . 0.9900 ?
    C33' H33D . 0.9900 ?
    C33' C34' . 1.497(7) ?
    C34' H34C . 0.9900 ?
    C34' H34D . 0.9900 ?
    F1 B1 . 1.374(6) ?
    F2 B1 . 1.378(6) ?
    F3 B1 . 1.400(5) ?
    F4 B1 . 1.397(6) ?
    F1' B1' . 1.398(6) ?
    F2' B1' . 1.306(7) ?
    F4' B1' . 1.370(6) ?
    F3' B1' . 1.421(6) ?
    B1' F2" . 1.500(10) ?
    B1' F3" . 1.538(10) ?
    B1' F1" . 1.354(10) ?
loop_
    _geom_angle_atom_site_label_1
    _geom_angle_atom_site_label_2
    _geom_angle_atom_site_label_3
    _geom_angle_site_symmetry_1
    _geom_angle_site_symmetry_3
    _geom_angle
    _geom_angle_publ_flag
    C1 Rh1 P1 . . 91.84(10) ?
    C1 Rh1 C27 . . 156.80(14) ?
    C1 Rh1 C28 . . 166.63(15) ?
    C1 Rh1 C31 . . 94.22(15) ?
    C1 Rh1 C32 . . 86.99(15) ?
    C27 Rh1 P1 . . 96.24(10) ?
    C28 Rh1 P1 . . 88.28(11) ?
    C28 Rh1 C27 . . 35.99(15) ?
    C31 Rh1 P1 . . 157.34(12) ?
    C31 Rh1 C27 . . 86.63(16) ?
    C31 Rh1 C28 . . 80.88(15) ?
    C31 Rh1 C32 . . 36.20(15) ?
    C32 Rh1 P1 . . 166.31(11) ?
    C32 Rh1 C27 . . 80.05(15) ?
    C32 Rh1 C28 . . 96.00(15) ?
    C9 P1 Rh1 . . 120.02(12) ?
    C15 P1 Rh1 . . 113.30(12) ?
    C15 P1 C9 . . 100.23(16) ?
    C21 P1 Rh1 . . 111.25(11) ?
    C21 P1 C9 . . 105.63(17) ?
    C21 P1 C15 . . 104.88(17) ?
    N2 N1 C3 . . 118.6(3) ?
    C1 N1 N2 . . 113.9(3) ?
    C1 N1 C3 . . 127.5(3) ?
    C2 N2 N1 . . 102.9(3) ?
    C1 N3 C2 . . 107.9(3) ?
    C1 N3 C5 . . 128.3(3) ?
    C2 N3 C5 . . 123.9(3) ?
    N1 C1 Rh1 . . 123.6(3) ?
    N1 C1 N3 . . 103.3(3) ?
    N3 C1 Rh1 . . 133.0(3) ?
    N2 C2 N3 . . 112.0(3) ?
    N2 C2 H2 . . 124.0 ?
    N3 C2 H2 . . 124.0 ?
    N1 C3 H3A . . 109.4 ?
    N1 C3 H3B . . 109.4 ?
    N1 C3 C4 . . 111.2(3) ?
    H3A C3 H3B . . 108.0 ?
    C4 C3 H3A . . 109.4 ?
    C4 C3 H3B . . 109.4 ?
    C3 C4 H4A . . 109.5 ?
    C3 C4 H4B . . 109.5 ?
    C3 C4 H4C . . 109.5 ?
    H4A C4 H4B . . 109.5 ?
    H4A C4 H4C . . 109.5 ?
    H4B C4 H4C . . 109.5 ?
    N3 C5 H5A . . 109.2 ?
    N3 C5 H5B . . 109.2 ?
    N3 C5 C6 . . 111.9(3) ?
    H5A C5 H5B . . 107.9 ?
    C6 C5 H5A . . 109.2 ?
    C6 C5 H5B . . 109.2 ?
    C5 C6 H6A . . 109.3 ?
    C5 C6 H6B . . 109.3 ?
    C5 C6 C7 . . 111.8(3) ?
    H6A C6 H6B . . 107.9 ?
    C7 C6 H6A . . 109.3 ?
    C7 C6 H6B . . 109.3 ?
    C6 C7 H7A . . 109.2 ?
    C6 C7 H7B . . 109.2 ?
    H7A C7 H7B . . 107.9 ?
    C8 C7 C6 . . 111.9(4) ?
    C8 C7 H7A . . 109.2 ?
    C8 C7 H7B . . 109.2 ?
    C7 C8 H8A . . 109.5 ?
    C7 C8 H8B . . 109.5 ?
    C7 C8 H8C . . 109.5 ?
    H8A C8 H8B . . 109.5 ?
    H8A C8 H8C . . 109.5 ?
    H8B C8 H8C . . 109.5 ?
    C10 C9 P1 . . 124.6(3) ?
    C10 C9 C14 . . 118.6(3) ?
    C14 C9 P1 . . 116.8(3) ?
    C9 C10 H10 . . 120.0 ?
    C9 C10 C11 . . 120.0(4) ?
    C11 C10 H10 . . 120.0 ?
    C10 C11 H11 . . 119.5 ?
    C12 C11 C10 . . 120.9(4) ?
    C12 C11 H11 . . 119.5 ?
    C11 C12 H12 . . 120.1 ?
    C11 C12 C13 . . 119.8(4) ?
    C13 C12 H12 . . 120.1 ?
    C12 C13 H13 . . 120.0 ?
    C12 C13 C14 . . 120.0(4) ?
    C14 C13 H13 . . 120.0 ?
    C9 C14 H14 . . 119.7 ?
    C13 C14 C9 . . 120.7(4) ?
    C13 C14 H14 . . 119.7 ?
    C16 C15 P1 . . 118.9(3) ?
    C20 C15 P1 . . 121.2(3) ?
    C20 C15 C16 . . 119.9(3) ?
    C15 C16 H16 . . 119.9 ?
    C17 C16 C15 . . 120.2(3) ?
    C17 C16 H16 . . 119.9 ?
    C16 C17 H17 . . 120.2 ?
    C18 C17 C16 . . 119.5(4) ?
    C18 C17 H17 . . 120.2 ?
    C17 C18 H18 . . 119.7 ?
    C19 C18 C17 . . 120.6(4) ?
    C19 C18 H18 . . 119.7 ?
    C18 C19 H19 . . 119.9 ?
    C18 C19 C20 . . 120.3(4) ?
    C20 C19 H19 . . 119.9 ?
    C15 C20 C19 . . 119.5(4) ?
    C15 C20 H20 . . 120.3 ?
    C19 C20 H20 . . 120.3 ?
    C22 C21 P1 . . 121.7(3) ?
    C26 C21 P1 . . 118.7(3) ?
    C26 C21 C22 . . 118.9(4) ?
    C21 C22 H22 . . 120.0 ?
    C23 C22 C21 . . 119.9(4) ?
    C23 C22 H22 . . 120.0 ?
    C22 C23 H23 . . 119.9 ?
    C24 C23 C22 . . 120.2(4) ?
    C24 C23 H23 . . 119.9 ?
    C23 C24 H24 . . 119.9 ?
    C23 C24 C25 . . 120.2(4) ?
    C25 C24 H24 . . 119.9 ?
    C24 C25 H25 . . 119.8 ?
    C24 C25 C26 . . 120.3(4) ?
    C26 C25 H25 . . 119.8 ?
    C21 C26 H26 . . 119.8 ?
    C25 C26 C21 . . 120.5(4) ?
    C25 C26 H26 . . 119.8 ?
    Rh1 C27 H27 . . 113.8 ?
    C28 C27 Rh1 . . 71.6(2) ?
    C28 C27 H27 . . 113.8 ?
    C28 C27 C34 . . 124.8(3) ?
    C34 C27 Rh1 . . 111.8(3) ?
    C34 C27 H27 . . 113.8 ?
    Rh1 C28 H28 . . 114.4 ?
    C27 C28 Rh1 . . 72.4(2) ?
    C27 C28 H28 . . 114.4 ?
    C27 C28 C29 . . 125.4(4) ?
    C29 C28 Rh1 . . 107.5(3) ?
    C29 C28 H28 . . 114.4 ?
    C28 C29 H29A . . 108.9 ?
    C28 C29 H29B . . 108.9 ?
    C28 C29 C30 . . 113.4(3) ?
    H29A C29 H29B . . 107.7 ?
    C30 C29 H29A . . 108.9 ?
    C30 C29 H29B . . 108.9 ?
    C29 C30 H30A . . 108.7 ?
    C29 C30 H30B . . 108.7 ?
    H30A C30 H30B . . 107.6 ?
    C31 C30 C29 . . 114.3(3) ?
    C31 C30 H30A . . 108.7 ?
    C31 C30 H30B . . 108.7 ?
    Rh1 C31 H31 . . 113.4 ?
    C30 C31 Rh1 . . 111.4(3) ?
    C30 C31 H31 . . 113.4 ?
    C32 C31 Rh1 . . 72.1(2) ?
    C32 C31 C30 . . 125.8(4) ?
    C32 C31 H31 . . 113.4 ?
    Rh1 C32 H32 . . 114.0 ?
    C31 C32 Rh1 . . 71.7(2) ?
    C31 C32 H32 . . 114.0 ?
    C31 C32 C33 . . 126.6(4) ?
    C33 C32 Rh1 . . 107.6(3) ?
    C33 C32 H32 . . 114.0 ?
    C32 C33 H33A . . 108.9 ?
    C32 C33 H33B . . 108.9 ?
    C32 C33 C34 . . 113.3(3) ?
    H33A C33 H33B . . 107.7 ?
    C34 C33 H33A . . 108.9 ?
    C34 C33 H33B . . 108.9 ?
    C27 C34 C33 . . 112.1(3) ?
    C27 C34 H34A . . 109.2 ?
    C27 C34 H34B . . 109.2 ?
    C33 C34 H34A . . 109.2 ?
    C33 C34 H34B . . 109.2 ?
    H34A C34 H34B . . 107.9 ?
    C1' Rh1' P1' . . 90.63(10) ?
    C1' Rh1' C27' . . 167.58(16) ?
    C1' Rh1' C28' . . 156.28(15) ?
    C1' Rh1' C31' . . 88.72(15) ?
    C1' Rh1' C32' . . 94.68(17) ?
    C27' Rh1' P1' . . 88.62(12) ?
    C28' Rh1' P1' . . 96.28(10) ?
    C28' Rh1' C27' . . 35.91(17) ?
    C31' Rh1' P1' . . 168.94(12) ?
    C31' Rh1' C27' . . 94.36(16) ?
    C31' Rh1' C28' . . 80.19(16) ?
    C32' Rh1' P1' . . 154.65(13) ?
    C32' Rh1' C27' . . 80.94(15) ?
    C32' Rh1' C28' . . 88.73(17) ?
    C32' Rh1' C31' . . 36.32(17) ?
    C9' P1' Rh1' . . 112.49(12) ?
    C9' P1' C15' . . 101.39(17) ?
    C9' P1' C21' . . 104.06(17) ?
    C15' P1' Rh1' . . 117.95(12) ?
    C21' P1' Rh1' . . 113.17(11) ?
    C21' P1' C15' . . 106.29(17) ?
    N2' N1' C3' . . 118.2(3) ?
    C1' N1' N2' . . 114.1(3) ?
    C1' N1' C3' . . 127.6(3) ?
    C2' N2' N1' . . 103.2(3) ?
    C1' N3' C2' . . 108.2(3) ?
    C1' N3' C5' . . 127.2(3) ?
    C2' N3' C5' . . 124.6(3) ?
    N1' C1' Rh1' . . 123.7(3) ?
    N1' C1' N3' . . 102.9(3) ?
    N3' C1' Rh1' . . 133.4(3) ?
    N2' C2' N3' . . 111.6(4) ?
    N2' C2' H2' . . 124.2 ?
    N3' C2' H2' . . 124.2 ?
    N1' C3' H3'A . . 109.6 ?
    N1' C3' H3'B . . 109.6 ?
    N1' C3' C4' . . 110.3(3) ?
    H3'A C3' H3'B . . 108.1 ?
    C4' C3' H3'A . . 109.6 ?
    C4' C3' H3'B . . 109.6 ?
    C3' C4' H4'A . . 109.5 ?
    C3' C4' H4'B . . 109.5 ?
    C3' C4' H4'C . . 109.5 ?
    H4'A C4' H4'B . . 109.5 ?
    H4'A C4' H4'C . . 109.5 ?
    H4'B C4' H4'C . . 109.5 ?
    N3' C5' H5'A . . 109.4 ?
    N3' C5' H5'B . . 109.4 ?
    N3' C5' C6' . . 111.1(3) ?
    H5'A C5' H5'B . . 108.0 ?
    C6' C5' H5'A . . 109.4 ?
    C6' C5' H5'B . . 109.4 ?
    C5' C6' H6'A . . 109.1 ?
    C5' C6' H6'B . . 109.1 ?
    H6'A C6' H6'B . . 107.8 ?
    C7' C6' C5' . . 112.5(3) ?
    C7' C6' H6'A . . 109.1 ?
    C7' C6' H6'B . . 109.1 ?
    C6' C7' H7'A . . 109.2 ?
    C6' C7' H7'B . . 109.2 ?
    H7'A C7' H7'B . . 107.9 ?
    C8' C7' C6' . . 112.2(4) ?
    C8' C7' H7'A . . 109.2 ?
    C8' C7' H7'B . . 109.2 ?
    C7' C8' H8'A . . 109.5 ?
    C7' C8' H8'B . . 109.5 ?
    C7' C8' H8'C . . 109.5 ?
    H8'A C8' H8'B . . 109.5 ?
    H8'A C8' H8'C . . 109.5 ?
    H8'B C8' H8'C . . 109.5 ?
    C10' C9' P1' . . 119.2(3) ?
    C10' C9' C14' . . 119.8(3) ?
    C14' C9' P1' . . 121.0(3) ?
    C9' C10' H10' . . 119.9 ?
    C11' C10' C9' . . 120.1(3) ?
    C11' C10' H10' . . 119.9 ?
    C10' C11' H11' . . 120.0 ?
    C12' C11' C10' . . 120.1(4) ?
    C12' C11' H11' . . 120.0 ?
    C11' C12' H12' . . 119.9 ?
    C13' C12' C11' . . 120.2(4) ?
    C13' C12' H12' . . 119.9 ?
    C12' C13' H13' . . 119.9 ?
    C12' C13' C14' . . 120.2(4) ?
    C14' C13' H13' . . 119.9 ?
    C9' C14' H14' . . 120.2 ?
    C13' C14' C9' . . 119.7(4) ?
    C13' C14' H14' . . 120.2 ?
    C16' C15' P1' . . 124.6(3) ?
    C16' C15' C20' . . 118.9(3) ?
    C20' C15' P1' . . 116.5(3) ?
    C15' C16' H16' . . 120.0 ?
    C15' C16' C17' . . 120.1(4) ?
    C17' C16' H16' . . 120.0 ?
    C16' C17' H17' . . 119.7 ?
    C18' C17' C16' . . 120.7(4) ?
    C18' C17' H17' . . 119.7 ?
    C17' C18' H18' . . 120.1 ?
    C17' C18' C19' . . 119.7(4) ?
    C19' C18' H18' . . 120.1 ?
    C18' C19' H19' . . 120.1 ?
    C18' C19' C20' . . 119.9(4) ?
    C20' C19' H19' . . 120.1 ?
    C15' C20' H20' . . 119.6 ?
    C19' C20' C15' . . 120.8(4) ?
    C19' C20' H20' . . 119.6 ?
    C22' C21' P1' . . 119.3(3) ?
    C26' C21' P1' . . 122.0(3) ?
    C26' C21' C22' . . 118.3(4) ?
    C21' C22' H22' . . 119.5 ?
    C23' C22' C21' . . 121.0(4) ?
    C23' C22' H22' . . 119.5 ?
    C22' C23' H23' . . 119.7 ?
    C24' C23' C22' . . 120.6(4) ?
    C24' C23' H23' . . 119.7 ?
    C23' C24' H24' . . 120.2 ?
    C23' C24' C25' . . 119.5(4) ?
    C25' C24' H24' . . 120.2 ?
    C24' C25' H25' . . 119.9 ?
    C24' C25' C26' . . 120.3(4) ?
    C26' C25' H25' . . 119.9 ?
    C21' C26' C25' . . 120.2(3) ?
    C21' C26' H26' . . 119.9 ?
    C25' C26' H26' . . 119.9 ?
    Rh1' C27' H27' . . 113.8 ?
    C28' C27' Rh1' . . 72.0(2) ?
    C28' C27' H27' . . 113.8 ?
    C28' C27' C34' . . 126.5(4) ?
    C34' C27' Rh1' . . 108.5(3) ?
    C34' C27' H27' . . 113.8 ?
    Rh1' C28' H28' . . 114.4 ?
    C27' C28' Rh1' . . 72.1(2) ?
    C27' C28' H28' . . 114.4 ?
    C27' C28' C29' . . 122.7(4) ?
    C29' C28' Rh1' . . 111.7(3) ?
    C29' C28' H28' . . 114.4 ?
    C28' C29' H29C . . 108.9 ?
    C28' C29' H29D . . 108.9 ?
    H29C C29' H29D . . 107.7 ?
    C30' C29' C28' . . 113.5(4) ?
    C30' C29' H29C . . 108.9 ?
    C30' C29' H29D . . 108.9 ?
    C29' C30' H30C . . 108.4 ?
    C29' C30' H30D . . 108.4 ?
    C29' C30' C31' . . 115.7(4) ?
    H30C C30' H30D . . 107.4 ?
    C31' C30' H30C . . 108.4 ?
    C31' C30' H30D . . 108.4 ?
    Rh1' C31' H31' . . 113.8 ?
    C30' C31' Rh1' . . 107.1(3) ?
    C30' C31' H31' . . 113.8 ?
    C32' C31' Rh1' . . 71.4(2) ?
    C32' C31' C30' . . 127.5(4) ?
    C32' C31' H31' . . 113.8 ?
    Rh1' C32' H32' . . 114.0 ?
    C31' C32' Rh1' . . 72.2(2) ?
    C31' C32' H32' . . 114.0 ?
    C31' C32' C33' . . 124.5(5) ?
    C33' C32' Rh1' . . 110.8(3) ?
    C33' C32' H32' . . 114.0 ?
    C32' C33' H33C . . 108.2 ?
    C32' C33' H33D . . 108.2 ?
    H33C C33' H33D . . 107.4 ?
    C34' C33' C32' . . 116.2(4) ?
    C34' C33' H33C . . 108.2 ?
    C34' C33' H33D . . 108.2 ?
    C27' C34' H34C . . 108.5 ?
    C27' C34' H34D . . 108.5 ?
    C33' C34' C27' . . 115.1(4) ?
    C33' C34' H34C . . 108.5 ?
    C33' C34' H34D . . 108.5 ?
    H34C C34' H34D . . 107.5 ?
    F1 B1 F2 . . 110.9(4) ?
    F1 B1 F3 . . 108.9(4) ?
    F1 B1 F4 . . 107.9(4) ?
    F2 B1 F3 . . 110.3(4) ?
    F2 B1 F4 . . 110.0(4) ?
    F4 B1 F3 . . 108.7(4) ?
    F1' B1' F3' . . 104.7(4) ?
    F2' B1' F1' . . 112.3(5) ?
    F2' B1' F4' . . 111.9(5) ?
    F2' B1' F3' . . 112.8(5) ?
    F4' B1' F1' . . 106.5(4) ?
    F4' B1' F3' . . 108.1(4) ?
    F4' B1' F2" . . 120.2(7) ?
    F4' B1' F3" . . 109.1(7) ?
    F2" B1' F3" . . 82.4(8) ?
    F1" B1' F4' . . 134.0(9) ?
    F1" B1' F2" . . 100.3(10) ?
    F1" B1' F3" . . 96.0(9) ?
loop_
    _geom_torsion_atom_site_label_1
    _geom_torsion_atom_site_label_2
    _geom_torsion_atom_site_label_3
    _geom_torsion_atom_site_label_4
    _geom_torsion_site_symmetry_1
    _geom_torsion_site_symmetry_2
    _geom_torsion_site_symmetry_3
    _geom_torsion_site_symmetry_4
    _geom_torsion
    _geom_torsion_publ_flag
    Rh1 P1 C9 C10 . . . . 119.7(3) ?
    Rh1 P1 C9 C14 . . . . -62.5(3) ?
    Rh1 P1 C15 C16 . . . . 179.4(3) ?
    Rh1 P1 C15 C20 . . . . -1.2(3) ?
    Rh1 P1 C21 C22 . . . . 101.9(3) ?
    Rh1 P1 C21 C26 . . . . -68.1(3) ?
    Rh1 C27 C28 C29 . . . . -99.2(4) ?
    Rh1 C27 C34 C33 . . . . -14.9(4) ?
    Rh1 C28 C29 C30 . . . . -39.0(4) ?
    Rh1 C31 C32 C33 . . . . -98.7(4) ?
    Rh1 C32 C33 C34 . . . . -42.6(4) ?
    P1 C9 C10 C11 . . . . 177.3(3) ?
    P1 C9 C14 C13 . . . . -177.6(3) ?
    P1 C15 C16 C17 . . . . 178.3(3) ?
    P1 C15 C20 C19 . . . . -178.7(3) ?
    P1 C21 C22 C23 . . . . -171.0(3) ?
    P1 C21 C26 C25 . . . . 172.1(3) ?
    N1 N2 C2 N3 . . . . -0.9(4) ?
    N2 N1 C1 Rh1 . . . . -178.2(2) ?
    N2 N1 C1 N3 . . . . -0.7(4) ?
    N2 N1 C3 C4 . . . . 65.3(4) ?
    N3 C5 C6 C7 . . . . 169.5(3) ?
    C1 N1 N2 C2 . . . . 1.0(4) ?
    C1 N1 C3 C4 . . . . -112.2(4) ?
    C1 N3 C2 N2 . . . . 0.6(5) ?
    C1 N3 C5 C6 . . . . 115.1(4) ?
    C2 N3 C1 Rh1 . . . . 177.2(3) ?
    C2 N3 C1 N1 . . . . 0.1(4) ?
    C2 N3 C5 C6 . . . . -64.8(5) ?
    C3 N1 N2 C2 . . . . -176.8(3) ?
    C3 N1 C1 Rh1 . . . . -0.6(5) ?
    C3 N1 C1 N3 . . . . 176.9(3) ?
    C5 N3 C1 Rh1 . . . . -2.6(6) ?
    C5 N3 C1 N1 . . . . -179.8(3) ?
    C5 N3 C2 N2 . . . . -179.6(4) ?
    C5 C6 C7 C8 . . . . -176.9(4) ?
    C9 P1 C15 C16 . . . . 50.2(3) ?
    C9 P1 C15 C20 . . . . -130.3(3) ?
    C9 P1 C21 C22 . . . . -126.3(3) ?
    C9 P1 C21 C26 . . . . 63.7(3) ?
    C9 C10 C11 C12 . . . . 0.3(6) ?
    C10 C9 C14 C13 . . . . 0.4(6) ?
    C10 C11 C12 C13 . . . . 0.1(7) ?
    C11 C12 C13 C14 . . . . -0.2(7) ?
    C12 C13 C14 C9 . . . . 0.0(6) ?
    C14 C9 C10 C11 . . . . -0.5(6) ?
    C15 P1 C9 C10 . . . . -115.7(3) ?
    C15 P1 C9 C14 . . . . 62.2(3) ?
    C15 P1 C21 C22 . . . . -20.9(3) ?
    C15 P1 C21 C26 . . . . 169.1(3) ?
    C15 C16 C17 C18 . . . . 0.8(6) ?
    C16 C15 C20 C19 . . . . 0.8(6) ?
    C16 C17 C18 C19 . . . . 0.0(6) ?
    C17 C18 C19 C20 . . . . -0.4(6) ?
    C18 C19 C20 C15 . . . . 0.0(6) ?
    C20 C15 C16 C17 . . . . -1.2(6) ?
    C21 P1 C9 C10 . . . . -7.0(4) ?
    C21 P1 C9 C14 . . . . 170.9(3) ?
    C21 P1 C15 C16 . . . . -59.1(3) ?
    C21 P1 C15 C20 . . . . 120.4(3) ?
    C21 C22 C23 C24 . . . . 0.0(6) ?
    C22 C21 C26 C25 . . . . 1.9(5) ?
    C22 C23 C24 C25 . . . . 0.2(6) ?
    C23 C24 C25 C26 . . . . 0.6(6) ?
    C24 C25 C26 C21 . . . . -1.6(6) ?
    C26 C21 C22 C23 . . . . -1.1(5) ?
    C27 C28 C29 C30 . . . . 41.5(5) ?
    C28 C27 C34 C33 . . . . -97.1(5) ?
    C28 C29 C30 C31 . . . . 33.6(5) ?
    C29 C30 C31 Rh1 . . . . -9.9(4) ?
    C29 C30 C31 C32 . . . . -92.8(5) ?
    C30 C31 C32 Rh1 . . . . 103.9(4) ?
    C30 C31 C32 C33 . . . . 5.2(7) ?
    C31 C32 C33 C34 . . . . 37.3(6) ?
    C32 C33 C34 C27 . . . . 39.0(5) ?
    C34 C27 C28 Rh1 . . . . 104.2(4) ?
    C34 C27 C28 C29 . . . . 5.0(6) ?
    Rh1' P1' C9' C10' . . . . -174.5(3) ?
    Rh1' P1' C9' C14' . . . . 6.1(3) ?
    Rh1' P1' C15' C16' . . . . -104.0(3) ?
    Rh1' P1' C15' C20' . . . . 72.7(3) ?
    Rh1' P1' C21' C22' . . . . 65.4(3) ?
    Rh1' P1' C21' C26' . . . . -107.4(3) ?
    Rh1' C27' C28' C29' . . . . -104.7(4) ?
    Rh1' C27' C34' C33' . . . . 32.5(6) ?
    Rh1' C28' C29' C30' . . . . 11.4(5) ?
    Rh1' C31' C32' C33' . . . . -103.4(4) ?
    Rh1' C32' C33' C34' . . . . 4.0(6) ?
    P1' C9' C10' C11' . . . . -178.2(3) ?
    P1' C9' C14' C13' . . . . 178.5(3) ?
    P1' C15' C16' C17' . . . . 176.9(3) ?
    P1' C15' C20' C19' . . . . -177.1(3) ?
    P1' C21' C22' C23' . . . . -175.6(3) ?
    P1' C21' C26' C25' . . . . 174.6(3) ?
    N1' N2' C2' N3' . . . . 0.1(5) ?
    N2' N1' C1' Rh1' . . . . -179.5(3) ?
    N2' N1' C1' N3' . . . . 0.6(4) ?
    N2' N1' C3' C4' . . . . -64.7(4) ?
    N3' C5' C6' C7' . . . . -174.0(3) ?
    C1' N1' N2' C2' . . . . -0.5(4) ?
    C1' N1' C3' C4' . . . . 110.4(4) ?
    C1' N3' C2' N2' . . . . 0.2(5) ?
    C1' N3' C5' C6' . . . . -112.4(4) ?
    C2' N3' C1' Rh1' . . . . 179.6(3) ?
    C2' N3' C1' N1' . . . . -0.5(4) ?
    C2' N3' C5' C6' . . . . 65.1(5) ?
    C3' N1' N2' C2' . . . . 175.2(3) ?
    C3' N1' C1' Rh1' . . . . 5.3(5) ?
    C3' N1' C1' N3' . . . . -174.6(3) ?
    C5' N3' C1' Rh1' . . . . -2.5(6) ?
    C5' N3' C1' N1' . . . . 177.3(3) ?
    C5' N3' C2' N2' . . . . -177.7(4) ?
    C5' C6' C7' C8' . . . . 178.6(4) ?
    C9' P1' C15' C16' . . . . 132.8(4) ?
    C9' P1' C15' C20' . . . . -50.5(3) ?
    C9' P1' C21' C22' . . . . -172.2(3) ?
    C9' P1' C21' C26' . . . . 15.1(3) ?
    C9' C10' C11' C12' . . . . -0.8(6) ?
    C10' C9' C14' C13' . . . . -0.9(6) ?
    C10' C11' C12' C13' . . . . 0.1(6) ?
    C11' C12' C13' C14' . . . . 0.2(6) ?
    C12' C13' C14' C9' . . . . 0.2(6) ?
    C14' C9' C10' C11' . . . . 1.2(6) ?
    C15' P1' C9' C10' . . . . -47.6(3) ?
    C15' P1' C9' C14' . . . . 133.0(3) ?
    C15' P1' C21' C22' . . . . -65.6(3) ?
    C15' P1' C21' C26' . . . . 121.6(3) ?
    C15' C16' C17' C18' . . . . -0.3(7) ?
    C16' C15' C20' C19' . . . . -0.3(6) ?
    C16' C17' C18' C19' . . . . 0.2(7) ?
    C17' C18' C19' C20' . . . . -0.2(7) ?
    C18' C19' C20' C15' . . . . 0.2(6) ?
    C20' C15' C16' C17' . . . . 0.3(6) ?
    C21' P1' C9' C10' . . . . 62.6(3) ?
    C21' P1' C9' C14' . . . . -116.8(3) ?
    C21' P1' C15' C16' . . . . 24.3(4) ?
    C21' P1' C15' C20' . . . . -159.0(3) ?
    C21' C22' C23' C24' . . . . 1.5(6) ?
    C22' C21' C26' C25' . . . . 1.8(5) ?
    C22' C23' C24' C25' . . . . 0.4(6) ?
    C23' C24' C25' C26' . . . . -1.1(6) ?
    C24' C25' C26' C21' . . . . 0.0(5) ?
    C26' C21' C22' C23' . . . . -2.6(5) ?
    C27' C28' C29' C30' . . . . 93.5(6) ?
    C28' C27' C34' C33' . . . . -48.4(7) ?
    C28' C29' C30' C31' . . . . -34.1(7) ?
    C29' C30' C31' Rh1' . . . . 38.3(5) ?
    C29' C30' C31' C32' . . . . -41.1(7) ?
    C30' C31' C32' Rh1' . . . . 97.7(5) ?
    C30' C31' C32' C33' . . . . -5.7(7) ?
    C31' C32' C33' C34' . . . . 86.2(6) ?
    C32' C33' C34' C27' . . . . -25.1(7) ?
    C34' C27' C28' Rh1' . . . . 100.0(4) ?
    C34' C27' C28' C29' . . . . -4.7(7) ?
loop_
    _geom_hbond_atom_site_label_D
    _geom_hbond_atom_site_label_H
    _geom_hbond_atom_site_label_A
    _geom_hbond_site_symmetry_A
    _geom_hbond_distance_DH
    _geom_hbond_distance_HA
    _geom_hbond_distance_DA
    _geom_hbond_angle_DHA
    _geom_hbond_publ_flag
    C2 H2 F3' 1_454 0.95 2.37 3.263(5) 157 yes
    C2 H2 F1" 1_454 0.95 1.81 2.722(13) 160 yes
    C17 H17 F2" 1_554 0.95 2.30 3.229(17) 165 yes
    C2' H2' F3 . 0.95 2.19 3.002(5) 142 yes
    C13' H13' F1" 2_574 0.95 2.36 3.163(17) 142 yes
_shelx_space_group_comment
;
The symmetry employed for this shelxl refinement is uniquely defined
by the following loop, which should always be used as a source of
symmetry information in preference to the above space-group names.
They are only intended as comments.
;
_shelx_estimated_absorpt_T_min     0.864
_shelx_estimated_absorpt_T_max     0.946
_shelx_hkl_file
;
   0   0   2 9930.45  394.95
   0   0   2 9669.25  394.38
   0   0  -3    0.50    1.27
   0   0   3    0.15    1.17
   0   0  -3    2.03    1.37
   0   0  -3    2.13    1.68
   0   0  -3    0.92    1.15
   0   0  -4 7482.60  313.55
   0   0   4 7593.13  313.35
   0   0  -4 7767.31  313.43
   0   0  -4 8061.52  313.14
   0   0  -4 7651.98  314.24
   0   0  -5    1.66    2.18
   0   0   5    0.26    1.71
   0   0  -5   -0.26    1.65
   0   0  -5    1.74    1.69
   0   0  -5    1.06    2.46
   0   0  -6 3366.69  132.34
   0   0   6 3221.97  131.99
   0   0  -6 3092.27  132.20
   0   0  -6 3162.23  131.48
   0   0  -6 3144.99  133.40
   0   0   7   -1.01    2.98
   0   0  -7    0.50    3.08
   0   0  -7    3.52    2.43
   0   0   7    2.87    2.30
   0   0  -7    1.87    2.35
   0   0  -7    2.75    2.03
   0   0   7    0.96    2.44
   0   0   8 4854.58  213.98
   0   0  -8 5333.93  214.03
   0   0  -8 5321.98  212.97
   0   0   8 5100.47  212.28
   0   0  -8 5158.56  211.68
   0   0   8 5202.95  211.88
   0   0  -9   -1.28    3.58
   0   0  -9    1.02    3.03
   0   0   9    2.31    2.48
   0   0  -9   -0.39    2.39
   0   0   9    0.42    2.53
   0   0 -10 3293.21  142.30
   0   0 -10 3586.39  141.39
   0   0  10 3261.88  140.27
   0   0 -10 3341.98  139.76
   0   0  10 3330.18  140.04
   0   0 -11   -0.78    4.03
   0   0 -11    3.16    3.05
   0   0  11    2.27    2.55
   0   0 -11    0.48    2.47
   0   0  11   -1.03    2.61
   0   0 -12 1369.83   60.68
   0   0  12 1206.32   59.27
   0   0 -12 1387.26   59.05
   0   0 -12 1364.27   62.01
   0   0 -13   -1.84    3.88
   0   0 -13   -0.76    3.54
   0   0 -13   -5.67    3.14
   0   0  13    8.13    3.54
   0   0 -14   23.83    6.24
   0   0 -14   26.41    5.47
   0   0 -14   25.06    4.55
   0   0  14   19.03    4.45
   0   0 -15   -1.06    4.87
   0   0 -15    0.89    3.58
   0   0 -15    1.31    3.06
   0   0  15   -6.31    4.13
   0   0 -16  647.20   32.09
   0   0  16  596.93   32.67
   0   0 -16  627.31   33.92
   0   0 -17   -1.03    4.61
   0   0 -17   -2.25    3.98
   0   0  17    5.41    3.62
   0   0 -18  513.34   27.85
   0   0  18  488.88   28.91
   0   0 -18  521.06   30.21
   0   0 -19    3.53    4.48
   0   0  19    7.19    5.29
   0   0 -19   -2.52    4.45
   0   0 -20  186.96   14.95
   0   0 -20  232.80   18.43
   0   0 -21    0.92    4.22
   0   0 -21    1.33    5.58
   0   0 -22  122.53   12.04
   0   0 -22  137.14   14.74
   0   0 -23    1.00    4.66
   0   0 -23   -1.47    5.44
   0   0 -24   43.35    9.97
   0   1  -2   22.43    1.89
   0  -1  -2   17.23    1.66
   0  -1   2   19.33    1.85
   0   1   2   18.56    2.08
   0  -1  -2   20.84    2.12
   0   1  -2   16.59    1.73
   0  -1  -2   15.85    1.66
   0   1   2   15.77    1.64
   0   1  -3    8.37    1.90
   0  -1  -3    5.95    1.68
   0   1  -3    3.85    1.61
   0  -1   3    3.88    1.51
   0  -1  -3    6.33    1.63
   0  -1   3    6.37    1.55
   0   1   3    4.91    1.63
   0   1  -3    4.10    1.67
   0  -1  -3    4.02    1.57
   0  -1  -4   27.18    3.07
   0   1  -4   32.79    3.15
   0  -1   4   34.93    3.18
   0   1  -4   28.29    3.04
   0  -1  -4   30.55    2.64
   0   1   4   24.14    2.98
   0  -1  -4   22.20    2.99
   0   1  -4   15.41    3.05
   0  -1   4   32.61    3.11
   0  -1  -5   44.54    4.08
   0   1  -5   37.51    3.81
   0   1   5   41.67    3.90
   0  -1   5   44.16    3.86
   0  -1  -5   32.95    3.56
   0   1  -5   46.71    4.03
   0  -1  -5   27.43    3.02
   0  -1  -6   69.96    5.59
   0  -1   6   61.30    5.15
   0  -1  -6   66.13    5.49
   0  -1  -6   62.99    4.84
   0   1  -6   83.38    5.68
   0   1  -6   73.84    6.58
   0   1  -7   52.23    5.45
   0  -1  -7   76.03    5.97
   0   1  -7   49.33    5.20
   0  -1   7   56.71    5.11
   0  -1  -7   63.54    4.95
   0   1  -7   66.07    5.46
   0   1   7   60.69    6.47
   0   1  -7   63.74    6.36
   0   1   8  218.45   14.53
   0   1  -8  227.57   14.66
   0  -1  -8  250.42   14.00
   0  -1   8  236.05   13.26
   0   1  -8  253.61   13.32
   0  -1  -8  232.96   12.42
   0  -1   8  213.02   13.03
   0   1  -9  354.91   20.09
   0   1   9  356.32   19.99
   0   1  -9  292.79   18.33
   0  -1  -9  327.34   18.62
   0  -1   9  357.64   18.52
   0   1  -9  370.29   18.37
   0  -1  -9  343.02   17.38
   0  -1   9  372.50   18.55
   0   1  10   59.97    7.44
   0   1 -10   60.64    7.24
   0   1 -10   69.53    7.19
   0  -1  10   70.03    6.58
   0   1 -10   55.47    6.03
   0  -1 -10   54.38    5.47
   0  -1  10   69.61    6.53
   0   1  11   50.08    6.95
   0   1 -11   46.28    6.87
   0   1 -11   50.61    6.46
   0  -1 -11   46.70    5.85
   0  -1  11   38.11    5.15
   0  -1 -11   43.56    4.90
   0   1 -11   47.60    5.49
   0  -1  11   35.50    5.18
   0   1  12  100.33   10.31
   0   1 -12  101.73   10.37
   0  -1 -12  103.49    9.46
   0  -1  12   82.35    8.41
   0  -1 -12  113.00    8.31
   0   1 -12  116.05    8.99
   0  -1  12   98.84    8.59
   0  -1  13   49.15    6.52
   0   1  13   32.88    6.73
   0   1 -13   43.11    7.30
   0  -1 -13   50.75    6.99
   0   1 -13   50.83    6.10
   0  -1 -13   38.41    5.32
   0  -1  13   44.81    6.04
   0   1 -14   78.37    9.79
   0  -1 -14   75.75    8.68
   0  -1  14   78.47    8.21
   0  -1 -14   72.26    7.27
   0   1 -14   80.40    7.91
   0  -1  14   73.39    7.99
   0  -1  15    6.08    3.92
   0  -1 -15    3.56    4.07
   0   1 -15    2.82    3.29
   0  -1 -15    4.89    3.56
   0  -1  15    0.79    3.32
   0   1 -15    1.11    4.44
   0  -1 -16   63.16    8.74
   0   1 -16   67.04    7.87
   0  -1 -16   57.42    7.01
   0  -1  16   59.07    7.64
   0   1 -16   70.68   10.22
   0  -1 -17   27.69    6.44
   0  -1 -17   24.40    5.16
   0   1 -17   17.63    4.80
   0  -1  17   22.59    5.57
   0   1 -17   22.46    7.48
   0  -1 -18   54.79    8.59
   0   1 -18   44.81    7.14
   0  -1 -18   43.01    6.60
   0  -1  18   45.33    7.66
   0   1 -18   38.26    8.40
   0  -1 -19   83.47   10.73
   0  -1  19   83.25   10.22
   0  -1 -19   94.36    9.61
   0   1 -19  102.81   10.55
   0   1 -19   76.54   11.32
   0  -1 -20   67.88    8.60
   0   1 -20   89.71   10.04
   0  -1 -20   73.51   10.81
   0  -1 -21    4.32    4.10
   0   1 -21   -0.98    4.03
   0  -1 -21   -3.96    5.92
   0   1 -22  108.33   11.73
   0  -1 -22   92.99   10.62
   0  -1 -22  129.57   14.34
   0   1 -23   -1.06    4.87
   0  -1 -23   -7.33    6.83
   0   1 -24   83.11   10.72
   0  -1 -24   74.08   11.77
   0  -2   0  116.29    5.67
   0   2   0  102.40    6.10
   0  -2   0  113.96    6.22
   0   2  -1 1893.88   75.07
   0   2   1 1755.26   74.87
   0  -2  -1 1918.00   74.92
   0   2   1 1867.21   75.05
   0  -2  -1 1840.85   75.00
   0  -2  -1 1701.97   73.98
   0  -2   1 1836.28   74.60
   0   2   2  925.12   44.74
   0  -2  -2  959.68   44.71
   0  -2  -2  998.34   43.73
   0  -2   2 1207.57   43.89
   0  -2   2 1128.47   44.71
   0   2  -2 1114.13   44.71
   0  -2  -2 1037.31   44.66
   0  -2  -3  288.77   14.84
   0   2  -3  332.65   15.52
   0  -2   3  362.15   15.61
   0  -2  -3  351.85   15.84
   0   2   3  329.20   15.73
   0  -2   3  313.79   14.69
   0  -2  -3  336.04   14.79
   0  -2  -4 2163.32   91.91
   0  -2   4 2332.74   92.64
   0   2  -4 2394.37   92.69
   0  -2  -4 2225.80   92.82
   0  -2   4 2276.31   91.92
   0  -2  -4 2052.44   91.86
   0  -2  -5 1371.51   60.54
   0   2  -5 1523.37   61.15
   0  -2   5 1478.99   61.11
   0  -2  -5 1494.50   61.52
   0  -2  -5 1304.69   60.32
   0  -2   5 1500.87   60.61
   0  -2  -6 2014.90   81.78
   0  -2   6 2075.98   81.64
   0   2  -6 1917.94   81.91
   0  -2  -6 1867.82   82.33
   0  -2  -6 1876.68   80.38
   0   2   7  217.61   13.51
   0  -2  -7  200.91   11.91
   0  -2   7  240.39   12.20
   0   2  -7  216.59   12.18
   0  -2  -7  197.75   10.82
   0  -2  -7  214.05   12.60
   0   2   8  970.70   43.70
   0  -2  -8  939.88   41.73
   0  -2   8  978.79   41.47
   0   2  -8  937.20   41.51
   0  -2  -8  867.21   39.91
   0  -2  -8  888.48   42.01
   0   2   9  274.94   17.84
   0   2  -9  328.58   18.62
   0  -2  -9  286.39   16.63
   0  -2   9  280.61   16.07
   0  -2  -9  295.30   15.15
   0   2  -9  331.58   16.81
   0  -2  -9  297.34   17.08
   0  -2 -10  945.05   45.29
   0  -2  10 1002.09   45.06
   0  -2  10 1070.12   45.55
   0   2 -10 1035.00   45.15
   0  -2 -10  907.02   43.15
   0   2 -10 1037.09   47.50
   0   2  10  982.07   47.12
   0   2  11  446.36   26.49
   0   2 -11  462.00   26.53
   0  -2 -11  513.90   25.57
   0  -2  11  462.84   24.67
   0   2 -11  525.98   25.16
   0  -2 -11  450.67   23.04
   0  -2  11  508.09   25.11
   0   2  12  978.90   47.61
   0   2 -12  982.95   47.59
   0  -2 -12  927.34   45.47
   0  -2  12  970.41   44.97
   0   2 -12  983.81   44.97
   0  -2 -12  914.16   43.03
   0  -2  12 1020.60   45.47
   0   2  13  108.89   11.34
   0   2 -13  124.06   11.86
   0  -2 -13  121.64   10.33
   0  -2  13  116.18    9.68
   0   2 -13  117.55    9.75
   0  -2 -13  104.60    8.41
   0  -2  13  109.76    9.72
   0   2 -14 1183.81   60.95
   0   2  14 1271.92   61.48
   0  -2 -14 1421.24   60.15
   0  -2  14 1295.44   58.68
   0   2 -14 1211.18   58.07
   0  -2 -14 1285.19   56.79
   0  -2  14 1257.56   58.64
   0  -2  15   43.51    6.86
   0   2 -15   58.25    8.76
   0   2  15   50.00    8.41
   0  -2 -15   54.00    7.69
   0   2 -15   58.42    7.18
   0  -2 -15   53.07    6.02
   0  -2  15   46.54    6.81
   0   2  15   48.86    7.16
   0   2  16  195.59   16.30
   0   2 -16  164.36   15.54
   0  -2 -16  183.60   14.55
   0  -2  16  169.49   13.55
   0   2  16  143.58   12.90
   0   2 -16  193.91   13.92
   0  -2 -16  190.97   12.59
   0  -2  16  166.34   13.51
   0  -2 -16  171.59   14.50
   0   2 -17  294.28   22.10
   0  -2 -17  292.27   20.30
   0   2  17  279.51   19.28
   0  -2  17  292.83   19.46
   0   2 -17  323.93   19.76
   0  -2 -17  303.79   17.92
   0  -2 -17  296.31   20.74
   0  -2  17  298.88   19.66
   0   2 -18  146.22   14.94
   0  -2 -18  173.91   14.52
   0   2  18  123.64   12.13
   0  -2  18  138.31   12.78
   0  -2 -18  120.43   12.92
   0  -2 -18  126.23   10.89
   0   2 -18  155.52   12.68
   0   2 -19  168.22   16.53
   0  -2 -19  140.43   14.03
   0   2 -19  147.96   13.12
   0  -2 -19  171.97   12.58
   0  -2 -19  131.69   14.12
   0   2  19  155.46   13.78
   0  -2  19  144.30   13.45
   0   2 -20  233.95   17.40
   0  -2 -20  232.61   15.87
   0  -2 -20  252.80   19.37
   0   2 -20  185.46   18.87
   0  -2 -21   27.39    5.93
   0   2 -21   16.55    6.00
   0  -2 -21   20.97    7.29
   0   2 -21   15.77    7.53
   0  -2 -22  280.05   18.31
   0   2 -22  283.20   19.88
   0  -2 -22  259.27   21.19
   0   2 -22  232.75   21.03
   0   2 -23   44.01    8.10
   0   2 -23   39.81    9.42
   0  -2 -23   48.05    9.76
   0  -2 -24  124.28   14.65
   0   2 -24  117.84   12.84
   0  -3   0  250.05   12.10
   0   3   0  258.59   13.02
   0  -3   0  260.47   13.01
   0   3   1   26.27    3.38
   0   3  -1   35.44    3.53
   0  -3  -1   31.29    3.26
   0  -3   1   26.34    3.30
   0   3   1   31.18    3.40
   0  -3  -1   23.26    2.52
   0  -3   1   30.06    2.97
   0  -3   2   59.12    4.36
   0  -3  -2   51.43    4.46
   0   3  -2   58.86    4.79
   0  -3  -2   47.77    4.60
   0   3   2   41.45    4.39
   0   3   2   55.17    4.63
   0  -3  -2   45.70    3.09
   0   3  -2   47.46    3.05
   0   3  -2   51.42    4.50
   0  -3  -2   52.40    3.39
   0   3   2   50.09    3.06
   0  -3   2   54.21    3.14
   0   3   3   20.72    3.29
   0  -3  -3   21.26    3.23
   0   3   3   14.82    1.99
   0  -3   3   17.56    2.03
   0   3  -3   20.18    2.13
   0  -3  -3   11.73    1.98
   0  -3  -3   17.55    2.91
   0   3  -3   18.84    2.82
   0  -3   3   18.45    2.93
   0  -3   4    9.26    2.42
   0   3  -4    9.33    2.56
   0  -3  -4    8.66    2.36
   0   3  -4   10.29    1.99
   0  -3  -4    7.63    1.97
   0   3   4   10.22    2.72
   0  -3  -4    7.21    2.40
   0   3   4    7.70    1.76
   0  -3   4   11.03    2.03
   0  -3  -5   77.45    6.19
   0   3   5   82.74    6.55
   0  -3  -5   58.04    4.90
   0   3  -5   63.95    5.05
   0   3   5   65.05    4.98
   0  -3   5   79.06    5.27
   0   3  -5   69.82    5.88
   0  -3   5   72.06    5.77
   0   3  -6   25.61    3.45
   0  -3  -6   28.77    3.71
   0  -3  -6   25.16    4.12
   0  -3   6   29.24    3.98
   0   3  -6   27.54    3.82
   0   3   6   24.45    3.29
   0  -3   6   24.23    3.25
   0  -3  -7   89.11    6.84
   0   3  -7  100.25    7.09
   0   3  -7  101.67    7.45
   0  -3   7   78.37    6.88
   0  -3  -7   99.81    7.96
   0  -3   7   95.12    6.78
   0   3   7   68.24    6.26
   0  -3  -8   50.85    5.59
   0   3  -8   61.11    5.84
   0   3   8   64.35    5.54
   0  -3   8   60.83    5.60
   0   3  -8   59.05    5.94
   0  -3  -8   52.72    4.49
   0  -3  -8   61.85    6.49
   0   3   9   76.17    8.18
   0  -3  -9   87.94    7.26
   0   3  -9   76.48    6.91
   0   3   9   72.13    6.63
   0  -3   9   89.67    6.98
   0   3  -9   78.83    7.16
   0  -3  -9   71.01    5.64
   0  -3  -9   75.24    7.34
   0   3  10   26.46    6.03
   0  -3 -10   26.58    4.49
   0   3 -10   21.03    4.06
   0   3  10   20.64    3.79
   0  -3  10   11.96    3.30
   0   3 -10   24.97    4.40
   0  -3 -10   17.43    3.11
   0  -3 -10   20.49    4.35
   0   3 -11  230.81   15.98
   0   3  11  194.90   15.41
   0  -3 -11  192.44   13.37
   0   3 -11  211.03   13.75
   0  -3  11  206.99   13.23
   0   3  11  186.82   12.73
   0   3 -11  213.29   13.84
   0  -3  11  185.70   13.27
   0  -3 -11  198.15   11.62
   0  -3 -11  217.69   14.34
   0   3 -12   89.74    9.98
   0   3  12   69.74    9.30
   0  -3 -12   79.21    8.26
   0   3 -12   79.80    8.31
   0   3  12   76.01    7.60
   0  -3  12   74.61    7.50
   0  -3 -12   60.52    5.99
   0   3 -12   81.71    8.28
   0  -3  12   94.81    8.77
   0  -3 -12   81.14    8.51
   0  -3  13   28.45    5.55
   0  -3 -13   26.60    5.47
   0   3  13   24.97    6.67
   0   3 -13   23.41    5.93
   0  -3 -13   21.84    5.41
   0   3 -13   18.96    4.96
   0   3 -13   27.18    5.42
   0  -3 -13   26.61    4.19
   0  -3  13   29.96    5.32
   0   3  13   22.99    4.80
   0  -3  14   61.54    7.75
   0  -3 -14   68.63    8.29
   0   3  14   76.43   10.24
   0   3 -14   64.33    9.30
   0  -3 -14   61.95    7.96
   0   3 -14   61.79    8.07
   0  -3  14   61.82    7.50
   0   3 -14   57.04    7.26
   0  -3 -14   56.10    6.14
   0   3  14   59.32    7.50
   0   3 -15  102.10   11.55
   0   3  15   98.02   11.58
   0   3 -15   82.69    9.43
   0  -3 -15   86.19    9.57
   0   3  15   93.76    9.35
   0  -3  15   90.98    9.20
   0  -3  15   88.54    9.71
   0  -3 -15   76.25    9.45
   0  -3 -15   83.06    7.58
   0   3 -15   90.92    9.50
   0   3  16   56.75    9.51
   0   3 -16   57.62    9.71
   0   3 -16   49.87    7.88
   0  -3 -16   58.71    8.33
   0   3 -16   63.91    8.27
   0  -3 -16   56.18    6.51
   0  -3  16   63.56    8.54
   0  -3 -16   81.35    9.39
   0  -3  16   59.43    8.06
   0   3  16   62.60    8.00
   0   3 -17   65.09   10.59
   0   3  17   56.35    9.77
   0   3 -17   81.38    9.83
   0  -3 -17   60.90    8.76
   0   3 -17   72.09    9.10
   0  -3 -17   60.92    7.08
   0  -3  17   69.10    9.09
   0  -3 -17   84.40    9.87
   0   3  17   59.80    8.39
   0  -3  17   60.03    7.98
   0   3 -18   61.76   10.23
   0   3  18   65.30   11.02
   0   3 -18   54.22    8.82
   0  -3 -18   51.36    8.44
   0  -3 -18   52.93    6.84
   0   3 -18   55.15    8.03
   0  -3  18   54.74    8.48
   0  -3 -18   49.46    8.54
   0   3  18   56.15    8.12
   0  -3  18   55.33    8.10
   0   3 -19   53.22   10.35
   0   3 -19   59.99    9.39
   0  -3 -19   67.37    9.79
   0   3 -19   83.79    9.91
   0  -3 -19   62.26    7.52
   0  -3  19   86.83   10.60
   0   3  19   62.07    9.04
   0  -3  19   53.91    8.77
   0  -3 -20  138.43   11.50
   0   3 -20  124.07   13.03
   0   3 -20  146.17   14.64
   0  -3 -20  150.45   14.61
   0   3 -20  118.11   15.23
   0   3 -21   91.79   11.11
   0  -3 -21   70.13    8.50
   0   3 -21   72.75   10.95
   0  -3 -21   82.08   11.65
   0   3 -21   84.51   12.60
   0   3 -22  138.35   14.02
   0  -3 -22  152.64   15.80
   0   3 -22  122.75   14.56
   0   3 -23   63.38    9.76
   0   3 -23   48.50    9.65
   0  -3 -23   44.86    9.50
   0   3 -24   95.87   12.59
   0  -3 -24  108.27   14.05
   0   3 -24  111.82   14.42
   0  -4   0  234.20   12.21
   0   4   0  269.77   13.48
   0  -4   0  239.84   13.00
   0  -4  -1  946.44   41.90
   0  -4   1  989.09   41.80
   0   4   1  987.00   41.86
   0   4  -1 1107.77   42.49
   0   4   1 1003.42   42.14
   0  -4  -1  957.16   40.34
   0   4   1  806.47   40.08
   0  -4   1  944.16   40.92
   0  -4  -2  539.33   24.46
   0  -4   2  563.87   25.59
   0  -4   2  547.40   23.64
   0  -4  -2  577.48   26.35
   0   4   2  566.24   26.27
   0  -4  -2  609.13   23.72
   0   4  -2  529.73   23.52
   0  -4  -2  549.20   26.00
   0   4  -2  594.37   26.44
   0   4   2  562.83   23.54
   0  -4   3 1951.84   77.26
   0   4  -3 1880.56   77.75
   0  -4  -3 1899.61   77.49
   0  -4  -3 1899.62   77.83
   0   4   3 1918.30   78.01
   0   4   3 1871.49   77.67
   0   4  -3 1728.99   75.29
   0  -4  -3 1620.34   75.33
   0  -4   3 1998.30   75.37
   0   4   3 1804.41   75.15
   0  -4  -3 1811.11   75.46
   0  -4   4 1005.61   39.91
   0  -4  -4  890.07   39.72
   0  -4  -4  885.10   40.03
   0  -4  -4  878.11   37.98
   0   4  -4  844.33   37.77
   0  -4   4  949.09   38.08
   0   4   4  903.02   37.89
   0  -4  -4  826.74   37.44
   0   4  -4  894.73   39.66
   0   4   5 2421.58   98.80
   0  -4  -5 2432.51   98.76
   0  -4  -5 2236.44   97.94
   0  -4  -5 2416.98   96.61
   0   4  -5 2258.12   96.36
   0   4   5 2139.24   96.13
   0  -4   5 2352.26   96.46
   0  -4   5 2412.04   98.05
   0   4  -5 2448.34   98.23
   0  -4  -6  265.07   14.95
   0  -4  -6  259.35   13.54
   0   4  -6  262.45   13.43
   0   4   6  228.89   13.05
   0  -4   6  250.55   13.18
   0  -4   6  254.08   14.44
   0   4  -6  272.47   14.70
   0  -4  -6  272.10   14.65
   0  -4  -7  533.52   23.03
   0   4  -7  474.70   22.50
   0  -4   7  445.70   23.23
   0   4  -7  492.10   23.85
   0  -4  -7  519.88   24.42
   0   4   7  449.68   24.03
   0  -4   7  417.25   21.94
   0   4   7  430.65   22.06
   0  -4  -8  376.11   18.41
   0   4  -8  337.12   17.85
   0   4  -8  347.53   18.93
   0  -4   8  318.22   18.50
   0  -4  -8  381.96   19.74
   0  -4   8  310.60   17.38
   0   4   8  349.30   17.67
   0  -4  -9  640.29   31.66
   0   4  -9  632.48   31.69
   0   4  -9  717.52   33.01
   0  -4  -9  679.46   33.39
   0  -4  -9  658.75   29.86
   0  -4   9  681.20   31.65
   0   4   9  705.90   31.71
   0   4 -10  187.27   12.94
   0  -4 -10  234.17   13.86
   0   4  10  227.96   13.38
   0  -4  10  197.55   12.86
   0   4 -10  204.18   13.71
   0  -4 -10  219.01   14.58
   0  -4 -10  220.22   11.73
   0   4  11  398.11   24.28
   0   4 -11  433.85   22.24
   0  -4 -11  374.94   21.53
   0  -4  11  448.46   21.99
   0   4  11  364.39   21.07
   0   4 -11  433.43   22.62
   0  -4 -11  390.63   19.52
   0  -4 -11  391.92   22.98
   0   4  12  466.62   27.88
   0  -4 -12  492.11   25.24
   0   4 -12  436.22   24.63
   0  -4  12  479.35   24.59
   0   4  12  445.86   24.17
   0  -4 -12  431.73   22.15
   0   4 -12  458.79   25.13
   0  -4  12  498.25   25.78
   0  -4 -12  470.89   25.83
   0   4 -13 1336.83   65.92
   0   4  13 1391.17   66.41
   0  -4 -13 1384.40   63.29
   0   4 -13 1403.72   63.34
   0  -4  13 1383.35   62.50
   0   4  13 1357.99   62.37
   0  -4 -13 1374.49   60.02
   0   4 -13 1468.06   63.86
   0  -4  13 1455.55   64.04
   0  -4 -13 1304.56   63.89
   0   4 -14  490.38   29.21
   0   4  14  458.19   28.72
   0  -4 -14  466.42   26.18
   0   4 -14  485.63   26.54
   0  -4  14  491.19   25.95
   0   4  14  443.79   25.43
   0   4 -14  513.88   26.93
   0  -4 -14  476.91   23.38
   0  -4  14  445.22   26.24
   0  -4 -14  436.47   26.70
   0   4  15  289.38   22.15
   0   4 -15  289.15   21.86
   0  -4 -15  320.14   20.29
   0   4 -15  351.65   21.00
   0   4  15  303.02   19.50
   0  -4  15  336.86   20.11
   0   4 -15  319.98   20.43
   0  -4 -15  340.49   17.78
   0  -4 -15  329.68   21.36
   0  -4  15  309.38   20.31
   0   4 -16  309.23   23.75
   0   4  16  328.45   24.44
   0   4 -16  343.10   22.49
   0  -4 -16  386.07   23.00
   0  -4  16  366.66   22.02
   0   4  16  357.36   21.96
   0  -4 -16  357.19   19.37
   0   4 -16  360.10   22.32
   0  -4 -16  376.04   23.39
   0  -4  16  389.12   23.14
   0  -4  17  164.12   14.39
   0  -4 -17  132.86   13.66
   0   4 -17  220.79   18.07
   0   4  17  164.96   16.27
   0   4 -17  173.01   14.83
   0  -4 -17  190.56   15.26
   0   4  17  180.08   14.08
   0  -4  17  179.15   14.18
   0   4 -17  173.85   14.34
   0  -4 -17  174.05   11.96
   0   4  18   41.03    9.32
   0   4 -18   64.96   10.74
   0  -4 -18   73.67    9.52
   0   4 -18   43.93    8.06
   0   4 -18   68.18    8.94
   0  -4 -18   52.98    6.34
   0  -4 -18   51.61    8.57
   0  -4  18   48.15    8.10
   0   4  18   45.72    7.42
   0  -4  18   65.56    8.70
   0   4 -19  324.28   23.22
   0  -4 -19  361.35   23.65
   0  -4  19  364.69   23.53
   0   4 -19  347.60   22.75
   0  -4 -19  326.48   19.25
   0   4 -19  326.45   25.35
   0   4  19  361.91   26.22
   0  -4 -20  152.51   15.26
   0   4 -20  168.87   15.92
   0   4  20  159.67   16.98
   0   4 -20  146.64   16.70
   0   4 -20  192.14   15.74
   0  -4 -20  163.82   12.19
   0   4 -21  520.63   30.48
   0  -4 -21  473.22   30.58
   0   4 -21  491.32   31.14
   0   4 -21  446.92   32.47
   0   4 -22   29.04    7.44
   0  -4 -22   21.80    7.52
   0   4 -22   33.29    8.60
   0   4 -23  149.03   14.85
   0  -4 -23  110.67   14.35
   0   4 -23  137.75   15.29
   0   4 -24   41.95    8.68
   0   4 -24   47.83    9.96
   0  -4 -24   49.93   10.14
   0   5   0   91.32    6.45
   0  -5   0   93.23    6.37
   0  -5   0   95.81    7.41
   0   5   0  105.13    7.56
   0   5  -1   31.97    4.21
   0   5   1   25.46    3.98
   0  -5  -1   23.59    3.70
   0  -5   1   27.60    3.36
   0   5   1   24.20    3.09
   0  -5   1   25.96    3.93
   0   5  -1   24.95    3.57
   0  -5  -1   28.12    3.12
   0   5   1   24.07    3.98
   0  -5   2   27.99    3.70
   0   5   2   22.22    1.78
   0  -5   2   24.94    1.92
   0   5   2   26.31    4.37
   0   5  -2   31.29    4.23
   0  -5  -2   20.69    3.57
   0   5   2   23.35    3.98
   0  -5  -2   18.38    2.62
   0  -5  -2   23.02    1.84
   0   5  -2   22.44    1.78
   0   5   3    1.86    1.15
   0  -5   3    2.15    1.11
   0  -5  -3    2.89    2.40
   0   5   3    3.96    2.55
   0  -5   3    5.15    2.46
   0  -5  -3    0.93    1.10
   0   5  -3    2.94    1.15
   0   5  -3    1.91    2.31
   0  -5  -3    4.13    1.60
   0  -5  -3    3.16    2.26
   0   5   3    1.88    2.43
   0  -5  -4   29.59    4.29
   0   5  -4   38.47    4.90
   0  -5  -4   39.19    5.03
   0   5   4   25.45    4.61
   0  -5   4   36.21    4.39
   0  -5  -4   35.62    3.16
   0   5  -4   32.77    3.00
   0  -5  -4   33.93    3.18
   0  -5   4   36.11    3.12
   0   5   4   35.25    3.03
   0  -5  -5   37.77    3.36
   0  -5   5   49.46    5.31
   0   5   5   53.55    6.05
   0  -5  -5   41.17    5.32
   0  -5  -5   40.45    3.80
   0   5  -5   45.48    3.97
   0  -5  -5   44.83    5.27
   0   5   5   35.09    3.60
   0  -5   5   43.00    3.81
   0  -5   6  200.03   11.09
   0   5   6  183.43   10.86
   0  -5  -6  205.24   13.23
   0  -5  -6  197.31   12.79
   0  -5  -6  195.61   11.15
   0   5  -6  203.64   11.18
   0   5  -6  230.99   13.30
   0  -5   6  227.67   13.02
   0   5   7  217.26   13.52
   0  -5  -7  208.14   13.09
   0  -5  -7  171.85   12.11
   0  -5  -7  171.14   11.02
   0   5  -7  177.33   10.87
   0   5   7  176.59   10.68
   0  -5   7  204.65   11.16
   0   5  -7  199.89   12.51
   0  -5   7  184.99   12.43
   0   5  -8   35.45    5.13
   0  -5   8   26.49    4.66
   0   5   8   40.58    6.01
   0  -5  -8   34.83    5.51
   0   5   8   35.43    4.28
   0  -5   8   37.74    4.51
   0  -5  -8   32.36    5.03
   0   5  -8   32.06    4.25
   0  -5  -8   35.41    4.70
   0  -5  -9   92.06    8.75
   0  -5  -9   96.31    8.59
   0  -5  -9   97.22    7.82
   0   5  -9   93.80    7.73
   0  -5   9   96.37    7.55
   0   5   9   80.16    7.14
   0  -5   9   82.87    8.25
   0   5  -9  101.55    8.67
   0   5 -10   46.40    5.83
   0  -5 -10   44.71    5.81
   0  -5 -10   43.73    6.44
   0  -5  10   54.04    5.87
   0   5  10   55.48    5.82
   0   5 -10   58.43    6.78
   0  -5 -11   88.73    6.56
   0  -5 -11   84.77    9.04
   0  -5 -11  110.42    8.92
   0   5 -11  112.20    8.99
   0  -5  11   76.38    7.68
   0   5  11   84.42    7.95
   0   5 -11   89.33    8.96
   0  -5 -12   28.80    3.90
   0  -5 -12   25.11    5.31
   0   5 -12   26.65    5.27
   0  -5 -12   20.38    4.72
   0  -5  12   31.46    5.03
   0   5  12   27.99    5.16
   0   5  12   28.16    6.88
   0   5 -12   17.88    4.94
   0  -5 -13  200.27   15.44
   0   5  13  170.57   16.02
   0  -5 -13  233.79   14.99
   0   5 -13  210.15   14.50
   0   5  13  188.91   13.63
   0  -5  13  214.60   14.28
   0  -5 -13  188.96   11.73
   0  -5  13  199.77   15.20
   0   5 -13  231.86   15.55
   0  -5 -14   32.03    4.33
   0  -5  14   20.03    5.47
   0  -5 -14   38.04    7.30
   0  -5 -14   26.65    5.81
   0   5 -14   26.06    5.72
   0   5  14   23.48    5.54
   0  -5  14   26.73    5.27
   0   5  14   19.60    6.77
   0   5 -14   34.75    6.70
   0  -5 -15  161.68   14.05
   0  -5  15  164.61   14.04
   0   5 -15  185.98   16.62
   0   5  15  183.18   16.60
   0  -5 -15  174.49   13.66
   0   5 -15  158.47   13.35
   0   5  15  148.07   12.32
   0  -5  15  173.66   13.26
   0   5 -15  167.91   13.70
   0  -5 -15  133.58   10.26
   0  -5  16    5.06    4.27
   0  -5 -16    9.80    5.36
   0  -5 -16    7.54    4.94
   0   5 -16   12.38    5.35
   0   5 -16    7.72    4.99
   0  -5 -16   10.11    3.56
   0   5  16   16.17    4.78
   0  -5  16    9.46    5.13
   0   5 -16    4.00    5.36
   0   5  16    8.15    5.86
   0   5 -17  234.54   20.82
   0   5  17  262.10   21.92
   0  -5 -17  269.76   19.35
   0   5 -17  299.34   20.21
   0   5 -17  273.78   19.36
   0  -5 -17  266.88   15.73
   0  -5 -17  236.71   19.31
   0  -5  17  290.95   20.33
   0   5  17  288.52   19.15
   0  -5  17  296.24   19.25
   0   5  18   20.77    7.10
   0   5 -18   16.25    6.68
   0   5 -18   21.78    6.39
   0  -5 -18   19.36    6.31
   0   5 -18   35.19    7.64
   0  -5 -18   26.78    4.62
   0  -5  18   16.76    5.45
   0   5  18   20.56    5.69
   0  -5  18   20.26    6.68
   0   5 -19  103.94   11.87
   0  -5 -19   92.50   11.57
   0   5 -19  103.35   12.06
   0   5 -19   78.11   12.52
   0   5  19  111.71   14.34
   0   5 -20   15.99    6.45
   0  -5 -20    8.48    5.57
   0   5 -20    3.28    6.09
   0   5  20   28.73    8.84
   0   5 -20   17.56    6.41
   0   5 -21  132.21   14.08
   0  -5 -21  140.80   14.40
   0   5 -21  140.62   14.94
   0   5  21  111.85   15.16
   0   5 -22    1.38    5.25
   0  -5 -22   17.59    6.76
   0   5  22    1.74    6.24
   0   5 -22   -1.28    6.47
   0   5 -23   78.18   11.36
   0   5 -23   66.93   11.09
   0  -5 -23   77.11   11.84
   0  -6   0  133.54    8.27
   0   6   0  112.28    8.14
   0   6   0  140.97    9.70
   0  -6   0  126.17    9.21
   0  -6   1  425.50   21.19
   0   6   1  484.82   23.32
   0   6   1  444.20   20.99
   0  -6  -1  438.50   20.77
   0   6  -1  393.10   21.16
   0  -6   1  420.75   22.25
   0  -6  -1  432.14   22.40
   0   6   1  451.01   22.86
   0   6  -1  462.34   22.98
   0  -6   2  464.66   23.03
   0  -6   2  473.26   19.92
   0   6   2  502.61   24.66
   0   6  -2  506.86   24.75
   0  -6  -2  491.71   24.17
   0   6  -2  452.02   23.10
   0  -6  -2  458.58   21.97
   0  -6  -3  489.12   23.47
   0  -6   3  531.91   25.32
   0  -6   3  563.15   22.36
   0   6   3  548.52   22.16
   0   6   3  543.66   26.44
   0   6  -3  552.43   26.46
   0  -6  -3  528.07   25.92
   0  -6  -3  494.52   22.13
   0   6  -3  459.39   21.97
   0   6   4  725.32   30.14
   0  -6   4  683.74   30.15
   0  -6  -4  648.15   33.42
   0  -6  -4  660.64   30.72
   0  -6  -4  714.17   30.27
   0   6  -4  684.10   30.08
   0   6  -4  772.74   34.28
   0  -6  -4  733.91   33.68
   0  -6   4  699.79   32.92
   0  -6   5 1634.38   70.36
   0   6   5 1590.67   71.38
   0  -6  -5 1557.80   70.91
   0  -6  -5 1518.96   67.48
   0   6  -5 1626.73   67.54
   0  -6  -5 1679.97   67.69
   0  -6   5 1666.54   67.61
   0   6   5 1626.76   67.58
   0   6  -5 1609.43   70.97
   0  -6  -5 1552.10   70.50
   0  -6  -6  127.46    9.82
   0  -6   6  110.47    9.29
   0   6   6  134.47   10.58
   0  -6  -6  134.81   10.44
   0  -6  -6  126.93    7.44
   0  -6  -6  127.47    7.99
   0   6  -6  102.21    7.50
   0  -6  -6  141.36    6.61
   0  -6   6  123.33    7.82
   0   6   6  132.93    7.90
   0   6  -7 1758.12   80.27
   0  -6  -7 1751.33   76.67
   0   6   7 1857.42   81.34
   0  -6  -7 1887.07   81.37
   0  -6   7 1797.91   80.18
   0  -6  -7 1912.46   78.15
   0   6  -7 1860.52   77.94
   0  -6   7 1847.20   77.84
   0   6   7 1891.83   77.79
   0  -6  -7 1893.52   80.67
   0   6  -8  228.69   14.50
   0  -6   8  207.65   14.01
   0   6   8  210.05   14.63
   0  -6  -8  213.24   14.68
   0   6  -8  200.57   12.32
   0  -6  -8  226.09   12.80
   0  -6  -8  212.91   14.17
   0  -6   8  206.77   12.25
   0   6   8  223.43   12.46
   0  -6   9 1654.14   71.26
   0   6   9 1595.24   72.14
   0  -6  -9 1558.16   71.80
   0  -6  -9 1615.63   71.14
   0   6  -9 1504.57   68.82
   0  -6  -9 1602.11   69.17
   0  -6   9 1584.12   68.78
   0   6   9 1551.70   68.64
   0   6  -9 1724.10   71.60
   0   6 -10  126.93   10.96
   0  -6 -10  172.61   12.45
   0  -6 -10  142.78   11.23
   0  -6 -10  147.46   10.32
   0   6 -10  109.27    9.40
   0  -6  10  114.77    9.19
   0   6  10  134.93    9.56
   0  -6  10  122.01   10.79
   0  -6  11  954.08   45.59
   0  -6 -11  904.72   41.07
   0  -6 -11  856.08   45.46
   0  -6 -11  911.29   45.13
   0   6 -11  894.61   43.67
   0  -6 -11  991.65   44.25
   0   6  11  991.41   43.79
   0  -6  11  986.78   43.93
   0   6 -11  986.15   45.82
   0  -6 -12  305.50   15.50
   0  -6 -12  287.31   19.51
   0   6 -12  309.25   18.38
   0  -6 -12  305.73   18.13
   0   6 -12  318.60   19.45
   0  -6  12  272.84   17.29
   0   6  12  293.29   17.56
   0  -6 -12  311.08   19.27
   0  -6 -13  948.96   44.10
   0  -6 -13  951.06   49.20
   0  -6 -13  961.44   48.28
   0   6  13  990.35   51.74
   0   6 -13 1088.52   48.26
   0  -6 -13 1021.64   47.82
   0   6 -13 1066.39   49.42
   0   6  13 1009.12   47.15
   0  -6  13 1063.10   47.53
   0  -6 -14   42.23    7.47
   0   6 -14   44.49    7.08
   0  -6 -14   45.08    7.08
   0  -6  14   49.38    6.85
   0   6  14   47.09    6.75
   0  -6 -14   50.98    5.03
   0   6 -14   47.66    7.70
   0   6  14   41.23    8.56
   0  -6 -14   60.22    8.06
   0  -6 -15  821.83   37.42
   0  -6  15  846.81   43.04
   0  -6 -15  846.79   43.55
   0   6  15  759.31   45.06
   0  -6 -15  829.56   42.05
   0  -6 -15  814.98   41.58
   0   6 -15  849.84   41.93
   0   6 -15  839.77   42.73
   0   6  15  799.03   40.81
   0  -6  15  852.57   41.25
   0  -6  16   60.05    8.88
   0  -6 -16   69.24    9.58
   0  -6 -16   59.77    8.60
   0   6 -16   49.89    7.70
   0   6  16   56.59    7.87
   0  -6  16   61.60    8.11
   0   6 -16   54.69    8.62
   0  -6 -16   61.75    6.02
   0   6  16   61.27   10.74
   0   6 -16   73.46   11.24
   0  -6 -17  431.14   22.04
   0   6  17  458.83   30.34
   0   6 -17  451.72   30.00
   0  -6 -17  407.70   26.11
   0   6 -17  448.31   26.69
   0  -6  17  443.16   27.51
   0   6 -17  455.96   27.29
   0   6  17  426.05   25.64
   0  -6  17  435.39   25.83
   0   6  18   70.86    9.47
   0  -6  18   90.38   10.26
   0   6 -18   89.56   10.72
   0   6  18   71.48   11.70
   0   6 -18   87.20   12.40
   0   6 -18  101.30   11.29
   0  -6 -18  109.79   11.38
   0   6 -19   91.47   11.53
   0   6  19   82.31   13.04
   0   6 -19  118.22   14.36
   0   6 -19  126.10   12.69
   0  -6 -19  101.69   11.50
   0   6 -20    3.71    5.66
   0   6  20    4.98    5.57
   0   6 -20    1.22    4.37
   0  -6 -20   -2.40    5.16
   0   6 -21  121.04   13.78
   0   6  21  133.20   16.32
   0  -6 -21  124.66   13.97
   0   6 -21  141.35   14.62
   0   6 -22    6.68    5.88
   0   6  22   23.05    8.42
   0   6 -22   15.02    6.38
   0  -6 -22    4.03    5.79
   0   6 -23  147.63   15.41
   0  -6 -23  124.08   14.33
   0   6  23  145.32   17.69
   0   6 -23  153.73   15.81
   0  -7   0   29.86    3.92
   0   7   0   25.63    4.82
   0   7   0   31.88    5.20
   0   7   0   26.41    3.97
   0  -7   0   24.73    4.34
   0  -7   1    5.35    2.66
   0  -7  -1    4.62    2.13
   0   7   1    5.38    3.08
   0   7   1    4.47    3.03
   0  -7  -1   -0.61    2.56
   0   7  -1    0.64    3.27
   0   7   1    8.70    2.76
   0  -7   1    0.60    3.02
   0   7  -1    2.82    2.31
   0  -7   2   28.91    4.26
   0   7  -2   28.64    4.40
   0  -7  -2   31.79    3.86
   0   7   2   23.38    4.67
   0  -7  -2   30.94    4.96
   0   7  -2   34.78    5.24
   0   7   2   35.82    5.56
   0  -7  -3   33.44    3.68
   0   7  -3   25.64    4.21
   0   7   3   25.49    1.99
   0  -7   3   27.03    2.28
   0   7   3   22.76    4.79
   0  -7   3   33.02    4.75
   0  -7  -3   25.70    2.17
   0   7  -3   27.25    2.10
   0   7  -3   22.86    5.02
   0   7   3   29.72    5.07
   0  -7  -3   23.22    4.49
   0  -7   4   11.00    3.06
   0   7   4    9.15    3.80
   0  -7   4    6.98    1.71
   0   7   4    8.73    1.63
   0   7  -4    8.86    3.68
   0   7   4    4.03    3.37
   0  -7  -4    8.32    3.27
   0  -7  -4    7.73    1.65
   0   7  -4   10.43    1.68
   0   7  -4    7.41    3.21
   0  -7  -4    7.93    2.25
   0  -7   5   20.63    4.22
   0   7   5   24.03    4.96
   0  -7   5   19.90    2.76
   0   7   5   24.68    2.81
   0  -7  -5   26.35    4.70
   0   7  -5   20.61    2.63
   0  -7  -5   20.40    2.78
   0   7  -5   18.17    4.43
   0  -7  -5   22.28    3.01
   0  -7   6   51.28    6.25
   0  -7   6   50.64    4.41
   0   7   6   39.70    4.13
   0   7   6   49.30    6.64
   0  -7  -6   41.49    6.01
   0   7  -6   45.61    4.29
   0  -7  -6   50.37    4.40
   0   7  -6   43.85    6.02
   0  -7  -6   40.82    4.02
   0  -7  -7   69.62    5.27
   0  -7   7   65.30    7.25
   0   7   7   72.25    8.27
   0  -7  -7   82.17    8.64
   0  -7  -7   63.60    7.39
   0   7  -7   80.38    8.15
   0   7  -7   72.97    5.90
   0  -7  -7   75.67    5.98
   0   7   7   67.70    5.58
   0  -7   7   81.32    6.08
   0  -7  -7   64.31    4.12
   0  -7  -8   56.05    5.34
   0   7  -8   36.32    4.57
   0  -7   8   51.72    6.58
   0   7   8   47.38    6.88
   0  -7  -8   47.32    6.88
   0  -7  -8   49.49    4.25
   0  -7  -8   41.38    6.28
   0  -7  -8   38.38    3.49
   0   7   8   53.73    5.13
   0  -7   8   52.08    5.29
   0  -7  -9   81.16    8.54
   0   7   9   67.80    8.35
   0  -7  -9   73.73    8.72
   0   7  -9   65.89    7.95
   0  -7   9   72.62    8.18
   0  -7  -9   72.53    5.32
   0   7  -9   69.23    6.55
   0  -7  -9   82.25    7.05
   0  -7   9   72.56    6.69
   0   7   9   70.71    6.49
   0  -7 -10   44.48    6.55
   0   7  10   47.43    7.65
   0  -7 -10   46.14    7.09
   0  -7  10   44.55    5.52
   0   7  10   42.39    5.34
   0  -7 -10   47.15    4.26
   0   7 -10   45.82    5.82
   0  -7 -10   57.39    6.17
   0  -7  10   42.10    6.68
   0   7 -10   48.41    7.04
   0  -7  11   70.01    8.43
   0   7  11   66.28    7.06
   0  -7  11   77.73    7.48
   0  -7 -11   77.08    9.14
   0   7 -11   78.71    9.05
   0  -7 -11   66.72    7.07
   0   7 -11   71.09    7.38
   0  -7 -11   53.23    7.60
   0  -7  12   87.84    9.78
   0  -7 -12   78.88    6.27
   0  -7 -12   86.69    9.79
   0   7 -12   86.57    9.66
   0  -7 -12   79.50    8.17
   0   7 -12   91.77    8.77
   0  -7 -12   95.91   10.17
   0   7  12   93.05    8.36
   0  -7  12   84.04    8.09
   0  -7 -13   52.13    5.04
   0  -7 -13   45.85    8.14
   0  -7  13   61.08    7.19
   0   7  13   59.90    7.06
   0   7 -13   62.40    7.44
   0  -7 -13   55.88    7.16
   0  -7 -13   54.12    7.79
   0   7 -13   62.25    8.50
   0  -7 -14   88.03    6.77
   0  -7  14   95.51    9.36
   0   7  14   89.45    9.10
   0  -7 -14   79.71   10.46
   0   7 -14  114.59   11.20
   0   7 -14   67.86    8.48
   0  -7 -14  101.81    9.82
   0  -7 -14   76.38    9.57
   0   7  15  107.80   10.38
   0  -7  15  106.29   10.32
   0  -7 -15  116.17   12.42
   0   7 -15  132.70   12.71
   0  -7 -15  114.42   10.91
   0   7 -15  123.36   11.42
   0  -7 -15  106.85    7.70
   0  -7 -15  101.27   11.04
   0   7  15   87.43   12.65
   0   7  16   36.04    9.45
   0   7 -16   56.60    7.88
   0  -7 -16   46.22    7.59
   0  -7  16   59.22    9.35
   0  -7 -16   56.09    9.05
   0  -7  16   41.92    7.11
   0   7  16   48.26    7.32
   0  -7 -16   39.21    7.55
   0   7 -16   65.00    8.95
   0  -7 -16   50.32    5.12
   0   7 -17   48.36    8.73
   0  -7 -17   46.37    7.48
   0   7 -17   42.78    7.75
   0   7  17   57.21    8.02
   0  -7  17   39.32    7.31
   0  -7 -17   39.71    7.51
   0   7  17   34.43    9.14
   0   7 -17   18.75    7.46
   0  -7  18   19.07    5.73
   0   7  18   13.87    5.44
   0   7 -18   17.06    5.77
   0  -7 -18   20.04    6.16
   0   7 -18   10.81    5.83
   0   7  18   22.78    8.41
   0   7 -18    8.10    6.53
   0  -7 -19   62.92    9.72
   0   7 -19   69.48   10.05
   0   7 -19   82.49   11.17
   0   7  19   97.75   13.60
   0  -7 -20   11.93    6.26
   0   7 -20   25.34    6.78
   0   7 -20   11.68    6.29
   0   7  20    6.97    7.51
   0   7 -21   97.99   12.27
   0  -7 -21   90.62   11.94
   0   7 -21   98.36   12.98
   0   7  21   80.27   13.61
   0  -7 -22   29.15    7.94
   0   7 -22   18.85    7.21
   0   7 -22   22.38    7.27
   0   7  22   27.31    9.43
   0   8   0  651.23   28.65
   0  -8   0  668.43   33.77
   0   8   0  724.46   34.63
   0   8   0  673.22   32.24
   0  -8   0  715.93   32.20
   0   8   0  757.81   35.31
   0  -8  -1 3038.56  126.70
   0   8  -1 3198.25  127.61
   0   8   1 2942.28  126.99
   0   8   1 2920.97  124.52
   0   8  -1 3020.79  125.12
   0  -8  -1 2826.12  124.00
   0  -8   1 2888.32  124.63
   0   8   1 3083.41  127.77
   0   8   2  329.31   19.94
   0   8  -2  365.45   20.54
   0  -8  -2  356.50   19.90
   0   8  -2  321.26   18.56
   0  -8  -2  319.53   17.24
   0  -8   2  334.33   18.48
   0   8   2  331.08   20.28
   0   8   3 1764.65   78.71
   0   8  -3 1727.15   76.78
   0  -8  -3 1727.85   74.72
   0   8  -3 1836.88   78.73
   0  -8  -3 1701.06   77.81
   0   8   3 1869.69   78.87
   0  -8   3 1732.48   76.59
   0  -8   4  266.51   15.60
   0   8   4  248.98   11.45
   0  -8   4  262.39   11.84
   0   8   4  238.71   16.45
   0  -8  -4  259.24   13.66
   0   8  -4  253.59   15.74
   0   8   4  250.20   16.61
   0  -8  -4  222.89   15.82
   0   8  -4  294.33   17.48
   0  -8  -4  225.95   11.64
   0   8  -4  255.66   11.56
   0   8  -5 1933.92   82.19
   0  -8  -5 1891.52   78.73
   0  -8   5 1840.14   81.64
   0   8  -5 1994.11   83.58
   0  -8  -5 1860.68   82.61
   0   8   5 1885.39   83.33
   0  -8   5 1733.43   77.51
   0   8   5 1880.47   77.36
   0   8  -5 1909.49   77.43
   0  -8  -5 1864.25   77.47
   0   8  -6  200.09   14.10
   0  -8  -6  215.46   11.30
   0   8   6  199.80   14.95
   0  -8   6  185.51   13.50
   0   8  -6  205.95   14.76
   0  -8  -6  210.59   14.45
   0   8  -6  178.46   10.51
   0  -8  -6  209.36   11.00
   0   8   6  208.30   10.85
   0  -8   6  198.82   10.83
   0  -8  -7 1149.93   49.84
   0   8   7 1099.26   54.79
   0  -8  -7 1127.73   50.15
   0  -8   7 1138.03   53.71
   0  -8  -7 1191.40   54.44
   0   8  -7 1259.77   55.43
   0   8  -7 1190.51   50.22
   0  -8   7 1191.26   50.31
   0   8   7 1115.47   49.94
   0  -8   8  404.17   23.29
   0   8   8  367.03   23.81
   0  -8  -8  396.97   19.33
   0  -8  -8  429.39   23.83
   0   8  -8  421.42   24.10
   0  -8  -8  427.95   20.53
   0   8  -8  411.08   20.30
   0   8   8  378.94   19.84
   0  -8   8  413.42   20.29
   0  -8   9  607.28   31.29
   0   8   9  588.31   32.35
   0  -8  -9  536.94   25.21
   0  -8  -9  598.18   26.47
   0   8  -9  634.69   32.15
   0  -8  -9  581.64   31.14
   0  -8  -9  620.42   28.36
   0   8  -9  631.12   28.26
   0   8   9  559.26   27.62
   0  -8   9  558.47   27.77
   0  -8  10  145.46   12.41
   0   8  10  139.55   13.05
   0  -8 -10  153.87    8.44
   0  -8 -10  139.77    8.45
   0  -8 -10  151.83   10.54
   0   8 -10  150.57   10.39
   0  -8 -10  149.48   12.62
   0  -8  10  135.55    9.97
   0   8  10  129.86    9.78
   0   8 -11  457.16   24.12
   0  -8 -11  486.24   24.46
   0   8  11  433.49   27.45
   0  -8 -11  514.10   27.48
   0   8 -11  487.51   27.12
   0  -8 -11  480.27   21.55
   0  -8 -11  477.66   21.95
   0  -8  11  427.04   26.33
   0   8  11  434.31   23.66
   0  -8  11  396.84   23.38
   0   8  12   99.65    8.96
   0  -8  12   96.94    8.82
   0  -8 -12   93.10   10.33
   0   8 -12  114.89   11.32
   0  -8 -12   98.38    6.60
   0  -8 -12  102.60    7.39
   0  -8  12  109.32   11.12
   0   8 -12   86.37    8.44
   0  -8 -12  103.42    9.12
   0  -8 -13  179.71   14.76
   0   8 -13  200.24   15.08
   0  -8 -13  164.32    9.74
   0  -8  13  173.60   14.59
   0   8  13  160.80   12.34
   0  -8  13  178.96   12.76
   0  -8 -13  182.15   10.29
   0  -8 -13  179.11   12.95
   0   8 -13  156.16   12.31
   0  -8 -14   15.37    5.30
   0  -8  14   13.01    5.44
   0  -8 -14   10.01    2.74
   0   8 -14   14.96    5.00
   0   8  14   14.81    4.77
   0  -8  14   16.61    4.76
   0  -8 -14   10.15    2.62
   0  -8 -14   10.25    4.33
   0   8 -14    9.45    4.38
   0  -8 -15  453.36   25.68
   0   8 -15  426.36   25.33
   0  -8 -15  503.62   28.08
   0   8  15  449.93   30.47
   0  -8  15  438.25   25.04
   0   8  15  406.07   24.57
   0   8 -15  440.97   27.34
   0   8 -16   57.06    8.90
   0  -8 -16   51.73    8.67
   0   8  16   68.13   11.46
   0  -8  16   48.31    7.33
   0   8  16   47.44    7.16
   0  -8 -16   39.37    7.11
   0   8 -16   51.43    7.72
   0   8  17  154.99   17.19
   0   8  17  174.74   13.90
   0  -8  17  159.96   13.34
   0   8 -17  175.86   15.67
   0   8 -17  148.44   13.58
   0  -8 -17  132.70   13.20
   0   8  18    5.13    6.77
   0   8  18   26.80    6.51
   0  -8  18   32.21    6.72
   0  -8 -18   35.56    6.98
   0   8 -18   30.44    7.06
   0   8 -18   34.11    7.59
   0   8 -19   31.31    7.10
   0  -8 -19   31.06    7.18
   0   8 -19   22.33    6.85
   0   8  19   17.66    7.67
   0   8 -20    5.44    5.60
   0   8  20    7.28    6.93
   0   8 -20    3.56    5.54
   0  -8 -20    1.18    5.17
   0   8 -21   66.51   11.16
   0   8 -21   62.95   10.00
   0  -8 -21   64.62   10.01
   0   8  21   71.06   12.61
   0   9   0   45.02    7.03
   0   9   0   45.88    3.01
   0   9   0   53.59    6.39
   0  -9   0   44.33    6.45
   0  -9   0   45.42    5.67
   0   9  -1    8.40    4.28
   0   9   1   10.95    4.79
   0  -9  -1    7.82    3.86
   0   9  -1   15.78    4.23
   0   9   1   11.05    3.49
   0   9  -1    9.44    1.99
   0   9  -1    9.82    4.54
   0   9   1    5.30    4.36
   0  -9   1    8.63    3.77
   0  -9  -1    5.58    2.90
   0   9   2   52.87    7.37
   0   9  -2   42.49    6.81
   0  -9  -2   36.99    4.96
   0  -9   2   47.37    5.98
   0   9   2   40.72    6.67
   0   9  -2   34.50    5.49
   0  -9  -2   47.58    6.66
   0  -9  -3   17.74    5.05
   0   9   3    8.63    4.28
   0   9  -3    7.76    4.13
   0  -9  -3   15.30    3.43
   0  -9   3   20.49    4.67
   0   9   3   13.47    4.93
   0   9  -3   21.64    4.70
   0  -9   4   18.50    1.80
   0   9   4   19.08    5.27
   0   9   4   20.05    5.23
   0   9  -4   21.12    4.98
   0  -9  -4   20.67    4.97
   0   9  -4   26.42    5.29
   0  -9  -4   15.42    1.59
   0  -9  -4   17.43    3.36
   0  -9   4   16.32    4.46
   0  -9   5   34.49    5.73
   0  -9  -5   31.55    4.29
   0   9   5   38.98    7.11
   0  -9   5   38.19    3.28
   0   9   5   35.32    2.94
   0   9  -5   37.55    6.05
   0   9  -5   36.24    3.09
   0  -9  -5   34.07    3.13
   0  -9  -5   40.34    6.38
   0   9  -5   41.51    6.88
   0  -9   6   44.76    6.30
   0  -9   6   46.02    4.02
   0   9   6   47.01    3.93
   0   9   6   47.60    7.52
   0  -9  -6   42.80    4.68
   0   9  -6   41.69    6.52
   0  -9  -6   34.58    3.72
   0   9  -6   31.33    3.48
   0   9  -6   42.27    6.94
   0  -9  -6   41.30    6.79
   0  -9  -7   11.55    2.80
   0  -9   7   21.65    4.68
   0   9   7    7.18    2.35
   0  -9   7   11.79    2.62
   0   9   7    1.97    4.44
   0  -9  -7   14.84    2.84
   0  -9  -7   11.45    4.20
   0   9  -7   12.22    5.35
   0   9  -7    7.74    2.49
   0   9  -7   16.52    4.76
   0  -9  -8   81.11    6.23
   0   9  -8   87.75    9.62
   0   9   8   72.35    9.54
   0  -9   8   82.77    9.17
   0  -9  -8   95.30    9.97
   0   9  -8   97.27   10.16
   0   9  -8   82.38    6.56
   0  -9  -8   66.78    6.23
   0  -9   8   82.61    6.60
   0   9   8   67.83    6.08
   0  -9   9   44.57    7.09
   0   9   9   54.80    8.53
   0  -9  -9   42.67    4.33
   0   9  -9   65.31    8.46
   0  -9  -9   37.33    6.97
   0   9  -9   32.87    4.65
   0  -9  -9   39.89    5.01
   0  -9   9   42.29    5.01
   0   9   9   50.96    5.32
   0  -9  10   26.22    6.53
   0   9  10   32.96    6.69
   0  -9 -10   21.80    2.11
   0  -9 -10   27.28    3.55
   0   9 -10   31.57    6.66
   0  -9 -10   44.24    7.24
   0  -9 -10   28.44    4.78
   0   9 -10   22.08    4.37
   0   9  10   23.47    4.23
   0  -9  10   28.45    4.54
   0  -9  11   54.82    7.98
   0   9  11   48.12    8.66
   0  -9 -11   46.11    4.01
   0   9 -11   67.23    8.93
   0  -9 -11   54.73    4.78
   0   9 -11   43.33    5.95
   0  -9 -11   55.32    6.45
   0  -9 -11   60.55    8.37
   0   9  11   54.63    6.21
   0  -9  11   49.99    6.12
   0  -9 -12   34.77    6.88
   0  -9  12   25.75    6.28
   0  -9  12   40.64    5.95
   0   9  12   33.83    5.50
   0   9 -12   46.76    8.05
   0   9 -12   41.77    7.62
   0  -9 -12   35.94    3.73
   0  -9 -12   30.93    3.69
   0  -9 -12   29.96    5.59
   0   9 -12   37.94    5.59
   0   9 -13   50.18    8.19
   0  -9 -13   55.03    8.01
   0  -9  13   40.19    7.55
   0  -9 -13   37.94    4.24
   0   9  13   33.79    5.78
   0  -9  13   35.39    5.82
   0   9 -13   48.75    6.60
   0  -9 -13   54.90    7.07
   0  -9 -13   45.21    4.81
   0   9 -14   71.69   10.02
   0  -9 -14   69.00    8.23
   0   9 -14   73.19    8.44
   0  -9  14   77.02    8.29
   0   9  14   63.36    7.52
   0  -9 -14   60.23    9.21
   0   9  15   14.37    4.76
   0  -9  15   22.05    5.58
   0   9 -15   22.55    5.56
   0  -9 -15   12.57    4.81
   0   9 -15   32.03    7.41
   0  -9 -16   65.79    8.84
   0   9 -16   54.08    8.07
   0  -9  16   72.25    8.62
   0   9  16   54.34    7.79
   0   9  16   62.30   11.48
   0   9 -16   71.66   10.34
   0   9 -17   25.16    6.34
   0  -9 -17   38.60    7.21
   0   9  17   25.96    6.08
   0  -9  17   23.63    5.96
   0   9  17   20.89    8.32
   0   9 -17   15.42    6.18
   0  -9 -18   28.81    6.73
   0   9 -18   36.12    7.24
   0   9  18   41.77    7.38
   0   9  18   34.28    9.81
   0   9 -18   32.06    8.25
   0   9  19   27.84    9.20
   0   9 -19   44.35    9.21
   0  -9 -19   27.41    7.12
   0   9 -19   24.20    6.94
   0   9  20   40.07   10.56
   0   9 -20   47.40    9.54
   0  -9 -20   47.51    8.37
   0   9 -20   38.44    8.60
   0  10   0 1252.04   56.01
   0  10   0 1096.27   52.32
   0 -10   0 1113.52   51.97
   0  10   0 1176.83   56.02
   0 -10   1  153.24   11.92
   0 -10  -1  188.05   12.24
   0  10   1  155.69   14.03
   0  10  -1  175.23   14.63
   0  10  -1  178.11    9.15
   0  10  -1  197.72   13.22
   0  10   1  180.73   14.51
   0 -10  -1  180.57   13.97
   0  10  -1  196.16   15.00
   0 -10  -2  714.49   36.77
   0  10  -2  719.96   37.56
   0  10   2  700.54   37.34
   0  10   2  681.12   37.53
   0 -10   2  670.28   34.85
   0 -10  -2  758.61   34.14
   0  10  -2  698.51   35.32
   0 -10  -3  227.76   15.74
   0  10  -3  218.61   16.29
   0  10   3  208.24   15.93
   0  10   3  234.67   16.72
   0 -10  -3  229.35   13.18
   0 -10   3  172.55   13.54
   0  10  -3  181.25   13.90
   0  10  -4  584.66   31.91
   0 -10  -4  561.16   31.18
   0  10   4  612.62   32.67
   0  10   4  581.44   31.86
   0  10  -4  559.26   30.11
   0 -10  -4  550.44   27.41
   0 -10   4  552.20   29.67
   0  10   5   29.96    6.76
   0 -10  -5   38.48    6.98
   0  10  -5   37.95    6.67
   0  10  -5   27.27    5.77
   0 -10  -5   36.72    2.53
   0 -10   5   31.45    2.56
   0 -10   5   35.43    6.03
   0 -10  -5   45.44    4.94
   0  10   6  361.83   22.56
   0 -10  -6  350.77   21.67
   0  10  -6  355.35   22.22
   0  10  -6  325.94   20.59
   0 -10  -6  306.19   16.87
   0  10  -6  299.27   14.89
   0 -10  -6  309.09   15.16
   0 -10   6  342.76   20.57
   0 -10   6  328.11   15.36
   0  10   6  342.95   14.89
   0  10   7  154.59   14.00
   0 -10  -7  137.84   12.88
   0  10  -7  167.37   14.63
   0  10  -7  153.87   13.13
   0 -10  -7  159.22   10.03
   0  10  -7  147.50    8.93
   0 -10  -7  162.95    9.26
   0 -10   7  167.59   13.31
   0  10   7  167.89    9.10
   0 -10   7  159.05    9.25
   0  10   8  460.29   28.89
   0  10  -8  529.80   29.55
   0 -10  -8  501.12   28.52
   0 -10  -8  456.20   23.14
   0  10  -8  532.07   28.64
   0 -10  -8  472.29   23.15
   0  10  -8  468.64   23.04
   0 -10   8  496.30   27.89
   0  10   8  473.98   22.90
   0 -10   8  531.26   23.49
   0  10   9  131.76   13.09
   0  10  -9  142.06   13.22
   0 -10  -9   96.49   11.09
   0 -10  -9  105.77    7.69
   0  10  -9  134.98   12.51
   0 -10  -9  110.99    8.32
   0  10  -9   97.70    7.90
   0 -10   9  123.53   11.74
   0  10   9  129.17    8.48
   0 -10   9  137.31    8.85
   0  10  10  640.69   35.05
   0  10 -10  617.86   34.16
   0 -10 -10  543.85   32.60
   0 -10 -10  554.99   26.88
   0 -10 -10  606.02   28.74
   0  10 -10  624.30   28.73
   0 -10  10  589.54   28.54
   0  10  10  579.79   28.28
   0 -10  10  580.04   32.68
   0  10 -11  162.13   14.80
   0 -10 -11  154.86   14.14
   0 -10  11  169.68   14.40
   0  10  11  166.34   11.11
   0 -10  11  170.15   11.46
   0  10  11  139.07   14.50
   0  10 -11  161.41   11.35
   0 -10 -11  149.72   11.07
   0 -10  12  481.49   25.24
   0  10  12  457.70   24.90
   0 -10 -12  493.46   29.20
   0  10 -12  523.73   30.36
   0  10  12  480.40   30.59
   0 -10 -12  483.28   25.29
   0  10 -12  476.19   25.16
   0  10 -13  102.12   11.96
   0  10  13   79.62    8.23
   0 -10  13  111.57    9.46
   0  10 -13   91.52    8.96
   0 -10 -13   98.27    9.16
   0  10 -14  228.04   18.68
   0  10 -14  222.14   18.23
   0  10  14  209.64   14.84
   0 -10 -14  209.67   14.96
   0  10 -14  238.23   15.62
   0 -10 -15   78.74    8.87
   0  10  15   91.02    9.22
   0  10 -15   73.22    8.59
   0  10 -15   75.70   10.69
   0  10 -15   85.24   11.40
   0  10 -16  224.00   18.82
   0  10 -16  230.28   16.16
   0 -10 -16  193.29   15.46
   0  10  16  226.76   15.86
   0  10 -16  205.84   18.05
   0  10  17   18.41    5.59
   0  10 -17   18.89    5.73
   0 -10 -17   24.58    6.04
   0  10 -17   19.20    7.72
   0  10 -17    6.80    6.02
   0  10  17   25.89    8.65
   0  10 -18  154.41   14.05
   0 -10 -18  189.44   15.21
   0  10 -18  173.36   17.09
   0  10  18  190.24   19.89
   0  10 -19  133.69   13.03
   0  10 -19  109.72   13.72
   0  10  19  109.65   15.75
   0  11   0   41.07    7.70
   0  11   0   29.89    6.61
   0 -11   0   38.76    5.69
   0  11   0   38.41    5.97
   0  11   1    6.37    4.67
   0  11  -1    3.15    4.71
   0  11  -1    2.15    1.27
   0  11  -1    8.89    5.55
   0  11   1   11.04    5.05
   0 -11  -1    4.48    3.25
   0 -11   1    4.91    3.45
   0 -11  -1    3.87    3.88
   0  11  -1    6.80    3.59
   0  11   2   35.27    6.84
   0  11  -2   25.33    6.48
   0  11  -2   30.01    3.46
   0  11   2   34.39    7.30
   0  11  -2   45.03    8.12
   0  11  -2   36.84    6.27
   0 -11  -2   37.98    7.22
   0 -11  -2   26.08    4.95
   0 -11   2   39.85    6.17
   0  11   3   14.54    5.24
   0  11  -3    7.41    4.15
   0 -11  -3   13.84    4.89
   0 -11  -3   16.63    4.09
   0 -11   3   19.40    5.05
   0  11  -3   15.99    5.68
   0  11   3   10.76    5.05
   0  11   4   27.05    6.73
   0  11  -4   32.59    6.12
   0 -11  -4   28.21    6.62
   0 -11   4   23.70    5.51
   0 -11  -4   27.56    4.64
   0  11  -4   27.02    6.82
   0  11   4   42.32    7.69
   0  11   5    9.17    5.26
   0  11  -5   16.49    5.77
   0 -11  -5   14.36    5.15
   0  11  -5    9.90    4.87
   0 -11   5    6.85    4.16
   0 -11  -5   15.27    3.63
   0  11   6   31.49    7.39
   0  11  -6   33.66    7.46
   0 -11  -6   39.02    7.28
   0 -11   6   25.16    2.29
   0  11  -6   40.49    6.94
   0 -11   6   39.51    6.91
   0 -11  -6   41.40    4.95
   0  11  -7    2.96    4.43
   0  11   7   -1.20    4.55
   0  11  -7    4.59    4.83
   0 -11  -7   11.88    5.03
   0  11  -7    1.77    1.61
   0 -11  -7    4.24    1.77
   0  11   7    3.44    1.60
   0 -11   7    0.50    1.79
   0 -11   7    0.94    4.54
   0 -11  -7    3.16    2.37
   0  11   8   69.99   10.11
   0  11  -8   76.49   10.00
   0 -11  -8   85.76   10.38
   0  11  -8   76.14    9.31
   0  11  -8   59.09    5.16
   0 -11  -8   60.08    5.36
   0 -11  -8   59.42    5.84
   0 -11   8   67.78    9.19
   0 -11   8   84.67    5.95
   0  11   8   73.29    5.38
   0  11   9   13.86    5.90
   0 -11  -9   12.39    5.37
   0  11  -9   18.01    6.57
   0  11  -9    9.64    5.29
   0 -11  -9   16.70    3.41
   0  11  -9   11.26    2.94
   0 -11   9   19.54    5.64
   0  11   9   10.87    2.92
   0  11  10   37.58    8.40
   0  11 -10   39.18    7.88
   0 -11 -10   28.81    7.28
   0  11 -10   40.08    7.72
   0  11 -10   38.87    4.96
   0 -11 -10   31.52    4.62
   0 -11  10   31.05    7.18
   0  11  10   26.12    4.21
   0  11 -11   13.81    5.42
   0  11  11   11.07    3.44
   0  11 -11   15.03    6.06
   0  11  11   12.07    6.03
   0  11 -11   13.89    3.77
   0 -11 -11    7.61    3.45
   0  11  12   82.35    7.71
   0 -11 -12   80.58    7.94
   0  11 -12   73.07    7.67
   0  11  12   94.26   12.25
   0  11 -12  101.51   12.10
   0  11 -13    7.32    3.74
   0  11 -13    7.90    6.14
   0  11  13    4.44    3.52
   0  11 -14   18.89    4.99
   0  11 -14   29.73    8.09
   0  11  14   20.24    5.19
   0  11 -15    9.50    4.27
   0  11 -15    2.77    5.71
   0  11 -16   42.00    6.95
   0  11 -16   29.21    8.44
   0  11 -17   21.20    5.48
   0  11  17    7.88    7.54
   0  11 -17   31.70    8.61
   0  11 -17   17.55    7.46
   0  11 -18   13.85    5.75
   0  11 -18   37.26    9.01
   0  11 -18   43.51    9.17
   0  11  18   12.08    7.93
   0  12   0  153.93   14.68
   0 -12   0  149.52   11.85
   0  12   0  132.02   13.30
   0  12   1  123.30   12.44
   0  12  -1   95.86   11.73
   0  12   1   93.78   11.53
   0  12  -1   99.05    9.98
   0 -12   1  110.87   10.08
   0 -12  -1   99.18    9.43
   0  12  -1  102.38   11.56
   0  12   2  495.03   29.64
   0  12  -2  441.40   21.28
   0  12   2  495.69   30.05
   0  12  -2  492.90   30.00
   0  12  -2  515.03   27.47
   0 -12  -2  462.43   25.15
   0 -12   2  485.07   26.55
   0  12  -2  519.69   29.87
   0 -12  -2  477.67   28.28
   0  12   3  396.66   25.18
   0  12  -3  338.79   17.95
   0 -12  -3  344.53   20.30
   0 -12   3  393.85   22.62
   0  12  -3  384.56   25.62
   0  12   3  409.50   25.61
   0 -12  -3  334.46   23.05
   0  12  -3  427.92   25.58
   0 -12  -4  332.59   23.30
   0  12  -4  374.50   24.49
   0  12   4  358.56   24.80
   0  12  -4  370.65   18.78
   0  12  -4  334.02   22.29
   0 -12   4  353.17   22.15
   0 -12  -4  360.78   20.05
   0  12   4  393.41   24.92
   0  12  -5  335.86   21.41
   0  12   5  282.07   21.96
   0  12  -5  356.05   23.16
   0 -12  -5  318.94   21.84
   0 -12  -5  282.81   17.39
   0 -12   5  310.84   20.32
   0  12  -6  467.75   27.03
   0  12   6  418.79   28.12
   0 -12  -6  413.63   27.13
   0  12  -6  468.05   28.68
   0 -12   6  475.11   26.79
   0 -12  -6  412.21   22.53
   0  12  -7  172.29   14.75
   0 -12   7  161.02   14.04
   0  12   7  137.42   14.56
   0  12  -7  167.11   15.53
   0  12  -8  455.92   25.63
   0 -12   8  414.19   24.61
   0  12   8  356.89   15.74
   0  12   8  442.50   26.92
   0  12  -8  457.07   27.02
   0  12  -9  100.31   11.43
   0  12   9   78.10    5.67
   0  12  -9  106.80   12.57
   0  12  -9   86.12    6.14
   0  12   9  101.52   12.66
   0  12  10  137.59   14.92
   0  12 -10  173.81   16.03
   0  12 -10  133.00    9.09
   0  12  10  148.85    9.11
   0  12 -10  154.73   14.61
   0  12 -11   46.03    8.68
   0  12 -11   37.78    5.14
   0  12  11   44.89    9.08
   0  12 -11   64.12   10.32
   0  12 -12  385.36   26.11
   0  12 -12  355.15   20.40
   0  12  12  401.19   27.55
   0  12 -12  398.10   26.93
   0  12 -13   75.30   11.50
   0  12 -13   54.64    6.73
   0  12 -13   57.54   10.04
   0  12 -14  428.66   24.19
   0  12 -14  470.34   30.69
   0  12 -15   16.38    7.22
   0  12 -16  233.22   20.79
   0 -13   0   -0.80    3.53
   0  13   0   -1.34    4.95
   0  13   0    2.57    5.03
   0 -13  -1    4.58    3.62
   0 -13   1   -0.84    3.62
   0  13  -1    2.56    5.26
   0  13   1   -6.45    5.79
   0  13   1   -2.67    4.49
   0  13  -1    4.04    4.68
   0  13  -2    4.71    4.41
   0 -13   2    8.80    4.41
   0 -13  -2   15.26    4.53
   0  13  -2    3.84    4.75
   0  13   2    9.07    5.94
   0  13  -2    5.43    5.03
   0  13   2   17.48    6.16
   0  13  -3   49.38    8.98
   0  13   3   45.82    8.40
   0 -13  -3   33.09    5.46
   0 -13   3   32.16    6.48
   0  13  -3   34.26    7.05
   0  13   3   37.73    8.12
   0  13  -3   52.53    9.01
   0  13  -3   28.50    3.62
   0  13  -4   16.71    6.26
   0  13   4   12.22    6.10
   0 -13   4   13.45    5.25
   0  13  -4    7.09    4.55
   0  13  -4    5.79    2.92
   0  13  -4    7.77    4.94
   0  13   5   33.10    7.94
   0 -13   5   40.04    7.42
   0  13  -5   35.96    7.29
   0  13  -5   29.12    4.73
   0  13  -5   37.96    7.73
   0  13  -6   26.35    6.73
   0  13  -6   30.59    7.93
   0 -13   6   33.42    6.61
   0  13   6   39.12    8.86
   0  13  -7    5.70    5.53
   0  13  -7   12.16    5.70
   0  13   7   17.11    6.78
   0  13  -8   52.14    9.01
   0  13   8   48.00    9.90
   0  13  -8   55.05    9.55
   0  13  -9    3.71    4.97
   0  13   9   -1.49    5.50
   0  13  -9    8.43    5.63
   0  13 -10   47.40    8.89
   0  13  10   34.86    9.16
   0  13 -10   35.81    8.76
   0  13 -11    2.65    5.32
   0  13  11   -3.12    6.25
   0  13 -11    1.47    5.09
   0  13 -12   50.92    9.69
   0  13  12   52.84   10.65
   0  13 -12   45.01   10.09
   0  13 -13    1.42    5.11
   0  13  13   -1.65    7.23
   0  13 -13   -1.53    6.45
   0  13 -14   64.78   11.08
   0  13 -14   73.53   12.06
   0  13 -15    1.52    5.47
   0  13 -15    7.98    6.87
   0 -14   0  412.03   24.95
   0  14   0  453.36   29.42
   0  14   0  460.47   30.23
   0 -14   1   13.65    5.05
   0  14  -1    4.21    6.05
   0  14   1   19.72    7.05
   0  14   1    8.76    5.42
   0  14  -1    5.86    6.58
   0  14   2  296.51   22.70
   0  14   2  285.87   22.63
   0  14  -2  301.55   23.16
   0 -14   2  262.04   18.89
   0  14  -2  296.83   22.70
   0  14   3   24.10    7.22
   0  14  -3   21.21    6.05
   0 -14   3   11.92    4.92
   0  14  -3    4.48    6.31
   0  14   3   20.55    6.61
   0  14  -3   12.61    6.06
   0  14  -4  156.90    9.97
   0  14  -4  192.45   15.63
   0  14  -4  191.11   17.15
   0  14   4  181.82   17.50
   0  14  -4  188.62   18.06
   0  14  -5   48.83    8.71
   0  14  -5   42.76    5.37
   0  14  -5   58.22    9.84
   0  14  -5   70.58   11.29
   0  14   5   71.89   11.27
   0  14  -6  243.41   15.67
   0  14  -6  311.49   23.00
   0  14  -6  279.48   20.44
   0  14   6  297.20   22.99
   0  14  -7  208.28   18.55
   0  14  -7  168.67   12.74
   0  14  -7  196.07   16.96
   0  14   7  194.78   18.66
   0  14  -8  320.11   23.73
   0  14  -8  258.33   17.43
   0  14  -8  298.79   21.85
   0  14   8  259.48   22.30
   0  14   9  181.17   18.27
   0  14  -9  188.15   17.32
   0  14  -9  203.28   18.68
   0  14 -10  172.53   17.46
   0  14 -10  205.21   19.03
   0  14  11  150.57   17.14
   0  14 -11  181.68   17.28
   0  14 -11  187.67   18.64
   0  14  12  214.20   20.67
   0  14 -12  236.08   20.66
   0  14 -12  184.01   18.44
   0  14 -13  221.11   20.47
   0  14 -13  213.28   19.83
   0  15   0    1.52    5.30
   0  15   0    1.59    5.13
   0  15  -1    1.52    6.12
   0  15   1   15.27    6.71
   0  15  -1    1.59    5.52
   0  15   1   15.88    7.67
   0  15  -2    1.53    5.96
   0  15   2    9.17    5.98
   0  15   2   -1.58    6.36
   0  15  -2    1.60    6.58
   0  15  -3    1.52    6.42
   0  15   3   15.88    7.67
   0  15  -3    1.61    5.79
   0  15  -4   18.33    7.39
   0  15  -4    3.54    5.71
   0  15   4    9.62    7.19
   0  15  -4    4.89    6.55
   0  15  -5    1.54    6.16
   0  15  -5    2.44    5.26
   0  15  -5    1.65    6.10
   0  15   5    9.72    6.50
   0  15  -6   32.50    8.41
   0  15  -6   26.58    7.36
   0  15  -6   25.14    8.97
   0  15   6   29.44    9.00
   0  15  -7   32.89    8.58
   0  15  -7   18.26    7.35
   0  15   7   13.32    7.05
   0  15   8   27.06    8.66
   0  15  -8   31.05    8.21
   0  15  -8   28.55    8.73
   0  15   9   36.14    9.44
   0  15  -9   15.42    7.40
   0  15  -9   25.79    8.85
   0  15  10   73.48   12.35
   0  15 -10   46.29    9.78
   0  15 -10   47.49   10.91
   0  16   0  116.80   15.01
   0  16   0  109.56   14.87
   0  16   1  248.33   21.65
   0  16  -1  238.76   21.57
   0  16  -1  214.03   21.11
   0  16   1  268.53   22.71
   0  16  -2  176.12   18.17
   0  16  -2  147.88   17.17
   0  16   2  163.92   17.74
   0  16   3  376.91   29.17
   0  16  -3  430.93   30.63
   0  16  -3  414.36   29.73
   0  16  -4  261.09   22.57
   0  16   4  211.08   20.71
   0  16  -4  218.39   20.79
   0  16  -5  522.84   35.09
   0  16  -5  479.41   31.07
   0  16   5  493.17   34.13
   0  16  -5  505.96   34.06
   1   0 -24   95.64   13.40
   1   0 -23   -2.88    4.47
   1   0 -23    4.41    5.89
   1   0 -22   88.90   10.05
   1   0 -22   86.29   12.11
   1   0 -21    1.31    5.27
   1   0 -21   -0.87    3.67
   1   0 -20  135.05   13.61
   1   0 -20   97.89   10.14
   1   0 -19    2.34    4.81
   1   0 -19   -2.37    4.13
  -1   0  19   -2.01    4.51
   1   0 -18  170.94   12.98
   1   0 -18  165.45   14.86
  -1   0  18  162.86   13.73
   1   0 -17   -2.05    4.60
   1   0 -17    1.40    3.33
  -1   0  17   -1.78    4.14
  -1   0  16  158.26   12.43
   1   0 -16  130.46   10.85
   1   0 -16  132.18   12.47
   1   0 -15   -0.89    3.83
  -1   0  15   -2.32    3.32
   1   0 -15   -0.62    2.93
   1   0 -15   -1.93    4.32
   1   0 -14  149.18   12.73
   1   0 -14  171.69   12.96
  -1   0  14  144.97   11.44
  -1   0  14  140.58   10.91
   1   0 -14  165.87   11.30
   1   0 -13   -0.82    3.77
   1   0 -13   -0.75    3.24
  -1   0  13    2.64    3.19
  -1   0  13   -0.57    2.94
   1   0 -13    0.53    2.68
   1   0 -12  171.96   12.71
   1   0 -12  150.74   11.82
  -1   0  12  134.73   10.77
  -1   0  12  155.97   10.74
   1   0 -12  161.87   10.68
   1   0 -11   -1.37    3.01
   1   0 -11   -0.62    3.17
  -1   0  11   -0.56    2.39
  -1   0  11    0.94    2.35
   1   0 -11   -1.76    2.46
   1   0 -10  524.65   29.20
   1   0 -10  608.22   29.55
  -1   0  10  583.59   28.63
  -1   0  10  613.04   28.09
   1   0 -10  612.83   28.04
   1   0  -9   -0.55    2.64
   1   0  -9   -2.51    2.78
  -1   0   9    1.92    2.43
  -1   0   9    2.24    2.38
  -1   0   9   -0.38    2.06
   1   0  -9   -0.35    2.30
  -1   0   8  134.46    9.11
   1   0  -8  153.62    9.61
  -1   0   8  106.51    8.65
  -1   0   8  131.75    8.47
   1   0  -8  160.14    8.84
   1   0  -8  133.11    9.56
   1   0  -7   -0.41    2.50
   1   0  -7    0.38    2.18
  -1   0   7    0.37    2.11
  -1   0   7   -0.70    1.93
  -1   0   7   -0.56    1.83
   1   0  -7   -1.07    2.02
   1   0  -6  328.14   17.79
  -1   0   6  386.41   17.57
  -1   0   6  414.99   17.71
   1   0  -6  347.01   17.64
   1   0  -6  358.14   16.62
  -1   0   6  307.66   16.64
  -1   0   5    0.52    1.80
   1   0  -5    1.10    1.98
   1   0  -5    0.53    1.92
   1   0  -5   -1.10    1.46
  -1   0   4   32.04    3.21
   1   0  -4   36.02    3.57
   1   0  -4   30.06    3.13
   1   0  -4   36.01    2.87
   1   0  -3    0.17    1.28
  -1   0   3    1.32    1.29
   1   0  -3    0.37    1.00
   1   0  -3    0.42    0.83
   1   0  -2   26.33    2.07
  -1   0   2   23.11    1.99
  -1   0  -2   40.12    3.69
   1   0   2   32.30    3.48
   1   0   2   38.82    2.83
   1   0   3   -0.60    2.44
  -1   0  -3    0.30    2.50
  -1   0  -3   -0.37    1.45
   1   0   3   -0.19    1.51
  -1   0  -3    0.75    1.44
  -1   0  -4   35.12    4.70
   1   0   4   44.99    5.19
   1   0   4   50.70    4.11
  -1   0  -4   44.33    4.06
  -1   0  -4   45.09    4.08
  -1   0  -5   -2.22    2.76
   1   0   5   -0.28    1.83
  -1   0  -5    0.55    1.80
  -1   0  -5    0.86    1.83
  -1   0  -6  326.55   18.65
  -1   0  -6  364.52   17.05
  -1   0  -6  356.74   17.28
   1   0   6  315.05   17.03
  -1   0  -7    2.35    3.20
  -1   0  -7    0.39    1.86
   1   0   7   -0.38    1.89
  -1   0  -7   -0.72    2.15
  -1   0  -8  131.78    9.38
   1   0   8  118.30    8.71
  -1   0  -8  131.19    9.09
  -1   0  -8  133.56    8.76
  -1   0  -8  120.69   10.14
  -1   0  -9   -0.73    3.22
   1   0   9    3.01    3.37
  -1   0  -9    1.60    2.91
  -1   0  -9    0.50    2.55
   1   0   9   -1.46    2.66
  -1   0  -9    0.44    2.40
  -1   0 -10  555.86   26.69
   1   0  10  533.21   26.02
  -1   0 -10  503.55   25.83
  -1   0 -10  510.31   25.19
  -1   0 -11    4.38    4.08
  -1   0 -11    1.30    2.97
  -1   0 -11    0.62    3.04
  -1   0 -11   -0.53    2.55
   1   0  11   -1.78    2.81
  -1   0 -12  221.49   14.51
   1   0  12  196.02   13.59
  -1   0 -12  217.64   14.50
  -1   0 -12  205.23   13.15
  -1   0 -12  170.40   14.93
  -1   0 -13    1.02    4.92
  -1   0 -13    0.77    3.25
  -1   0 -13   -0.62    2.72
   1   0  13    0.70    2.60
  -1   0 -14  204.99   14.75
   1   0  14  169.92   13.25
  -1   0 -14  188.23   13.22
  -1   0 -14  178.07   15.51
  -1   0 -15    3.50    4.79
  -1   0 -15   -1.81    4.06
   1   0  15   -1.63    3.27
  -1   0 -15    0.71    3.30
  -1   0 -16  319.62   21.20
   1   0  16  337.96   20.85
  -1   0 -16  305.56   19.44
  -1   0 -17   -1.04    3.97
   1   0  17    0.94    3.86
  -1   0 -17   -0.80    4.10
  -1   0 -18  262.15   18.96
   1   0  18  216.32   17.38
  -1   0 -18  259.12   17.31
  -1   0 -19   -3.56    4.99
   1   0  19   -2.13    4.87
  -1   0 -19    4.43    4.57
  -1   0 -20   79.35    9.89
  -1   0 -20   98.07   11.75
  -1   0 -21    0.98    3.83
  -1   0 -21    2.66    5.06
  -1   0 -22  113.20   11.89
  -1   0 -22  119.00   13.89
  -1   0 -23    2.11    5.18
  -1   0 -23   -4.46    6.40
  -1   0 -24   33.96    7.87
  -1   0 -24   39.07    9.72
   1   1 -24   97.73   11.32
   1  -1 -24   99.82   13.52
   1   1 -23   12.37    6.07
   1  -1 -23    5.85    6.30
   1  -1 -22   62.78    8.14
   1   1 -22   58.18    8.90
   1  -1 -21   42.11    6.93
   1   1 -21   37.52    6.97
   1  -1 -21   41.87    8.70
   1  -1 -20  173.96   13.31
   1   1 -20  183.81   14.40
   1  -1 -20  193.90   16.68
   1   1 -19   93.91   11.86
   1  -1 -19   74.57   10.23
   1   1 -19  101.48    9.96
   1  -1 -19   89.13    9.00
  -1  -1  19   85.58   10.32
   1   1 -18  110.78   12.27
   1  -1 -18  106.10    9.65
   1   1 -18  105.99   10.27
   1  -1 -18  126.72   12.32
  -1  -1  18  102.33   11.01
  -1  -1  17   72.95    8.85
   1   1 -17   78.87    8.58
   1  -1 -17   94.60    8.46
   1   1 -17   84.93   10.57
  -1  -1  17   95.15    9.49
   1  -1 -17   94.05   10.43
  -1  -1  16  264.39   18.25
   1   1 -16  302.08   18.35
   1  -1 -16  312.14   17.49
   1   1 -16  288.19   20.49
  -1  -1  16  293.01   18.35
   1  -1 -16  305.47   20.13
  -1  -1  15   89.68    8.94
   1   1 -15  101.44    9.33
   1  -1 -15  100.56    8.40
   1   1 -15  109.11   11.19
  -1  -1  15   98.61    9.26
   1  -1 -15  102.21   10.22
  -1  -1  14  618.95   31.43
   1   1 -14  646.14   30.91
   1  -1 -14  605.91   29.76
   1   1 -14  610.41   33.27
  -1  -1  14  582.08   30.80
   1  -1 -14  630.45   32.55
  -1  -1  13   -0.66    2.84
   1  -1 -13    0.48    2.61
   1   1 -13    8.11    3.45
   1   1 -13    0.87    4.03
  -1  -1  13    6.77    3.22
   1  -1 -13    0.75    3.30
  -1  -1  12  799.86   39.74
   1  -1 -12  844.24   38.37
   1   1 -12  854.50   39.50
  -1   1  12  947.63   42.22
   1   1 -12  784.11   41.16
  -1  -1  12  834.82   39.57
   1  -1 -12  870.68   40.82
  -1   1  11  137.69   11.29
   1   1 -11  173.52   12.33
   1   1 -11  166.58   10.60
   1  -1 -11  163.10    9.74
  -1  -1  11  158.03   10.59
   1   1 -11  118.17   10.69
   1  -1 -11  154.71   11.30
  -1  -1  11  146.20   10.55
  -1  -1  10  412.47   21.00
  -1  -1  10  402.82   20.67
   1   1 -10  438.50   20.77
   1  -1 -10  412.58   19.86
  -1   1  10  374.19   21.65
   1   1 -10  430.80   22.48
  -1   1  10  389.38   19.79
   1   1 -10  373.16   21.34
  -1  -1   9  645.32   28.70
   1  -1  -9  592.62   27.18
  -1  -1   9  597.84   28.11
   1   1  -9  620.99   28.13
  -1   1   9  586.02   29.29
   1   1  -9  613.08   29.75
  -1   1   9  578.20   27.29
   1  -1  -9  611.84   28.99
   1   1  -9  541.64   28.68
  -1  -1   8 3069.28  128.26
  -1  -1   8 3163.32  128.01
   1   1  -8 3328.60  128.14
   1  -1  -8 2968.16  126.85
  -1   1   8 2970.43  129.03
   1   1  -8 3206.80  129.40
  -1   1   8 3155.42  127.25
   1  -1  -8 3149.26  128.74
  -1  -1   8 3117.40  128.64
  -1   1   8 2750.08  128.03
  -1  -1   7  350.44   17.50
   1  -1  -7  332.20   16.29
   1   1  -7  383.64   17.43
  -1   1   7  330.52   18.02
   1   1  -7  380.52   18.69
  -1   1   7  351.59   16.45
   1  -1  -7  384.95   18.03
  -1  -1   7  359.82   17.67
  -1   1   7  309.46   17.33
  -1  -1   6 3922.84  155.77
  -1   1   6 3677.24  156.12
  -1   1   6 3355.12  155.38
  -1  -1   6 3869.70  155.83
   1  -1  -6 4014.28  156.13
   1   1  -6 3997.95  155.51
   1  -1  -6 3728.44  154.33
  -1   1   6 3817.62  154.55
   1  -1  -5   52.08    4.22
   1   1  -5   30.94    3.84
  -1  -1   5   43.02    3.87
  -1   1   5   59.60    4.40
   1   1  -5   33.96    3.64
   1  -1  -5   50.25    3.20
  -1   1   5   57.80    3.46
  -1   1   4 4336.66  184.54
   1   1  -4 4117.24  184.56
   1  -1  -4 4459.68  184.65
  -1  -1   4 4848.34  184.73
   1  -1  -4 4594.18  185.02
   1   1  -4 4838.33  184.58
   1  -1  -4 4536.92  183.38
  -1   1   3 3192.02  142.74
  -1  -1   3 3644.99  142.96
   1   1  -3 3222.82  142.85
   1  -1  -3 3503.98  143.00
   1  -1  -3 3657.04  143.28
  -1  -1   3 3663.48  142.97
   1   1  -3 3767.00  143.12
   1  -1  -2 6015.73  233.39
   1   1  -2 5043.99  233.02
   1  -1  -2 6106.45  233.14
  -1  -1   2 5931.97  233.10
  -1   1   2 5398.12  232.99
   1   1  -2 5864.94  233.25
  -1  -1   2 6002.93  233.24
   1  -1  -2 5850.61  233.01
  -1   1   1 1570.95   66.58
  -1   1   1 1686.39   66.79
  -1  -1   1 1749.61   66.82
   1   1  -1 1628.83   66.77
   1   1  -1 1677.49   66.76
   1   1  -1 1522.02   66.53
  -1   1   1 1614.33   66.50
   1   1   0 5651.93  224.43
  -1   1   0 5451.51  224.39
   1   1   1 1238.22   54.65
  -1   1  -1 1267.46   54.65
  -1  -1  -1 1317.45   54.68
  -1   1  -2 3152.48  131.24
  -1  -1  -2 3066.22  130.88
   1  -1   2 3380.07  131.19
  -1  -1  -2 3244.36  130.75
  -1   1  -2 3078.37  130.76
   1   1   2 2982.14  130.72
  -1   1  -3 3622.49  133.26
   1  -1   3 3421.72  132.83
  -1  -1  -3 3429.77  132.77
   1  -1   3 3322.86  133.09
   1  -1   4 1321.98   54.94
  -1   1  -4 1361.86   54.91
  -1  -1  -4 1295.22   54.55
  -1   1  -4 1299.24   54.64
  -1   1  -4 1380.36   56.41
   1  -1   4 1340.79   54.66
   1   1   4 1139.14   54.35
  -1   1  -5  866.41   39.54
  -1   1  -5  813.98   37.71
   1  -1   5  911.38   38.00
  -1  -1  -5  909.83   38.01
  -1   1  -5  851.03   37.99
  -1  -1  -6 4750.93  193.93
   1  -1   6 4788.80  193.86
  -1   1  -6 4703.13  194.08
  -1   1  -6 4838.63  195.99
  -1  -1  -6 4697.52  193.47
  -1   1  -6 4630.12  193.98
   1  -1   7   67.34    5.62
  -1   1  -7   62.78    5.79
  -1  -1  -7   61.39    5.64
  -1   1  -7   63.14    5.67
  -1   1  -7   56.61    6.68
  -1  -1  -7   78.48    5.65
  -1   1  -8 1278.52   55.52
   1  -1   8 1260.30   55.21
  -1  -1  -8 1282.95   55.34
  -1   1  -8 1302.25   55.36
  -1   1  -8 1156.88   55.52
  -1  -1  -8 1329.47   55.82
  -1   1  -8 1257.02   57.47
   1   1   8 1149.39   57.14
  -1  -1  -8 1306.22   54.86
  -1   1  -9  595.26   28.55
   1  -1   9  603.41   28.39
  -1  -1  -9  610.86   28.55
  -1   1  -9  574.45   28.13
  -1  -1  -9  596.11   27.71
  -1   1  -9  501.12   28.19
  -1  -1  -9  621.56   28.86
   1   1   9  578.67   30.56
  -1   1  -9  574.48   30.63
   1  -1   9  588.59   28.40
   1  -1  10 2982.75  122.68
  -1   1 -10 2943.92  122.90
  -1  -1 -10 3019.35  122.91
  -1   1 -10 3057.10  122.74
  -1  -1 -10 2768.56  121.64
  -1  -1 -10 3002.00  123.19
  -1   1 -10 2499.19  122.66
  -1   1 -10 3050.96  125.83
   1   1  10 2905.60  125.31
   1  -1  10 2938.93  122.77
  -1  -1 -11  291.94   17.89
   1  -1  11  293.02   17.63
  -1   1 -11  339.95   18.65
  -1   1 -11  317.30   17.77
  -1  -1 -11  333.46   17.34
  -1  -1 -11  358.81   19.10
  -1   1 -11  297.59   18.20
  -1   1 -11  290.44   19.82
   1   1  11  317.00   20.33
   1  -1  11  299.40   17.75
  -1  -1 -12  237.27   15.36
  -1   1 -12  225.41   14.48
  -1  -1 -12  221.11   13.84
  -1   1 -12  276.58   18.15
   1   1  12  217.98   16.61
  -1  -1 -12  202.63   14.48
   1  -1  12  238.34   14.82
  -1   1 -12  244.18   15.26
  -1  -1 -13  223.15   14.80
  -1  -1 -13  203.54   13.08
  -1   1 -13  182.04   13.25
  -1   1 -13  195.41   15.95
   1   1  13  207.57   16.15
   1  -1  13  185.70   13.46
  -1  -1 -14  854.20   41.13
  -1  -1 -14  813.42   39.12
  -1   1 -14  834.62   39.97
   1   1  14  811.02   43.54
  -1   1 -14  828.46   43.44
   1  -1  14  787.54   40.22
  -1  -1 -15  233.70   16.49
  -1   1 -15  215.08   15.31
  -1  -1 -15  254.26   15.49
  -1   1 -15  206.88   17.85
   1  -1  15  226.39   15.78
  -1  -1 -16  825.60   41.10
  -1   1 -16  781.86   39.13
  -1  -1 -16  788.57   38.54
  -1   1 -16  758.44   42.94
   1  -1  16  762.78   39.56
  -1  -1 -17  197.62   15.89
  -1  -1 -17  202.75   14.52
  -1   1 -17  218.37   15.41
  -1   1 -17  177.68   17.12
   1  -1  17  202.03   15.48
  -1  -1 -18  133.38   13.17
  -1  -1 -18  159.38   12.30
  -1   1 -18  162.51   13.11
  -1   1 -18  143.51   15.40
   1  -1  18  126.31   12.63
  -1  -1 -19  116.97   12.69
  -1   1 -19  104.96   11.22
  -1  -1 -19  130.52   11.52
  -1   1 -19  148.06   15.38
  -1  -1 -20  231.73   18.59
  -1   1 -20  204.04   16.56
  -1  -1 -20  215.95   15.89
  -1  -1 -21    7.97    5.20
  -1  -1 -21    8.33    4.40
  -1   1 -21    1.03    4.98
  -1  -1 -22  158.07   15.75
  -1   1 -22  135.93   13.61
  -1  -1 -22  140.23   12.69
  -1  -1 -23   -1.48    6.09
  -1   1 -23   -1.11    5.56
  -1  -1 -23    1.00    4.38
  -1  -1 -24   74.75   11.83
  -1   1 -24   76.27   10.50
   1   2 -24  104.86   14.25
   1  -2 -24  115.90   14.44
   1   2 -24  108.43   12.39
   1   2 -23    6.60    5.41
   1  -2 -23    1.46    6.40
   1   2 -23    5.88    6.05
   1   2 -22   62.19    9.23
   1   2 -22   72.66   10.98
   1  -2 -22   71.94   11.16
   1  -2 -21   32.58    7.98
   1  -2 -21   21.43    5.09
   1   2 -21   19.11    6.12
   1   2 -21   22.08    7.17
   1  -2 -20  165.85   15.44
   1  -2 -20  154.57   12.30
   1   2 -20  167.20   14.04
   1   2 -20  170.00   17.05
   1  -2 -19   26.11    7.01
  -1  -2  19   35.20    6.85
   1  -2 -19   28.08    5.41
   1   2 -19   37.16    6.87
   1  -2 -19   33.61    7.39
   1   2 -19   34.80    8.24
  -1   2  19   24.17    6.26
  -1  -2  19   37.22    7.10
  -1  -2  18   98.49   11.17
  -1   2  18  103.14   10.93
   1  -2 -18  125.09   12.27
   1   2 -18  121.42   11.27
   1  -2 -18  117.01    9.79
   1   2 -18  109.18   12.96
   1  -2 -18  118.30   12.47
  -1  -2  18  101.74   10.86
   1  -2 -17   11.52    4.90
  -1  -2  17   18.34    5.39
   1   2 -17    8.14    4.28
   1  -2 -17   16.07    4.30
   1  -2 -17   14.28    5.28
   1   2 -17    9.56    5.89
  -1   2  17    3.56    4.33
  -1  -2  17   16.91    4.88
  -1  -2  16  131.36   11.53
  -1   2  16  141.15   11.85
   1  -2 -16  124.36   12.10
  -1  -2  16  135.10   11.65
   1  -2 -16  129.16   12.29
   1   2 -16  115.12   10.96
   1  -2 -16  133.67   10.03
   1   2 -16  156.31   13.90
  -1  -2  15    7.74    3.69
  -1   2  15    4.64    4.06
  -1  -2  15    7.66    4.25
   1  -2 -15   11.88    4.86
   1  -2 -15    1.77    3.82
   1   2 -15   10.14    4.22
   1  -2 -15   10.23    3.36
  -1   2  15   11.29    5.14
   1   2 -15   13.66    5.90
  -1  -2  14  183.03   12.90
  -1  -2  14  161.86   12.39
   1  -2 -14  184.59   13.81
   1  -2 -14  155.65   12.86
   1  -2 -14  151.79   10.52
   1   2 -14  166.65   12.30
   1   2 -14  156.54   13.94
  -1   2  14  159.54   13.81
  -1  -2  13    9.27    3.69
   1  -2 -13   12.62    4.33
  -1  -2  13   12.08    4.02
   1  -2 -13    6.00    3.71
   1  -2 -13   18.44    3.47
   1   2 -13    8.84    3.56
   1   2 -13    9.94    4.74
  -1   2  13    8.75    4.10
  -1  -2  12  326.30   18.47
   1  -2 -12  303.80   19.01
   1  -2 -12  299.38   18.63
   1  -2 -12  324.86   16.62
  -1  -2  12  355.70   19.06
   1   2 -12  320.14   18.31
   1   2 -12  308.72   19.81
  -1   2  12  287.52   19.33
  -1  -2  11    6.66    2.73
  -1  -2  11    3.94    2.72
   1  -2 -11    2.01    2.69
   1  -2 -11    4.98    2.85
   1  -2 -11    1.73    1.95
   1   2 -11    5.97    3.16
  -1   2  11    3.74    3.56
   1   2 -11    0.76    3.46
  -1  -2  10    1.51    2.22
  -1  -2  10    2.04    2.29
   1  -2 -10   -0.61    2.80
   1  -2 -10    3.37    3.15
   1   2 -10    1.00    2.33
   1  -2 -10    1.52    1.66
  -1   2  10   -0.68    3.34
   1   2 -10    9.01    3.57
  -1  -2   9   35.22    4.43
   1  -2  -9   34.56    5.09
   1  -2  -9   29.09    4.51
  -1  -2   9   33.96    4.41
   1   2  -9   40.66    4.64
   1  -2  -9   37.35    3.58
  -1   2   9   25.02    5.00
  -1  -2   8  328.82   16.62
   1  -2  -8  314.50   17.21
   1  -2  -8  295.70   16.95
  -1  -2   8  320.32   16.60
   1  -2  -8  302.97   14.75
   1   2  -8  339.50   16.83
  -1   2   8  279.48   17.22
  -1  -2   7   69.27    5.77
   1  -2  -7   72.40    6.36
   1  -2  -7   72.51    5.96
  -1  -2   7   73.26    5.90
   1   2  -7   75.74    6.13
   1  -2  -7   65.39    4.49
  -1   2   7   59.96    6.21
   1  -2  -6    6.35    2.30
  -1  -2   6    9.40    2.54
   1  -2  -6    6.58    2.25
   1   2  -6   11.28    2.53
   1  -2  -6    7.67    1.42
  -1  -2   6    9.63    2.58
   1  -2  -5   37.79    2.49
   1   2  -5   35.01    4.00
   1  -2  -5   37.79    4.16
  -1  -2   5   41.28    3.72
   1  -2  -5   36.18    3.84
  -1  -2   5   36.90    3.44
   1  -2  -4   82.89    6.18
   1   2  -4   86.81    6.13
  -1  -2   4   91.03    5.57
   1  -2  -4   85.24    5.62
   1  -2  -4   89.29    5.73
  -1  -2   4   85.23    5.83
   1   2  -3   10.95    2.32
  -1  -2   3   12.27    2.38
  -1   2   3   14.26    2.60
   1  -2  -3   15.02    2.62
   1  -2  -3    9.26    1.65
   1  -2  -3   13.00    2.15
   1  -2  -3   11.92    1.88
  -1  -2   3   13.60    1.89
   1  -2  -2    2.10    1.25
  -1   2   2    3.92    1.76
   1  -2  -2    3.86    1.70
   1   2  -2    3.32    1.63
   1   2  -2    2.65    1.60
  -1  -2   2    3.98    1.69
  -1  -2   2    3.06    1.19
   1  -2  -2    1.83    1.04
   1  -2  -2    1.46    1.38
  -1   2   1  120.75    6.62
  -1   2   1  111.20    6.25
   1   2  -1  126.60    6.31
   1  -2  -1  106.77    6.16
   1  -2  -1  112.76    5.45
  -1  -2   1  111.53    5.43
   1   2  -1  114.91    6.29
  -1  -2   1  108.71    6.09
   1  -2  -1  101.95    5.32
  -1  -2   0    9.11    1.70
  -1   2   0    5.50    1.75
  -1  -2   0    6.44    1.57
   1   2   0    8.33    1.88
  -1  -2   0    8.46    1.17
   1  -2   0    8.83    1.36
   1   2   1   40.91    3.43
  -1  -2  -1   50.00    3.67
  -1  -2  -1   41.07    2.67
   1  -2   1   39.99    2.78
   1  -2   1   46.61    3.37
   1  -2   2   26.65    2.40
  -1  -2  -2   24.59    2.34
   1  -2   2   23.96    2.89
  -1   2  -2   35.03    3.12
   1   2   2   18.09    2.72
  -1   2  -3   44.67    3.85
   1   2   3   40.71    3.85
  -1  -2  -3   39.79    3.93
   1  -2   3   43.65    3.54
  -1  -2  -3   40.47    3.33
  -1   2  -4    9.52    2.51
  -1  -2  -4    7.17    2.39
   1  -2   4   13.33    2.88
   1  -2   4   13.10    2.31
  -1  -2  -4    9.35    2.09
   1  -2   5   91.54    6.61
  -1   2  -5   84.70    6.48
  -1  -2  -5   69.78    6.08
   1  -2   5   82.13    5.86
  -1  -2  -5   86.31    5.90
  -1   2  -6   21.97    3.50
   1  -2   6   19.81    3.25
  -1  -2  -6   24.20    3.32
  -1  -2  -6   25.40    3.84
   1  -2   6   19.93    3.36
  -1  -2  -7   15.99    3.41
  -1  -2  -7   14.59    3.20
  -1   2  -7   23.20    3.73
  -1  -2  -7   15.81    3.36
   1  -2   7   13.90    2.95
   1  -2   8  256.99   13.86
  -1  -2  -8  228.31   13.55
  -1   2  -8  244.21   13.90
  -1  -2  -8  247.62   14.27
  -1   2  -8  227.86   15.39
   1   2   8  237.64   15.82
  -1  -2  -8  209.63   12.59
  -1  -2  -9  156.47   10.89
   1  -2   9  171.37   11.08
  -1   2  -9  173.75   11.32
  -1  -2  -9  163.94   11.22
  -1   2  -9  163.72   12.66
   1   2   9  154.15   12.67
  -1  -2  -9  165.33   10.28
   1  -2  10  126.28    9.65
  -1  -2 -10  122.73    9.56
  -1   2 -10  145.58   10.25
  -1  -2 -10  137.79   10.42
  -1   2 -10  145.48   12.10
   1   2  10  121.80   11.43
  -1  -2 -10  112.16    8.58
   1  -2  10  132.85   10.17
  -1  -2 -11   24.33    4.24
   1  -2  11   26.20    4.62
  -1  -2 -11   26.22    4.71
  -1   2 -11   31.02    4.85
  -1  -2 -11   16.12    4.47
  -1   2 -11   27.66    5.99
   1   2  11   16.16    5.54
   1  -2  11   25.02    4.54
   1  -2  12  237.28   14.59
  -1  -2 -12  206.45   13.00
  -1   2 -12  194.80   13.78
  -1  -2 -12  199.29   14.34
   1   2  12  207.19   16.60
  -1   2 -12  209.75   16.42
   1  -2  12  232.28   14.72
   1  -2  13   88.82    8.62
  -1  -2 -13   87.32    8.70
  -1   2 -13   85.24    8.67
  -1  -2 -13   69.70    7.28
   1  -2  13  102.30    9.34
   1   2  13   70.57    9.72
  -1   2 -13   82.27   10.40
  -1   2 -14   99.53   11.63
   1   2  14  108.92   12.05
  -1  -2 -14  106.36   10.40
  -1  -2 -14  109.05    9.12
  -1   2 -14  121.88   10.37
   1  -2  14  112.67   10.29
   1   2  14   75.17    8.88
   1  -2  14  113.39    9.94
  -1  -2 -15   61.10    8.36
  -1   2 -15   63.33    7.73
  -1  -2 -15   58.88    6.89
   1  -2  15   64.00    7.94
   1   2  15   57.26    7.75
   1   2  15   71.93   10.44
  -1   2 -15   64.18   10.03
  -1  -2 -16   46.37    7.58
  -1   2 -16   37.82    6.77
  -1  -2 -16   35.73    5.71
   1   2  16   40.34    6.87
   1  -2  16   51.88    7.28
   1   2  16   38.40    8.30
  -1   2 -16   34.04    8.86
   1   2  17   85.87   12.49
  -1   2 -17   91.49   12.57
  -1  -2 -17  106.62   11.38
  -1   2 -17  108.64   10.77
  -1  -2 -17  112.77    9.74
  -1  -2 -17   92.31   11.00
   1   2  17   88.50   10.10
   1  -2  17   95.31   10.37
  -1   2 -18   80.47   12.42
  -1  -2 -18   64.11    9.54
  -1   2 -18   88.31    9.93
  -1  -2 -18   85.91    9.01
  -1  -2 -18   93.68   11.29
   1   2  18   95.35   10.58
   1  -2  18   81.46    9.96
  -1   2 -19   62.96   11.17
  -1  -2 -19   73.90   10.33
  -1   2 -19   77.15    9.60
  -1  -2 -19   57.17    7.84
  -1   2 -20  147.79   16.54
  -1  -2 -20  119.67   13.62
  -1   2 -20  151.67   13.75
  -1  -2 -20  135.32   11.87
  -1   2 -21   35.29    8.78
  -1   2 -21   28.15    8.37
  -1  -2 -21   46.29    8.51
  -1  -2 -21   41.72    7.25
  -1   2 -21   27.96    7.23
  -1   2 -22  137.54   15.01
  -1  -2 -22  140.11   15.12
  -1  -2 -22  108.24   11.63
  -1   2 -22  121.54   13.06
  -1  -2 -23   57.57   10.46
  -1   2 -23   40.32    9.50
  -1   2 -23   56.14    9.43
  -1   2 -24  105.07   14.13
  -1   2 -24  110.54   12.98
   1   3 -24  142.57   14.69
   1   3 -24  146.34   16.13
   1  -3 -24  151.52   16.24
   1  -3 -23   18.74    7.38
   1   3 -23   20.48    7.36
   1   3 -23   31.46    7.52
   1   3 -22  319.46   24.36
   1  -3 -22  368.55   25.53
   1   3 -22  331.19   22.82
   1   3 -21   76.36   11.68
   1   3 -21   65.37    9.73
   1   3 -21   79.02   10.97
   1  -3 -21   75.21   11.00
   1   3 -20  203.33   15.58
  -1  -3  20  170.62   14.92
   1   3 -20  179.20   17.31
   1  -3 -20  190.60   16.39
   1   3 -20  148.60   15.09
   1  -3 -20  163.09   12.20
   1  -3 -19  205.21   13.20
   1   3 -19  213.74   15.93
   1   3 -19  175.89   17.32
  -1  -3  19  162.15   14.98
   1   3 -19  208.20   16.76
   1  -3 -19  205.87   16.61
  -1   3  19  170.54   14.94
  -1  -3  19  170.60   14.89
   1  -3 -18  520.44   27.92
   1   3 -18  581.22   31.48
  -1   3  18  602.09   34.65
   1   3 -18  580.17   34.46
   1  -3 -18  515.43   31.95
  -1  -3  18  584.61   31.78
   1  -3 -18  592.99   32.79
   1   3 -18  526.89   31.96
  -1   3  18  623.65   32.08
  -1  -3  18  556.68   31.25
  -1  -3  17  207.95   15.20
  -1   3  17  202.08   14.92
  -1  -3  17  194.96   15.02
   1  -3 -17  189.29   15.61
   1   3 -17  167.37   16.11
  -1   3  17  195.49   16.57
   1   3 -17  194.28   14.77
   1  -3 -17  181.90   12.25
   1  -3 -17  192.52   15.56
   1   3 -17  169.81   14.99
  -1  -3  16  540.53   28.61
  -1   3  16  457.73   27.61
   1  -3 -16  496.48   29.29
  -1  -3  16  491.75   28.29
  -1   3  16  565.31   31.26
   1   3 -16  472.11   30.30
   1  -3 -16  527.46   25.60
   1   3 -16  536.51   28.53
   1   3 -16  530.05   29.43
   1  -3 -16  522.47   29.30
  -1   3  15  102.96    9.64
  -1  -3  15  113.65   10.08
   1  -3 -15   97.43   10.33
  -1  -3  15  106.18   10.01
  -1   3  15  102.58   11.34
   1   3 -15   75.77   10.38
   1   3 -15   86.19    9.41
   1  -3 -15  111.33    8.07
   1   3 -15   96.40   10.15
   1  -3 -15  100.18   10.19
  -1  -3  14  548.23   28.72
  -1   3  14  522.67   28.37
   1  -3 -14  527.03   29.56
   1   3 -14  516.93   30.62
  -1   3  14  577.47   31.60
  -1  -3  14  541.06   29.03
   1   3 -14  584.00   29.23
   1  -3 -14  540.23   26.07
   1  -3 -14  561.79   29.59
   1   3 -14  548.63   29.49
  -1  -3  13  376.48   21.64
  -1   3  13  376.92   21.63
   1  -3 -13  392.12   22.92
   1   3 -13  373.14   23.63
  -1   3  13  388.59   23.80
  -1  -3  13  377.53   22.05
   1  -3 -13  409.98   19.71
   1   3 -13  412.05   22.34
   1   3 -13  408.54   22.76
   1  -3 -13  400.96   22.61
  -1   3  12 1459.54   65.22
  -1  -3  12 1459.93   65.33
   1  -3 -12 1422.53   66.62
   1   3 -12 1507.71   68.15
  -1   3  12 1426.40   67.55
   1  -3 -12 1460.96   62.72
  -1  -3  12 1494.85   65.82
   1   3 -12 1506.55   65.77
   1   3 -12 1506.79   66.22
   1  -3 -12 1469.73   66.00
  -1   3  11  486.42   26.41
  -1  -3  11  576.17   27.21
   1  -3 -11  564.47   28.47
  -1   3  11  524.65   28.70
   1   3 -11  552.85   27.37
  -1  -3  11  584.53   27.75
   1  -3 -11  492.20   24.36
   1   3 -11  543.34   27.59
   1  -3 -11  564.03   27.77
  -1  -3  10  158.99    9.97
  -1   3  10  146.86    9.79
   1  -3 -10  124.23   10.14
  -1   3  10  136.03   11.08
   1   3 -10  140.24    9.96
   1  -3 -10  128.28    7.71
  -1  -3  10  140.28   10.10
   1  -3 -10  124.11    9.77
   1   3 -10  115.35    9.40
  -1  -3   9  309.97   17.21
  -1   3   9  293.56   16.95
   1  -3  -9  320.86   18.46
  -1   3   9  320.15   18.97
   1  -3  -9  346.00   15.47
   1   3  -9  348.18   18.17
   1   3  -9  337.76   17.85
   1  -3  -9  333.28   18.00
   1  -3  -8  472.34   24.20
   1  -3  -8  453.49   23.43
   1   3  -8  489.66   23.39
   1  -3  -8  442.83   20.90
   1   3  -8  536.23   24.06
  -1   3   8  457.76   22.78
  -1  -3   8  522.70   23.40
   1  -3  -7 2157.17   91.64
   1  -3  -7 2218.72   95.16
  -1  -3   7 2274.28   93.82
  -1   3   7 2180.55   93.57
   1  -3  -7 2188.86   94.09
  -1  -3   7 2434.83   94.21
  -1   3   7 2149.95   93.83
   1   3  -7 2284.74   94.06
   1   3  -7 2422.04   94.81
  -1  -3   6 1602.77   64.25
   1   3  -6 1488.81   64.08
  -1   3   6 1639.46   65.12
   1  -3  -6 1327.38   61.21
   1  -3  -6 1517.79   64.67
  -1  -3   6 1603.22   63.54
   1  -3  -6 1474.98   63.49
  -1   3   6 1525.82   63.40
   1   3  -6 1492.27   63.39
  -1  -3   6 1643.58   63.47
  -1   3   6 1525.28   63.18
  -1  -3   5 1543.24   59.02
  -1   3   5 1430.97   59.49
   1  -3  -5 1413.68   59.25
   1  -3  -5 1303.86   58.34
   1   3  -5 1400.86   58.80
  -1  -3   5 1451.52   57.80
  -1   3   5 1377.73   57.60
   1  -3  -5 1265.85   57.83
   1   3  -5 1261.87   57.66
  -1   3   5 1345.42   57.79
  -1  -3   5 1351.34   57.78
  -1  -3   4 1237.31   49.84
  -1   3   4 1150.83   48.61
  -1  -3   4 1274.49   48.77
   1  -3  -4 1075.44   48.62
   1   3  -4 1145.56   48.68
   1  -3  -4 1164.78   50.06
   1   3  -4 1199.11   49.86
   1  -3  -4 1081.84   48.04
   1  -3  -4 1136.23   49.49
   1  -3  -3 3461.91  143.35
   1   3  -3 3665.38  145.64
   1   3  -3 3180.56  144.22
   1  -3  -3 3716.60  144.36
  -1   3   3 3511.17  145.95
   1  -3  -3 3650.33  145.98
  -1  -3   3 3603.03  145.54
   1  -3  -3 3373.49  145.42
   1   3  -3 3856.50  145.61
  -1   3   3 3419.77  144.18
  -1  -3   3 3708.93  144.30
   1  -3  -3 3613.94  143.81
  -1   3   2  448.66   18.41
  -1  -3   2  436.53   19.78
   1   3  -2  351.47   19.57
   1  -3  -2  388.70   18.27
   1  -3  -2  403.54   18.53
   1  -3  -2  396.75   20.01
   1  -3  -2  408.67   18.20
   1  -3  -2  394.80   19.80
   1   3  -2  431.01   19.89
  -1   3   2  481.93   18.25
  -1   3   2  469.80   18.61
  -1  -3   2  478.31   18.59
   1  -3  -1 7163.23  296.44
  -1  -3   1 7178.12  295.87
  -1   3   1 7235.07  295.81
  -1   3   1 6942.62  295.92
  -1   3   1 7546.70  298.14
   1  -3  -1 7625.80  295.95
   1   3  -1 7381.43  295.94
   1   3  -1 8308.04  297.98
   1  -3  -1 7509.66  297.88
  -1   3   1 7053.12  297.76
  -1  -3   1 7436.02  297.33
  -1  -3   0 2229.87   85.75
   1  -3   0 1994.06   85.24
  -1   3   0 2039.84   84.31
   1   3   0 1944.22   84.50
   1   3   0 2136.45   86.30
   1  -3   0 2112.26   86.31
  -1  -3   0 2183.65   86.21
  -1   3   0 2292.66   86.69
   1  -3   1  710.40   30.41
  -1  -3  -1  726.49   29.18
  -1   3  -1  672.24   29.21
   1   3   1  668.20   30.79
   1   3   1  695.31   30.93
   1  -3   1  732.67   29.31
   1   3   1  684.15   29.18
  -1  -3  -1  703.69   30.84
  -1   3  -1  713.06   31.11
  -1  -3  -1  681.34   30.14
   1   3   2  329.49   15.90
   1  -3   2  337.62   15.68
  -1  -3  -2  321.04   15.85
  -1  -3  -2  305.32   14.29
  -1   3  -2  306.54   14.44
   1   3   2  336.78   14.56
   1  -3   2  348.79   14.66
   1   3   3   15.89    2.88
  -1  -3  -3   19.08    2.25
  -1   3  -3   24.28    2.48
   1   3   3   15.71    2.33
   1  -3   3   19.44    2.31
  -1   3  -3   24.54    3.27
   1  -3   3   17.81    2.87
  -1  -3  -3   17.41    2.92
  -1   3  -4  417.25   19.55
   1  -3   4  447.23   19.76
   1   3   4  400.09   19.72
   1  -3   4  420.35   18.77
   1   3   4  412.02   18.56
  -1   3  -4  381.62   18.41
  -1  -3  -4  356.39   18.22
   1  -3   5 3767.82  151.12
  -1   3  -5 3952.17  151.23
   1   3   5 3614.05  149.93
   1  -3   5 3774.41  150.16
  -1   3  -5 3230.31  149.90
  -1  -3  -5 3613.15  149.92
   1   3   5 3792.53  151.52
  -1   3  -6  305.85   15.78
  -1  -3  -6  303.65   15.67
  -1   3  -6  301.91   15.91
   1  -3   6  324.36   15.98
   1   3   6  338.88   16.04
   1  -3   6  319.87   16.69
  -1   3  -6  305.74   16.54
   1   3   7  551.34   25.84
  -1  -3  -7  477.37   25.47
  -1   3  -7  541.78   25.87
  -1   3  -7  541.39   26.01
  -1  -3  -7  514.88   25.81
   1  -3   7  621.78   26.24
  -1   3  -7  567.18   26.62
   1  -3   7  588.22   26.97
  -1   3  -8  585.67   27.84
  -1   3  -8  589.74   27.39
  -1  -3  -8  521.83   26.89
   1  -3   8  628.43   27.32
  -1  -3  -8  519.07   26.67
  -1   3  -8  553.72   27.01
   1   3   8  555.84   26.93
   1  -3   9 1097.77   46.78
  -1  -3  -9 1018.37   46.39
   1   3   9  991.21   46.26
  -1   3  -9 1049.17   46.70
  -1   3  -9 1035.17   47.32
  -1  -3  -9 1077.27   47.17
  -1   3  -9 1023.54   46.78
   1   3   9  998.24   49.47
  -1  -3  -9 1018.20   45.49
  -1  -3 -10  289.99   16.51
   1  -3  10  333.26   17.12
  -1   3 -10  295.43   16.77
   1   3  10  298.29   16.70
  -1   3 -10  321.32   17.54
  -1  -3 -10  256.91   16.55
  -1   3 -10  300.75   17.05
   1   3  10  299.15   19.48
  -1   3 -10  297.49   19.30
  -1  -3 -10  278.12   15.42
  -1  -3 -10  236.31   16.73
   1   3  11  828.10   41.04
  -1   3 -11  948.65   42.02
   1  -3  11  952.47   41.83
  -1  -3 -11  851.98   41.54
  -1   3 -11  972.73   42.32
  -1   3 -11  900.28   41.94
   1  -3  11  800.34   41.53
  -1  -3 -11  813.66   42.02
  -1  -3 -11  864.81   39.92
  -1   3 -11  936.54   45.23
   1   3  11  882.16   44.91
  -1   3 -12  359.27   23.59
   1   3  12  426.35   25.07
  -1   3 -12  389.76   21.84
  -1  -3 -12  350.57   21.26
  -1   3 -12  393.63   21.73
   1  -3  12  391.65   21.92
  -1  -3 -12  340.76   21.61
  -1  -3 -12  346.50   19.61
   1  -3  12  412.56   21.58
   1   3  12  408.47   21.51
   1   3  13  460.39   28.88
  -1   3 -13  506.03   29.32
  -1  -3 -13  482.51   26.42
  -1   3 -13  550.06   27.31
  -1   3 -13  556.89   27.17
  -1  -3 -13  473.67   24.43
  -1  -3 -13  443.12   26.64
   1  -3  13  466.47   26.40
   1   3  13  427.02   25.28
   1  -3  13  487.90   26.04
   1   3  14  528.02   31.04
  -1   3 -14  510.03   30.43
  -1   3 -14  502.72   27.58
  -1  -3 -14  473.67   27.33
  -1   3 -14  528.71   27.62
  -1  -3 -14  429.11   24.81
   1  -3  14  497.50   27.67
  -1  -3 -14  494.22   28.11
   1   3  14  539.23   27.50
   1  -3  14  523.87   27.42
   1   3  15  614.63   36.39
  -1   3 -15  591.65   35.82
  -1  -3 -15  606.05   33.09
  -1   3 -15  686.07   34.08
  -1  -3 -15  596.37   30.86
  -1   3 -15  654.28   33.21
   1  -3  15  597.21   33.04
  -1  -3 -15  574.13   33.41
   1  -3  15  641.38   32.87
   1   3  15  654.27   32.92
  -1   3 -16   30.89    7.57
   1   3  16   17.42    6.75
  -1  -3 -16   19.20    5.45
  -1   3 -16   30.19    6.30
  -1  -3 -16   30.00    5.16
  -1   3 -16   28.55    6.00
   1  -3  16   20.79    6.05
  -1  -3 -16   15.51    5.63
   1   3  16   16.76    5.32
   1  -3  16   11.52    4.91
  -1   3 -17  354.81   24.71
   1   3  17  313.63   23.78
  -1   3 -17  307.91   21.47
  -1  -3 -17  324.50   21.60
  -1   3 -17  323.27   21.04
  -1  -3 -17  327.14   18.83
  -1  -3 -17  317.17   21.95
   1  -3  17  308.56   20.97
   1  -3  17  317.75   20.64
   1   3  17  279.90   19.92
  -1   3 -18  176.58   17.12
   1   3  18  190.93   17.82
  -1   3 -18  138.19   13.85
  -1  -3 -18  176.42   15.17
  -1  -3 -18  166.17   12.40
  -1   3 -18  160.06   14.03
  -1  -3 -18  154.39   14.76
   1  -3  18  142.11   13.57
   1   3  18  179.05   14.45
  -1   3 -19  300.22   23.72
   1   3  19  305.61   23.98
  -1   3 -19  282.90   20.83
  -1  -3 -19  275.22   20.43
  -1  -3 -19  280.53   17.88
  -1   3 -19  256.32   19.47
  -1   3 -20  293.78   23.87
  -1   3 -20  250.05   20.17
  -1  -3 -20  287.26   20.95
  -1   3 -20  278.38   19.86
  -1  -3 -20  248.64   17.37
  -1   3 -21  165.39   17.97
  -1   3 -21  161.91   15.00
  -1  -3 -21  183.45   13.61
  -1  -3 -21  149.12   15.52
  -1   3 -21  150.15   15.63
  -1   3 -22  155.73   14.85
  -1  -3 -22  154.21   15.69
  -1   3 -22  122.71   14.75
  -1   3 -23   98.14   12.40
  -1   3 -23  118.89   14.12
  -1  -3 -23  102.32   13.78
  -1   3 -24  105.62   13.07
  -1   3 -24   93.76   13.54
  -1  -3 -24  122.95   14.95
   1   4 -24   50.81    9.54
   1   4 -24   26.03    8.52
   1  -4 -24   54.13   10.75
   1  -4 -23   80.06   12.08
   1   4 -23   52.42   10.34
   1   4 -23   81.00   10.98
   1   4 -22   44.15    8.88
   1  -4 -22   27.14    7.56
   1   4 -22   46.08    8.62
   1   4 -21  109.74   13.20
   1  -4 -21   91.38   12.39
   1   4 -21  103.86   13.67
   1   4 -21  112.60   12.24
   1   4 -20   30.92    7.94
   1  -4 -20   53.48    9.01
   1   4 -20   44.55    7.97
  -1   4  20   40.42    8.94
   1   4 -20   39.07    9.19
  -1  -4  19  144.09   13.47
  -1   4  19  125.46   12.78
  -1  -4  19  126.72   12.60
   1   4 -19  120.55   13.28
   1  -4 -19  117.69   12.83
   1  -4 -19  132.41   10.02
   1   4 -19  154.52   13.66
  -1   4  19  153.94   15.52
   1   4 -19  118.63   14.46
  -1  -4  18   55.76    8.79
   1  -4 -18   40.59    8.47
   1   4 -18   59.27    8.75
   1  -4 -18   40.99    5.47
   1  -4 -18   51.45    8.53
   1   4 -18   55.38    8.91
   1   4 -18   40.66    9.13
  -1   4  18   50.74    9.45
  -1  -4  18   39.01    7.23
  -1   4  18   44.64    7.42
   1  -4 -17  101.15    8.20
   1   4 -17   98.37   10.82
   1   4 -17  109.26   12.84
  -1   4  17  107.84   12.42
  -1  -4  17   97.98   10.96
   1  -4 -17  123.71   12.69
   1   4 -17  123.99   12.16
   1  -4 -17  103.70   11.61
  -1  -4  17  102.83   10.47
  -1   4  17  107.00   10.74
   1  -4 -16  117.13    8.22
   1   4 -16  105.61   10.64
  -1   4  16   89.05   11.56
   1   4 -16  107.45   12.24
  -1  -4  16   92.21   10.44
   1  -4 -16  104.21   11.13
   1  -4 -16   90.19   10.28
   1   4 -16  105.29   10.97
  -1   4  16  106.58   10.30
  -1  -4  16   90.42    9.67
   1  -4 -15  114.27    8.31
  -1  -4  15  115.29   11.10
   1   4 -15  152.73   12.14
  -1   4  15  112.65   12.22
   1  -4 -15  114.75   11.67
   1   4 -15  114.54   11.11
   1  -4 -15  103.06   10.75
  -1   4  15  114.88   10.58
  -1  -4  15  110.10   10.40
   1  -4 -14   90.22    6.98
  -1  -4  14   93.04    9.73
   1   4 -14  103.04   10.03
   1   4 -14  101.69   11.42
  -1   4  14   82.76   10.71
   1  -4 -14   80.48    9.48
   1   4 -14   89.54    9.39
   1  -4 -14  111.76   10.34
  -1  -4  14  118.20    9.84
  -1   4  14  105.68    9.53
   1  -4 -13   86.00    6.54
  -1  -4  13   96.89    9.31
   1   4 -13   85.82    8.99
  -1   4  13  103.42   11.01
   1  -4 -13   90.32    9.70
   1  -4 -13   90.19    9.10
   1   4 -13   86.96    8.87
  -1  -4  13   85.58    8.55
  -1   4  13   93.59    8.54
  -1   4  12   54.70    6.43
  -1  -4  12   50.29    6.04
  -1  -4  12   47.50    6.50
   1  -4 -12   62.91    7.64
  -1   4  12   42.62    7.58
   1  -4 -12   65.56    7.15
   1   4 -12   67.69    7.37
   1  -4 -12   57.51    4.82
   1   4 -12   54.00    6.77
   1  -4 -11  143.43    8.74
   1  -4 -11  166.64   12.59
   1   4 -11  168.82   11.95
  -1   4  11  155.24   12.87
  -1   4  11  176.18   11.42
  -1  -4  11  170.66   11.36
   1   4 -11  149.03   11.40
   1  -4 -11  150.98   11.44
   1  -4 -10   56.91    6.77
   1  -4 -10   50.86    4.17
   1   4 -10   55.35    6.30
  -1   4  10   55.69    5.91
  -1  -4  10   59.86    5.99
   1   4 -10   60.38    6.20
   1  -4 -10   56.12    6.24
   1  -4  -9    1.95    2.98
   1  -4  -9    3.48    1.44
  -1   4   9    3.15    2.46
  -1  -4   9    2.73    2.34
   1  -4  -9    2.50    2.38
   1   4  -9    6.48    2.79
   1   4  -9    2.87    2.62
   1   4  -8   23.46    4.28
   1  -4  -8   13.25    2.02
   1  -4  -8   10.25    3.65
   1  -4  -8   20.56    3.66
   1   4  -8   17.58    3.55
   1  -4  -8   13.71    3.46
  -1   4   8   18.32    3.20
  -1  -4   8   25.15    3.63
  -1  -4   7  264.78   14.74
   1  -4  -7  247.39   15.00
  -1   4   7  262.19   15.48
   1   4  -7  296.14   15.28
   1  -4  -7  251.56   14.53
  -1  -4   7  239.62   13.49
  -1   4   7  235.13   13.36
   1  -4  -7  255.37   13.84
   1   4  -7  247.31   13.64
  -1   4   6   15.58    3.80
   1  -4  -6   15.81    3.47
  -1  -4   6   14.66    3.24
   1   4  -6   13.17    3.16
   1  -4  -6   13.03    3.00
  -1   4   6   16.28    2.78
  -1  -4   6   13.90    2.71
   1  -4  -6   16.71    2.82
  -1  -4   6   13.90    2.79
   1   4  -6   14.22    2.72
  -1   4   6   13.90    2.87
   1  -4  -5    5.04    1.10
   1   4  -5    2.49    2.15
  -1  -4   5    5.31    2.30
  -1   4   5    5.25    2.68
   1  -4  -5    7.64    2.37
   1  -4  -5    4.26    1.49
  -1  -4   5    4.55    1.72
  -1   4   5    7.87    1.92
   1  -4  -5    6.11    2.70
  -1   4   5    4.86    1.93
   1  -4  -5    2.99    1.90
   1   4  -5    4.83    1.89
  -1  -4   5    4.17    1.89
  -1  -4   4    7.76    2.48
   1   4  -4    9.64    1.91
  -1  -4   4    7.68    1.87
   1  -4  -4    6.97    1.73
  -1   4   4    9.65    1.93
   1  -4  -4    9.04    2.69
  -1   4   4    4.40    2.58
   1   4  -4   10.66    2.71
   1   4  -4   11.01    2.74
   1  -4  -4    6.26    1.22
   1  -4  -4   10.91    2.61
  -1   4   4    5.93    1.70
  -1  -4   4    9.34    1.75
   1  -4  -4    7.83    1.38
  -1  -4   3   32.92    3.88
   1   4  -3   30.72    2.83
   1  -4  -3   29.51    2.77
   1  -4  -3   28.56    2.20
   1  -4  -3   35.73    4.33
  -1   4   3   33.35    4.21
   1  -4  -3   32.87    2.53
   1   4  -3   29.99    3.94
   1  -4  -3   33.62    3.76
   1   4  -3   37.01    4.28
  -1  -4   3   29.30    2.52
  -1  -4   3   28.48    2.56
  -1   4   3   30.92    2.65
   1   4  -2    4.52    1.17
   1  -4  -2    2.95    1.06
  -1   4   2    0.79    2.10
  -1  -4   2    6.19    1.93
   1  -4  -2    3.40    1.27
  -1   4   2    3.82    1.41
  -1   4   2    1.81    2.18
   1   4  -2    3.23    2.16
   1  -4  -2    2.13    2.02
  -1   4   2    2.98    0.95
  -1  -4   2    4.46    1.11
  -1   4   1   45.47    4.52
   1  -4  -1   37.06    4.29
   1   4  -1   46.47    4.65
   1  -4  -1   42.01    3.43
  -1  -4   1   45.92    2.54
  -1   4   1   37.33    2.73
  -1   4   1   47.83    4.79
  -1   4   1   46.17    2.53
  -1  -4   1   41.97    3.99
  -1   4   1   46.00    3.61
   1  -4  -1   43.03    2.61
  -1   4   0    4.40    1.88
   1  -4   0    9.97    2.12
   1   4   0    5.83    1.24
  -1   4   0    7.48    2.59
   1   4   0    9.74    2.51
  -1  -4   0    4.79    2.43
   1  -4   0    9.21    2.63
  -1  -4   0    6.04    1.95
  -1  -4  -1  116.92    6.82
   1  -4   1  112.90    6.87
  -1   4  -1  112.15    5.35
   1   4   1  111.92    7.66
   1   4   1  132.60    7.91
   1  -4   1   97.78    5.36
   1   4   1  102.67    5.32
  -1  -4  -1  113.30    7.42
  -1   4  -1  129.80    8.15
  -1  -4  -1  102.58    5.16
   1  -4   2    1.18    1.20
   1   4   2    1.52    1.10
   1   4   2    1.50    2.41
  -1   4  -2    4.32    2.66
  -1  -4  -2    1.67    1.57
  -1  -4  -2    1.57    0.94
  -1   4  -2    0.96    0.98
   1  -4   2    0.62    2.09
   1   4   2    1.88    2.38
  -1  -4  -2    1.81    1.95
  -1  -4  -3  118.42    8.18
   1   4   3  114.07    8.07
  -1  -4  -3  115.12    6.37
  -1   4  -3  111.75    6.55
   1  -4   3  134.21    8.15
   1   4   3  112.51    6.53
   1  -4   3  123.39    6.69
  -1  -4  -4   22.03    3.70
   1   4   4   22.65    3.80
  -1   4  -4   21.52    2.71
  -1  -4  -4   17.03    2.54
   1   4   4   23.88    2.84
   1  -4   4   27.51    3.02
   1  -4   4   30.51    3.86
  -1   4  -5    9.22    3.21
   1  -4   5   10.97    3.06
  -1  -4  -5   15.97    3.23
   1  -4   5   13.10    2.43
   1   4   5   13.14    2.47
  -1  -4  -5   10.51    2.18
  -1   4  -5   13.22    2.56
  -1   4  -5   10.05    2.41
   1   4   5   13.82    3.35
   1  -4   6   19.76    3.58
   1   4   6   20.59    4.06
  -1   4  -6   19.74    3.78
  -1   4  -6   22.20    3.18
  -1  -4  -6   20.59    3.12
  -1  -4  -6   23.39    3.63
  -1   4  -6   23.82    3.30
   1   4   6   25.14    3.42
   1  -4   6   27.23    3.38
  -1   4  -7  113.10    8.52
   1  -4   7   98.01    8.07
  -1  -4  -7   97.20    7.17
  -1   4  -7   90.59    7.05
  -1  -4  -7   91.59    7.20
  -1   4  -7   95.68    7.34
   1   4   7   85.67    6.94
   1  -4   7  112.82    7.60
   1  -4   8   33.58    4.67
  -1   4  -8   33.65    4.63
  -1  -4  -8   20.59    3.65
  -1   4  -8   28.41    4.18
  -1   4  -8   31.48    4.42
  -1  -4  -8   19.93    3.67
   1  -4   8   27.39    4.02
   1   4   8   19.24    3.66
   1  -4   9    3.80    3.32
  -1   4  -9    2.54    2.23
  -1  -4  -9    9.22    3.08
  -1   4  -9    1.23    2.98
  -1   4  -9    6.25    2.81
  -1  -4  -9    1.56    2.51
   1  -4   9    2.96    2.47
   1   4   9    3.91    2.37
  -1   4 -10    3.97    2.60
  -1  -4 -10    4.04    2.93
  -1   4 -10   -0.58    2.65
  -1   4 -10    5.28    3.41
   1  -4  10    3.29    2.82
   1   4  10    4.88    2.76
   1   4  10    2.92    4.01
   1   4  11  161.89   14.54
  -1  -4 -11  171.34   12.09
  -1   4 -11  164.73   12.02
  -1   4 -11  167.35   12.64
  -1  -4 -11  174.77   10.74
   1  -4  11  175.38   11.94
   1   4  11  145.43   11.23
   1   4  12   48.21    8.58
  -1   4 -12   66.52    9.29
  -1   4 -12   85.09    8.44
  -1  -4 -12   62.62    7.37
  -1   4 -12   76.05    8.19
  -1  -4 -12   64.08    6.24
   1  -4  12   78.12    7.69
   1   4  12   48.20    6.58
  -1   4 -13  147.74   14.16
   1   4  13  127.41   13.73
  -1   4 -13  157.53   12.11
  -1  -4 -13  119.99   11.22
  -1   4 -13  147.26   12.02
   1  -4  13  134.70   11.72
  -1  -4 -13  139.96   10.08
   1   4  13  137.55   11.05
   1  -4  13  137.87   11.19
   1   4  14   45.47    9.10
  -1   4 -14   70.53   10.22
  -1  -4 -14   51.05    7.37
  -1   4 -14   65.19    8.08
  -1  -4 -14   55.68    6.37
  -1   4 -14   67.87    8.30
   1  -4  14   59.28    8.14
   1  -4  14   64.17    7.66
   1   4  14   61.41    7.48
  -1   4 -15   55.20    9.98
   1   4  15   70.76   10.95
  -1   4 -15   81.17    9.27
  -1  -4 -15   89.73    9.72
  -1  -4 -15   78.95    7.66
  -1   4 -15   85.08    9.56
   1  -4  15   80.86    9.40
   1   4  15   65.17    8.38
   1  -4  15   78.07    8.88
   1   4  16   88.63   12.39
  -1   4 -16  115.01   13.28
  -1  -4 -16   89.87   10.55
  -1   4 -16  117.37   11.17
  -1   4 -16   94.11   10.58
  -1  -4 -16   98.69    8.77
   1  -4  16   88.73   10.42
   1  -4  16   83.65    9.86
   1   4  16   96.45   10.52
  -1   4 -17  125.05   14.83
   1   4  17  117.07   14.44
  -1  -4 -17  148.94   13.32
  -1   4 -17  127.76   12.70
  -1   4 -17  124.49   12.41
  -1  -4 -17  134.58   10.66
   1  -4  17  104.04   11.89
   1  -4  17  154.30   13.17
   1   4  17  108.03   11.56
   1   4  18   47.27   10.09
  -1   4 -18   65.94   10.77
  -1   4 -18   49.78    8.44
  -1  -4 -18   66.37    9.24
  -1  -4 -18   72.41    7.76
  -1   4 -18   89.27   10.30
   1  -4  18   56.45    8.68
   1   4  18   70.63    9.04
   1  -4  18   49.66    8.21
  -1   4 -19   59.52   11.34
   1   4  19   81.75   13.01
  -1  -4 -19   84.65   10.77
  -1   4 -19   87.19   11.23
  -1   4 -19   77.23   10.44
  -1  -4 -19   79.53    8.45
  -1   4 -20   32.06    8.97
   1   4  20   33.65   10.03
  -1   4 -20   37.82    8.39
  -1  -4 -20   39.53    8.81
  -1   4 -20   48.91    8.57
  -1  -4 -20   45.32    6.66
   1   4  21  155.03   18.36
  -1   4 -21  170.77   15.59
  -1  -4 -21  173.99   16.44
  -1   4 -21  179.68   16.85
  -1   4 -22   32.10    8.28
  -1  -4 -22   44.19    9.32
  -1   4 -22   40.78    9.14
  -1   4 -23   84.91   11.88
  -1  -4 -23   81.24   11.87
  -1   4 -23   75.51   12.02
   1   5 -23  248.97   19.46
   1   5 -23  196.57   18.55
   1  -5 -23  225.26   20.08
   1  -5 -22   -1.34    5.91
   1   5 -22    2.74    5.35
   1   5 -22   -2.49    6.31
   1  -5 -21  237.12   19.30
   1   5 -21  210.78   18.56
  -1   5  21  224.22   20.52
   1   5 -21  233.79   21.09
   1   5 -21  247.73   19.05
   1   5 -20   59.98    9.49
   1  -5 -20   47.04    8.78
   1   5 -20   58.63    9.23
  -1   5  20   53.19   10.05
   1   5 -20   43.45    9.77
  -1   5  19  366.90   22.98
   1   5 -19  300.97   22.54
   1  -5 -19  322.63   22.94
  -1   5  19  346.47   25.19
   1   5 -19  312.59   24.64
   1   5 -19  395.43   24.10
  -1  -5  18   67.78    9.76
  -1   5  18   82.78    9.65
   1   5 -18   73.63    9.70
   1  -5 -18   74.69    6.70
   1   5 -18   67.01    9.31
   1  -5 -18   81.12   10.06
  -1   5  18   80.70   11.29
   1   5 -18   66.61   10.82
  -1  -5  18   62.28    9.20
   1  -5 -17 1012.83   46.97
   1   5 -17 1109.10   53.13
  -1   5  17 1010.96   54.85
   1   5 -17 1056.77   55.28
  -1  -5  17 1044.73   52.73
   1  -5 -17 1108.99   54.00
   1   5 -17 1101.13   53.01
   1  -5 -17 1126.58   53.02
  -1   5  17 1096.07   51.75
  -1  -5  17 1055.97   51.83
  -1  -5  16  208.36   15.89
   1  -5 -16  182.48   11.21
   1   5 -16  207.41   15.76
   1   5 -16  180.57   16.38
  -1   5  16  176.67   16.44
   1  -5 -16  210.17   16.33
   1   5 -16  184.13   15.02
   1  -5 -16  216.12   15.56
  -1   5  16  206.81   14.79
  -1  -5  16  163.65   13.91
   1  -5 -15 1095.53   47.61
  -1  -5  15 1073.24   52.83
   1   5 -15 1131.88   52.89
   1   5 -15 1092.93   55.33
  -1   5  15  978.91   54.19
   1  -5 -15 1072.35   53.53
   1  -5 -15 1149.10   52.60
   1   5 -15 1138.41   52.83
  -1  -5  15 1126.80   51.80
  -1   5  15 1035.99   51.17
   1  -5 -14  106.67    7.15
  -1  -5  14  115.86   10.81
   1   5 -14  120.36   10.99
  -1   5  14  127.29   12.56
   1  -5 -14   94.27   10.43
   1   5 -14  110.51   10.29
   1  -5 -14   98.94    9.80
  -1  -5  14   85.08    8.99
  -1   5  14  104.59    9.61
  -1  -5  13 1400.54   65.19
   1  -5 -13 1410.69   60.28
   1  -5 -13 1348.42   65.68
   1   5 -13 1438.76   65.43
  -1   5  13 1414.31   67.55
   1   5 -13 1459.14   64.84
   1  -5 -13 1500.76   64.97
  -1  -5  13 1463.00   64.04
  -1   5  13 1378.36   63.68
   1  -5 -12   12.86    4.44
   1  -5 -12   19.21    4.46
  -1   5  12   21.84    6.23
   1   5 -12   23.77    5.10
   1  -5 -12   23.75    4.95
   1   5 -12   20.73    5.04
   1  -5 -12   21.97    2.89
  -1  -5  12   30.17    4.93
  -1   5  12   24.94    4.71
   1  -5 -11 1853.91   78.85
   1  -5 -11 1960.44   84.63
   1  -5 -11 1861.85   83.07
   1   5 -11 1912.24   83.79
  -1   5  11 1915.33   82.11
  -1  -5  11 1986.52   82.39
   1  -5 -11 1895.96   82.68
   1   5 -11 1876.22   82.69
   1  -5 -10  337.26   19.97
   1  -5 -10  365.87   15.69
   1   5 -10  301.83   18.89
   1  -5 -10  346.33   19.31
  -1  -5  10  295.57   17.55
  -1   5  10  339.28   18.12
   1   5 -10  287.73   17.86
   1  -5 -10  347.89   18.65
  -1  -5   9  639.62   32.13
   1  -5  -9  633.72   28.11
   1  -5  -9  683.72   33.19
   1   5  -9  692.13   32.71
   1  -5  -9  646.98   31.97
  -1   5   9  600.70   30.31
  -1  -5   9  703.60   30.93
   1  -5  -9  669.21   31.15
   1   5  -9  641.66   30.88
  -1   5   8    1.37    2.68
   1  -5  -8    7.32    3.48
  -1  -5   8    2.92    2.77
   1   5  -8   -1.19    2.73
   1  -5  -8    1.71    2.85
  -1   5   8   -1.58    1.85
  -1  -5   8    0.40    2.05
   1  -5  -8    1.76    2.49
   1   5  -8    0.87    2.27
   1   5  -7 3541.03  137.84
   1  -5  -7 3206.67  133.25
  -1  -5   7 3341.17  137.35
  -1   5   7 3509.46  138.79
   1  -5  -7 3218.55  138.06
   1  -5  -7 3211.26  137.14
   1   5  -7 3143.21  135.50
   1  -5  -7 3317.82  135.71
  -1   5   7 3144.66  135.23
  -1  -5   7 3395.61  135.53
   1  -5  -6   31.11    2.43
   1   5  -6   27.79    4.52
  -1  -5   6   17.60    3.75
  -1   5   6   34.99    5.17
   1  -5  -6   34.22    4.84
   1  -5  -6   32.27    4.41
   1  -5  -6   31.45    2.87
   1  -5  -6   28.24    3.58
   1   5  -6   22.09    3.23
  -1   5   6   28.57    3.39
  -1  -5   6   21.44    3.06
   1  -5  -5 1284.79   55.71
   1  -5  -5 1213.98   54.53
   1   5  -5 1382.04   57.99
  -1  -5   5 1394.57   57.98
  -1   5   5 1425.48   58.99
   1  -5  -5 1328.51   58.45
  -1  -5   5 1422.29   55.81
  -1   5   5 1313.34   55.63
   1  -5  -5 1284.12   57.72
   1   5  -5 1370.10   58.07
   1   5  -5 1266.10   55.65
   1  -5  -5 1338.57   54.65
  -1  -5   4  362.31   18.40
   1   5  -4  343.20   16.20
   1  -5  -4  350.76   16.31
  -1   5   4  346.82   19.00
   1  -5  -4  345.49   15.19
   1  -5  -4  335.70   18.67
   1  -5  -4  324.11   15.68
   1   5  -4  382.54   18.84
   1  -5  -4  324.75   18.16
  -1   5   4  350.18   16.04
  -1  -5   4  384.90   16.31
  -1  -5   4  385.76   16.37
  -1  -5   3  711.77   31.69
   1   5  -3  624.09   29.30
  -1   5   3  691.20   32.64
   1  -5  -3  624.30   29.40
   1  -5  -3  653.72   31.80
   1   5  -3  723.41   32.42
  -1  -5   3  736.28   29.30
  -1   5   3  699.42   29.12
  -1  -5   3  707.99   29.25
  -1   5   3  709.22   29.32
   1   5  -2  110.51    5.81
   1  -5  -2   99.00    6.51
   1  -5  -2   98.28    5.69
   1   5  -2  139.72    9.07
  -1   5   2  103.88    8.39
   1  -5  -2  105.57    7.97
  -1  -5   2  119.29    7.90
  -1   5   2  108.73    6.68
  -1   5   2  115.86    5.63
  -1  -5   2  150.42    5.94
  -1  -5   2  129.85    5.80
  -1   5   2  118.09    5.76
   1  -5  -1  630.67   32.38
  -1   5   1  834.02   35.01
   1   5  -1  724.71   34.27
   1  -5  -1  684.51   33.98
  -1  -5   1  792.23   33.60
  -1   5   1  693.60   32.43
  -1   5   1  824.89   35.21
  -1   5   1  801.68   31.28
   1   5   0  179.45   12.21
   1   5   0  202.58    9.62
   1   5   0  202.96   12.25
  -1   5   0  245.87   13.01
   1  -5   0  208.13   12.31
   1   5   0  203.62   11.38
  -1  -5   0  193.76   11.07
  -1   5   0  213.38   11.11
   1  -5   0  224.57   11.23
   1  -5   1 1629.50   71.64
   1   5   1 1596.39   72.73
  -1  -5  -1 1705.22   72.84
  -1   5  -1 1802.34   73.43
   1   5   1 1599.42   72.94
  -1   5  -1 1734.46   69.29
  -1   5  -1 1682.19   71.69
  -1  -5  -1 1724.28   71.57
  -1  -5  -2   67.50    5.24
   1  -5   2   78.32    5.99
   1  -5   2   73.23    4.30
   1   5   2   77.25    6.65
   1   5   2   77.04    6.63
   1   5   2   67.25    4.07
  -1  -5  -2   87.52    6.67
  -1   5  -2   78.33    6.69
  -1   5  -2   77.60    4.26
  -1  -5  -2   69.52    3.94
   1  -5   3 1116.16   44.03
   1   5   3 1097.28   41.58
   1  -5   3 1074.92   41.62
   1   5   3  999.01   44.42
  -1  -5  -3  976.61   44.02
  -1   5  -3 1021.42   44.76
  -1  -5  -3  937.04   42.23
  -1   5  -3 1009.77   41.44
  -1  -5  -3  904.62   41.13
  -1   5  -3  824.38   41.19
  -1  -5  -4  401.10   17.71
  -1   5  -4  380.47   17.47
   1  -5   4  365.92   19.26
   1   5   4  355.73   19.95
  -1  -5  -4  383.95   19.79
  -1  -5  -4  361.52   17.80
  -1   5  -4  378.33   17.47
  -1  -5  -4  389.94   17.32
   1   5   4  375.22   17.47
   1  -5   4  365.73   17.56
   1   5   5 1317.83   60.22
  -1  -5  -5 1316.66   57.38
  -1   5  -5 1337.49   57.65
  -1  -5  -5 1316.43   59.92
  -1  -5  -5 1356.99   57.77
  -1   5  -5 1427.32   57.79
   1  -5   5 1362.85   59.71
   1  -5   5 1414.29   57.88
   1   5   5 1366.60   57.73
   1   5   6  592.01   29.56
  -1  -5  -6  591.22   27.12
  -1   5  -6  594.10   27.32
  -1  -5  -6  630.01   29.61
  -1  -5  -6  592.73   27.44
  -1   5  -6  586.99   27.31
   1  -5   6  646.53   29.50
  -1   5  -6  553.00   29.09
   1  -5   6  621.28   27.55
   1   5   6  577.72   27.32
   1   5   7 1801.05   78.35
  -1  -5  -7 1835.91   75.74
  -1   5  -7 1847.72   75.93
  -1  -5  -7 1724.37   77.63
  -1   5  -7 1752.82   77.67
   1  -5   7 1726.19   77.52
   1  -5   7 1798.15   75.90
   1   5   7 1742.96   75.75
  -1  -5  -7 1827.62   76.00
  -1   5  -7 1749.80   75.85
  -1   5  -8  498.19   24.36
  -1  -5  -8  503.31   24.48
  -1   5  -8  482.14   24.23
   1   5   8  473.66   24.08
   1  -5   8  504.44   24.27
   1  -5   8  482.17   25.63
  -1   5  -8  544.27   26.25
  -1  -5  -9  599.40   28.95
  -1   5  -9  573.34   28.80
   1   5   9  594.53   28.75
   1  -5   9  586.57   28.74
   1  -5   9  610.62   30.46
  -1   5  -9  628.12   30.56
  -1   5 -10  314.78   18.27
  -1  -5 -10  328.03   18.56
   1  -5  10  321.61   18.07
   1   5  10  318.09   18.02
  -1   5 -10  365.23   20.11
   1  -5  10  324.03   19.37
  -1   5 -11  594.69   29.45
  -1  -5 -11  611.48   29.45
  -1   5 -11  616.89   30.72
   1  -5  11  524.15   28.50
   1   5  11  558.36   28.90
  -1  -5 -12   58.06    5.77
  -1  -5 -12   70.05    7.39
  -1   5 -12   54.45    6.86
   1   5  12   54.11    8.80
  -1   5 -12   55.45    7.35
   1  -5  12   54.95    6.57
   1   5  12   48.42    6.32
  -1  -5 -13  399.59   21.05
  -1   5 -13  415.25   23.43
  -1  -5 -13  411.63   23.36
   1   5  13  368.65   26.25
  -1   5 -13  405.59   23.99
   1  -5  13  430.16   23.34
   1   5  13  433.21   23.30
  -1  -5 -14   77.76    7.25
   1  -5  14   99.30    9.93
  -1  -5 -14   66.30    8.27
  -1   5 -14   87.09    9.21
   1   5  14   64.81   10.60
  -1   5 -14   88.59   11.30
  -1   5 -14   76.20    9.09
   1   5  14   73.77    8.42
   1  -5  14   67.46    8.10
   1  -5  15  689.15   37.66
  -1   5 -15  691.87   36.90
  -1  -5 -15  737.56   37.19
  -1   5 -15  670.23   40.35
   1   5  15  623.45   39.93
  -1   5 -15  741.46   37.88
  -1  -5 -15  719.40   34.15
   1  -5  15  779.78   37.32
   1   5  15  724.77   36.71
  -1  -5 -16   30.22    4.95
   1  -5  16   27.22    6.58
  -1   5 -16   25.01    6.18
  -1  -5 -16   24.60    5.96
  -1   5 -16   21.12    7.10
   1   5  16   14.60    7.00
  -1   5 -16   28.84    6.81
   1  -5  16   28.66    6.25
   1   5  16   17.75    5.55
   1  -5  17  275.03   20.68
  -1  -5 -17  325.32   21.00
  -1   5 -17  351.14   21.84
   1   5  17  257.22   22.77
  -1   5 -17  307.52   23.78
  -1   5 -17  308.51   20.91
  -1  -5 -17  307.70   17.79
   1   5  17  280.45   19.79
   1  -5  17  295.20   20.15
   1  -5  18   11.60    5.16
   1  -5  18   21.49    5.86
   1   5  18   30.47    6.62
  -1  -5 -18   21.36    4.65
  -1   5 -18   13.13    5.78
   1   5  18   20.74    7.88
  -1   5 -18   28.29    7.63
  -1  -5 -18   16.24    6.19
  -1   5 -18   25.27    6.59
  -1   5 -19  329.05   22.78
  -1  -5 -19  313.88   18.83
   1   5  19  355.56   26.62
  -1   5 -19  300.51   24.99
  -1  -5 -19  306.26   22.32
  -1   5 -19  327.75   22.86
  -1   5 -20   25.06    6.80
   1   5  20   35.91   10.02
  -1  -5 -20   44.17    8.54
  -1   5 -20   26.20    7.01
  -1   5 -21  123.00   13.73
   1   5  21  158.96   17.44
  -1  -5 -21  121.70   13.69
  -1   5 -21  124.19   14.13
  -1   5 -22    6.49    5.83
   1   5  22    5.58    7.84
  -1   5 -22   13.94    6.74
  -1  -5 -22   12.29    6.02
  -1   5 -23  128.49   14.71
  -1   5 -23  124.46   14.53
  -1  -5 -23  130.68   14.80
   1   6 -23   98.11   12.79
  -1   6  23   99.11   13.78
   1  -6 -23   68.72   11.61
   1   6 -23   75.64   11.73
   1   6 -22   14.44    6.87
  -1   6  22    1.65    6.11
   1   6 -22   12.19    6.88
   1  -6 -22   12.00    6.67
   1   6 -21  124.52   13.71
  -1   6  21   96.91   14.37
   1  -6 -21  142.73   14.53
   1   6 -21  120.61   13.32
   1   6 -20   -2.42    5.21
  -1   6  20    3.08    5.86
   1   6 -20    1.59    6.55
   1  -6 -20    4.78    5.96
   1   6 -20   -1.21    5.32
   1  -6 -19  141.89   14.29
   1   6 -19  147.81   14.14
   1   6 -19  192.81   15.93
  -1   6  19  164.87   16.85
   1  -6 -19  152.22   14.01
   1   6 -19  150.15   16.75
  -1  -6  18   30.84    6.90
  -1   6  18   22.95    5.99
   1   6 -18   22.45    6.55
   1  -6 -18   18.03    5.91
   1   6 -18   23.33    6.80
   1  -6 -18   10.13    4.95
  -1   6  18   17.33    7.59
   1   6 -18   11.66    6.45
   1  -6 -17  184.79   10.48
  -1  -6  17  205.94   16.39
   1  -6 -17  171.49   15.84
  -1  -6  17  169.70   14.13
  -1   6  17  161.75   14.03
   1  -6 -17  179.47   14.91
   1   6 -17  203.28   15.83
   1  -6 -17  178.64   14.82
   1   6 -17  155.57   16.70
  -1   6  17  127.43   15.57
   1   6 -17  170.38   15.17
   1   6 -16   66.13    9.15
   1  -6 -16   57.26    5.08
  -1  -6  16   63.21    9.12
   1  -6 -16   60.89    9.06
   1  -6 -16   47.46    7.91
   1   6 -16   57.96    8.66
   1  -6 -16   74.24    9.07
  -1   6  16   60.91   10.20
  -1   6  16   52.48    8.07
  -1  -6  16   48.74    7.29
  -1  -6  15  324.62   20.74
   1  -6 -15  284.92   14.72
   1  -6 -15  314.64   21.19
  -1   6  15  275.82   18.48
  -1  -6  15  328.61   19.21
   1  -6 -15  303.42   19.61
   1   6 -15  268.59   18.95
   1  -6 -15  280.74   19.23
  -1   6  15  241.99   20.95
   1   6 -15  303.48   20.24
   1   6 -14   31.41    6.45
   1  -6 -14   40.35    4.00
  -1  -6  14   37.08    7.04
   1  -6 -14   41.82    7.38
   1  -6 -14   33.28    6.37
   1   6 -14   37.63    6.34
   1  -6 -14   55.92    7.58
  -1   6  14   40.97    6.25
  -1  -6  14   40.02    6.12
  -1   6  14   35.83    7.51
   1  -6 -13  155.87   12.84
   1  -6 -13  140.14   13.23
   1   6 -13  169.44   13.45
   1   6 -13  168.63   12.63
   1  -6 -13  167.75   12.57
   1  -6 -13  153.34    8.91
  -1   6  13  169.05   12.12
  -1  -6  13  178.14   12.47
   1   6 -12    5.82    4.29
   1  -6 -12    8.89    2.16
   1  -6 -12    4.59    4.04
   1  -6 -12    7.02    4.32
  -1  -6  12    6.80    3.47
  -1   6  12   11.57    3.99
   1   6 -12    5.38    3.87
   1  -6 -12    4.72    3.74
   1  -6 -11  178.42   12.07
   1   6 -11  163.52   11.75
   1  -6 -11  146.48   12.95
   1   6 -11  206.19   14.01
   1  -6 -11  167.31   12.74
  -1   6  11  157.16   11.35
  -1  -6  11  181.48   12.09
   1  -6 -11  160.53    8.88
   1  -6 -10   39.09    3.38
   1  -6 -10   31.33    5.76
  -1  -6  10   52.79    6.60
   1   6 -10   44.45    6.26
   1  -6 -10   42.53    6.00
  -1  -6  10   45.91    5.39
  -1   6  10   39.42    4.97
   1   6 -10   31.38    4.87
   1  -6 -10   34.86    5.42
   1   6  -9  174.87   12.31
   1  -6  -9  144.13    7.72
  -1   6   9  174.70   12.89
   1  -6  -9  162.12   12.50
  -1  -6   9  152.75   11.53
   1  -6  -9  146.14   11.37
   1  -6  -9  145.49    9.12
  -1  -6   9  169.40   10.38
  -1   6   9  151.63   10.02
   1   6  -9  146.62   10.21
   1  -6  -9  144.99   10.31
   1  -6  -8   26.56    2.48
   1   6  -8   30.23    4.96
  -1  -6   8   23.84    4.48
  -1   6   8   36.20    6.12
   1  -6  -8   40.63    5.74
   1  -6  -8   47.90    5.84
   1   6  -8   25.76    3.87
   1  -6  -8   26.55    4.09
   1  -6  -8   27.73    3.20
  -1  -6   8   28.90    3.90
  -1   6   8   26.65    3.78
   1  -6  -7   72.73    6.06
   1   6  -7   95.13    8.14
   1  -6  -7   60.03    6.70
  -1  -6   7   75.01    7.21
  -1   6   7   71.95    7.87
   1  -6  -7   68.65    7.67
   1   6  -7   77.50    7.57
   1  -6  -7   73.93    4.56
   1  -6  -7   76.08    4.97
  -1  -6   7   68.32    5.65
  -1   6   7   70.80    5.75
   1   6  -7   64.51    5.73
  -1  -6   6   31.51    4.65
   1  -6  -6   32.91    3.68
   1   6  -6   27.61    3.35
  -1   6   6   26.34    5.08
   1  -6  -6   26.90    4.88
   1  -6  -6   28.55    2.63
   1   6  -6   35.26    4.98
   1  -6  -6   25.49    2.47
  -1   6   6   31.12    3.49
  -1  -6   6   25.56    3.32
   1  -6  -6   22.67    4.23
   1  -6  -5   86.43    7.87
   1   6  -5  104.27    8.43
  -1   6   5   89.92    8.35
   1  -6  -5   91.98    8.40
   1  -6  -5   94.96    4.67
  -1  -6   5   92.43    7.70
  -1  -6   5   85.11    5.75
  -1   6   5   80.21    5.69
   1  -6  -5   80.05    5.36
   1  -6  -5   95.53    6.05
   1   6  -5   93.82    5.98
   1   6  -4   56.25    3.98
   1  -6  -4   48.43    3.90
  -1   6   4   52.41    6.29
   1  -6  -4   58.92    6.44
  -1  -6   4   49.41    5.40
   1  -6  -4   50.78    5.76
   1   6  -4   51.46    6.02
  -1   6   4   49.37    3.68
  -1  -6   4   59.40    3.95
   1  -6  -4   46.60    3.93
  -1   6   3   13.22    3.86
  -1  -6   3    7.77    2.74
   1  -6  -3    8.23    2.05
   1  -6  -3    6.46    3.15
   1   6  -3   11.65    3.28
  -1   6   3    6.52    1.32
  -1  -6   3    8.75    1.46
   1  -6  -3    8.74    1.52
   1   6  -3    6.89    1.41
  -1  -6   2   20.43    3.49
   1  -6  -2   20.42    2.86
  -1   6   2   11.80    3.77
   1  -6  -2   18.25    1.67
   1   6  -2   16.79    3.45
  -1   6   2   15.49    2.65
  -1  -6   2   19.54    1.54
  -1   6   2   15.53    1.44
   1  -6  -2   20.58    3.76
   1   6  -2   12.46    3.61
  -1   6   2   20.83    4.12
  -1   6   1   35.74    5.11
  -1   6   1   24.61    2.09
   1   6  -1   28.83    4.32
  -1   6   1   26.37    4.52
   1   6  -1   18.34    3.49
  -1   6   1   21.62    3.07
   1  -6  -1   33.00    4.47
   1   6  -1   24.81    2.67
  -1  -6   1   29.82    4.05
   1  -6  -1   24.22    3.23
   1   6   0    7.73    1.43
   1   6   0   12.23    3.61
   1   6   0    8.11    2.74
  -1   6   0    7.80    2.42
   1  -6   0    6.30    2.99
  -1  -6   0    8.27    2.67
   1  -6   0    5.92    2.32
   1   6   0   10.67    3.30
  -1   6   0   12.25    3.62
   1   6   1   15.03    3.75
   1   6   1   17.98    3.77
  -1   6  -1   18.26    4.16
  -1  -6  -1   16.18    3.73
  -1  -6  -1   14.23    2.80
  -1   6  -1    9.33    2.63
   1  -6   1   14.21    3.15
  -1   6  -2   22.62    3.55
   1  -6   2   16.53    3.36
   1   6   2   16.40    1.68
   1  -6   2   17.44    1.86
   1   6   2   22.54    4.10
  -1   6  -2   15.06    1.54
  -1  -6  -2   14.63    1.64
  -1   6  -2   24.85    4.45
   1   6   2   12.81    3.66
  -1  -6  -2   19.63    3.89
  -1  -6  -2   16.75    2.77
  -1  -6  -3  118.47    7.62
  -1   6  -3  120.16    8.50
   1  -6   3  123.39    8.70
   1  -6   3  110.93    6.38
   1   6   3  114.43    6.23
   1   6   3  137.67    9.90
   1   6   3  109.40    9.17
  -1  -6  -3  111.13    6.19
  -1   6  -3  121.66    6.28
  -1   6  -3  107.36    6.15
  -1  -6  -3  106.93    8.88
   1  -6   4   40.97    4.94
   1  -6   4   33.72    3.27
   1   6   4   33.92    3.26
   1   6   4   34.91    5.03
  -1   6  -4   27.44    4.94
  -1  -6  -4   35.01    3.71
  -1   6  -4   37.42    3.24
  -1  -6  -4   33.77    3.20
  -1   6  -4   36.18    3.25
  -1  -6  -4   30.59    4.50
  -1  -6  -5   59.54    5.04
   1  -6   5   69.03    6.68
  -1  -6  -5   56.00    3.66
  -1  -6  -5   72.67    7.00
  -1  -6  -5   70.48    5.11
  -1   6  -5   75.18    5.15
   1   6   5   66.33    5.06
   1  -6   5   71.35    5.22
   1   6   5   59.96    6.89
   1   6   6   31.39    5.30
  -1  -6  -6   14.82    2.94
  -1   6  -6   22.40    3.17
  -1  -6  -6   28.33    4.74
   1  -6   6   29.56    4.71
   1   6   6   21.07    3.20
   1  -6   6   23.39    3.32
   1   6   7  123.91   10.05
  -1  -6  -7   96.90    8.91
  -1  -6  -7   91.59    7.23
  -1   6  -7  100.14    7.32
   1  -6   7  104.53    9.11
   1   6   7  102.00    7.36
   1  -6   7  104.35    7.47
   1   6   8   12.13    4.05
   1  -6   8   13.57    4.11
  -1   6  -8   10.75    2.82
  -1  -6  -8   11.71    3.34
  -1  -6  -8   11.88    4.09
  -1   6  -8   11.53    3.63
   1   6   8   11.84    2.98
   1  -6   8   12.06    3.09
   1   6   9   84.94    8.89
  -1  -6  -9   63.04    7.75
  -1   6  -9   76.58    7.05
  -1  -6  -9   65.55    6.55
   1  -6   9   76.34    7.92
  -1   6  -9   91.19    8.70
   1  -6   9   77.91    7.00
   1   6   9   85.98    7.15
   1  -6  10   39.04    6.28
  -1  -6 -10   52.30    6.01
  -1   6 -10   45.51    5.70
  -1  -6 -10   44.55    6.52
  -1   6 -10   57.72    7.06
   1   6  10   36.62    5.12
   1  -6  10   38.80    5.41
  -1   6 -11   97.58    8.69
  -1  -6 -11   86.82    8.48
  -1  -6 -11   91.58    9.47
   1  -6  11  105.62    8.88
   1   6  11  104.81    8.80
   1  -6  11  114.12   10.25
  -1   6 -11   75.85    8.96
  -1  -6 -12    6.88    3.86
  -1   6 -12    6.92    3.51
  -1   6 -12    4.31    3.63
   1  -6  12    0.67    3.49
   1   6  12    2.63    3.12
  -1  -6 -13  118.63    8.97
  -1   6 -13  126.22   10.91
  -1  -6 -13  117.22   10.74
   1   6  13  119.72   13.64
  -1   6 -13  135.26   11.94
   1   6  13  132.41   10.98
   1  -6  13  139.15   11.11
  -1  -6 -14   60.44    6.34
  -1   6 -14   61.55    8.09
  -1  -6 -14   69.95    8.35
  -1   6 -14   72.67    8.94
   1   6  14   64.95    7.88
   1  -6  14   78.26    8.68
   1  -6  15  203.84   16.42
  -1   6 -15  187.50   15.11
  -1  -6 -15  210.23   15.81
  -1   6 -15  192.42   18.54
   1   6  15  191.11   18.47
  -1  -6 -15  200.35   12.91
  -1   6 -15  214.74   16.38
   1   6  15  200.66   15.08
   1  -6  15  231.56   15.90
  -1  -6 -16   17.93    4.15
   1  -6  16   17.61    5.96
  -1  -6 -16   10.33    5.30
  -1   6 -16   11.43    5.09
  -1   6 -16   13.36    6.95
   1   6  16   19.83    7.77
  -1   6 -16   13.65    5.76
   1  -6  16   16.25    5.47
   1   6  16   20.53    5.97
   1  -6  17   71.88   10.46
  -1   6 -17   73.60    9.69
  -1  -6 -17   83.54    9.90
  -1  -6 -17   69.26    7.37
  -1   6 -17   80.38   10.37
  -1   6 -17   64.81   11.43
   1   6  17   76.45   12.28
   1   6  17   95.53   10.26
   1  -6  17   94.61   10.22
  -1   6 -18    2.19    4.71
  -1  -6 -18    5.40    5.22
  -1  -6 -18    4.09    3.28
  -1   6 -18    4.60    4.62
   1   6  18   -1.66    6.31
  -1   6 -18   11.25    7.49
   1   6  18    4.08    4.39
   1  -6  18    2.06    4.62
  -1  -6 -19   74.47   10.50
  -1   6 -19   68.59   10.01
  -1   6 -19   96.27   11.60
   1   6  19   79.28   13.13
  -1   6 -20   -3.70    5.54
  -1  -6 -20    1.22    5.35
  -1   6 -20    5.03    5.75
   1   6  20    5.31    6.92
  -1   6 -21   74.52   11.01
  -1  -6 -21   85.96   11.70
  -1   6 -21   94.39   12.11
   1   6  21   76.57   13.30
  -1  -6 -22   12.16    6.36
  -1   6 -22   35.78    8.68
  -1   6 -22   30.04    8.88
   1   6  22   18.92    8.70
   1  -7 -22   36.93    8.38
   1   7 -22   69.46   10.52
  -1   7  22   50.98   11.09
   1   7 -22   59.44   10.14
   1  -7 -21  108.80   13.56
   1   7 -21  155.67   14.99
   1   7 -21  158.33   15.52
  -1   7  21  146.13   16.80
   1   7 -20   26.30    6.98
   1  -7 -20   15.41    6.05
   1   7 -20   16.66    6.83
  -1   7  20    9.75    7.17
   1   7 -19  216.73   17.54
   1  -7 -19  235.55   17.94
   1   7 -19  205.09   19.67
  -1   7  19  231.60   20.65
   1   7 -19  215.01   18.11
  -1  -7  18   69.88    9.13
  -1   7  18   51.83    8.08
   1   7 -18   70.89    9.46
   1  -7 -18   75.58    9.67
   1  -7 -18   76.53    9.52
   1   7 -18   85.21   12.19
  -1   7  18   47.13    9.65
   1   7 -18   83.51   10.38
  -1  -7  17   85.28    9.47
  -1   7  17   69.87    9.23
   1   7 -17   95.78   11.05
  -1   7  17   87.82   12.34
   1   7 -17   86.08    9.99
   1  -7 -17   86.57   10.25
   1  -7 -17   70.51    9.33
   1  -7 -16  265.47   18.22
   1   7 -16  261.03   18.09
   1  -7 -16  246.09   19.37
   1   7 -16  299.53   19.94
   1  -7 -16  215.42   17.34
  -1   7  16  245.25   20.81
  -1  -7  16  254.88   19.08
  -1   7  16  242.90   16.96
  -1  -7  16  284.14   18.03
   1   7 -15  162.66   13.01
   1  -7 -15  167.65   13.14
   1  -7 -15  148.60   14.45
   1   7 -15  193.28   15.06
  -1   7  15  136.51   14.62
   1  -7 -15  154.30   13.52
   1  -7 -15  157.67    8.57
  -1  -7  15  149.31   13.93
  -1   7  15  146.99   12.23
  -1  -7  15  119.54   11.44
   1  -7 -14  340.60   20.52
   1   7 -14  362.84   20.99
   1  -7 -14  324.21   22.41
   1   7 -14  338.30   21.81
   1  -7 -14  336.58   21.57
   1  -7 -14  335.45   15.86
  -1   7  14  317.78   19.67
  -1  -7  14  339.73   19.99
   1   7 -13  227.60   14.93
   1  -7 -13  208.42   14.58
   1  -7 -13  206.13   16.39
   1  -7 -13  203.26   10.67
   1  -7 -13  234.64   16.17
  -1   7  13  198.21   13.86
  -1  -7  13  245.61   14.82
   1   7 -13  260.51   17.09
   1  -7 -13  200.89   10.44
   1  -7 -12  813.86   39.63
   1   7 -12  880.82   39.97
   1  -7 -12  842.28   42.50
   1  -7 -12  823.81   35.37
  -1  -7  12  788.70   41.20
   1  -7 -12  855.18   41.51
  -1  -7  12  880.93   39.56
  -1   7  12  794.38   38.95
   1  -7 -12  820.89   37.74
   1  -7 -12  786.46   35.00
   1   7 -12  885.54   42.15
   1  -7 -11  292.27   14.00
   1   7 -11  325.80   19.90
  -1  -7  11  341.55   20.15
   1  -7 -11  304.73   14.36
   1  -7 -11  328.38   20.62
   1  -7 -11  328.90   19.73
   1  -7 -11  304.47   17.72
   1   7 -11  287.72   17.41
  -1   7  11  280.72   16.94
  -1  -7  11  308.45   17.42
   1  -7 -11  303.04   16.08
   1   7 -10  215.91   14.90
   1  -7 -10  199.35    9.75
  -1  -7  10  211.80   14.61
  -1   7  10  212.65   15.74
   1  -7 -10  196.24   14.93
   1  -7 -10  213.06   14.52
   1  -7 -10  188.40   12.39
   1   7 -10  183.49   12.33
   1  -7 -10  187.77   11.03
  -1   7  10  179.73   12.02
  -1  -7  10  202.24   12.51
   1  -7  -9  749.27   32.58
   1  -7  -9  753.14   34.55
   1  -7  -9  761.19   36.91
  -1  -7   9  731.12   36.67
  -1   7   9  743.54   37.95
   1  -7  -9  711.77   37.44
   1   7  -9  755.38   37.05
   1   7  -9  812.17   37.66
   1  -7  -9  710.79   31.55
  -1   7   9  708.85   33.88
  -1  -7   9  734.55   34.07
   1   7  -9  743.12   34.44
   1  -7  -8  328.93   19.50
   1   7  -8  350.63   20.01
  -1  -7   8  346.43   19.60
  -1   7   8  342.36   20.66
   1  -7  -8  361.06   20.82
   1  -7  -8  302.42   15.02
   1  -7  -8  324.14   15.45
  -1  -7   8  341.68   17.09
  -1   7   8  344.88   17.11
   1  -7  -8  306.71   16.97
   1   7  -8  339.13   17.30
   1  -7  -7 1247.70   56.56
   1   7  -7 1399.94   57.51
  -1  -7   7 1237.76   56.28
  -1   7   7 1314.70   58.02
   1  -7  -7 1317.34   57.69
   1  -7  -7 1213.12   51.81
   1  -7  -7 1215.52   51.31
  -1   7   7 1175.90   52.99
  -1  -7   7 1232.68   53.16
   1  -7  -7 1260.91   53.54
   1   7  -7 1206.46   53.30
   1  -7  -6  268.69   13.31
  -1   7   6  265.56   17.46
   1  -7  -6  290.96   17.63
  -1  -7   6  283.37   16.64
   1   7  -6  292.85   17.27
   1  -7  -6  253.09   16.43
  -1   7   6  281.26   13.83
  -1  -7   6  279.35   13.88
   1   7  -6  262.83   13.87
   1  -7  -6  275.76   14.02
   1  -7  -5 1438.31   61.36
  -1  -7   5 1530.22   65.01
   1  -7  -5 1514.73   66.06
  -1   7   5 1493.96   66.26
   1   7  -5 1538.99   65.94
   1  -7  -5 1536.07   65.60
   1   7  -5 1457.02   61.44
   1  -7  -5 1520.70   61.57
  -1   7   5 1383.80   61.06
  -1  -7   5 1409.52   61.26
  -1   7   4  455.10   24.53
  -1   7   4  479.84   19.61
  -1  -7   4  429.10   19.55
   1  -7  -4  446.66   23.70
   1   7  -4  439.85   23.94
   1   7  -4  398.68   19.58
   1  -7  -4  445.49   19.80
   1  -7  -4  455.15   20.69
  -1  -7   4  449.40   23.05
   1  -7  -3 1192.54   56.11
   1   7  -3 1324.37   56.99
  -1  -7   3 1231.34   51.35
  -1   7   3 1305.37   57.30
   1  -7  -3 1248.83   51.46
   1   7  -3 1254.75   51.41
   1   7  -3 1267.79   55.68
  -1   7   3 1214.94   51.14
   1  -7  -3 1273.10   53.26
  -1  -7   3 1248.00   55.27
   1  -7  -2  210.13   11.92
  -1  -7   2  212.30   13.03
  -1   7   2  236.42   15.04
   1   7  -2  204.61   13.17
  -1   7   2  218.81   12.12
  -1   7   2  243.06   14.84
   1  -7  -2  223.86   14.07
   1   7  -2  234.07   14.57
   1   7  -1 1482.80   60.71
   1  -7  -1 1484.40   62.40
  -1   7   1 1459.73   59.60
  -1   7   1 1469.63   65.30
  -1  -7   1 1409.13   62.98
  -1   7   1 1377.45   62.12
   1   7  -1 1393.72   63.27
  -1   7   1 1436.51   65.13
   1   7  -1 1547.93   65.29
   1  -7  -1 1432.50   64.51
   1   7   0  109.46    5.87
   1   7   0   99.02    9.05
   1  -7   0   98.26    7.56
  -1   7   0  120.09    8.23
   1  -7   0  120.86    9.52
   1   7   0  108.94    8.21
  -1  -7   0  107.46    7.99
  -1   7   0  128.47    9.88
   1   7   0  112.38    9.31
   1   7   1 2732.83  110.26
  -1   7  -1 2609.17  110.29
  -1  -7  -1 2251.98  108.79
   1   7   1 2911.07  110.58
  -1   7  -1 2423.27  107.55
  -1  -7  -1 2562.12  107.40
   1  -7   1 2602.71  107.84
   1  -7   2  211.19   12.85
  -1   7  -2  211.31   14.28
  -1  -7  -2  230.89   14.21
   1   7   2  236.43   14.63
   1   7   2  225.93   14.39
  -1  -7  -2  213.31    9.41
  -1   7  -2  179.39   12.38
  -1  -7  -2  210.69   12.08
   1  -7   3  885.76   43.35
  -1   7  -3 1041.57   45.76
  -1  -7  -3  998.51   44.87
   1   7   3  937.57   45.12
   1   7   3  929.61   44.85
   1   7   3  891.92   39.85
   1  -7   3  905.37   40.13
  -1  -7  -3  979.36   40.08
  -1   7  -3 1027.32   39.94
  -1  -7  -3  964.37   42.38
  -1   7  -3 1032.40   44.09
   1   7   4  214.08   10.30
   1  -7   4  210.49   10.48
   1   7   4  215.57   14.16
  -1   7  -4  179.69   12.73
  -1  -7  -4  183.75   11.35
  -1   7  -4  194.77   10.05
  -1  -7  -4  213.61   10.39
   1  -7   4  206.27   13.16
  -1  -7  -4  208.87   13.72
  -1   7  -4  212.87   14.26
   1  -7   5 1269.75   57.32
  -1   7  -5 1299.34   58.51
  -1  -7  -5 1276.78   57.82
  -1  -7  -5 1296.57   55.07
  -1   7  -5 1303.08   57.49
  -1  -7  -5 1322.54   54.11
  -1   7  -5 1195.41   53.79
   1   7   5 1252.81   58.32
   1  -7   5 1328.80   54.32
   1   7   5 1228.27   54.00
   1  -7   6  275.54   16.19
  -1   7  -6  279.69   17.07
  -1  -7  -6  257.91   16.13
  -1  -7  -6  226.16   13.34
  -1   7  -6  274.30   13.43
  -1  -7  -6  241.00   13.28
   1   7   6  268.83   16.88
   1  -7   6  252.85   13.38
   1   7   6  255.10   13.33
   1  -7   7 1309.88   60.51
  -1  -7  -7 1347.90   60.87
  -1  -7  -7 1323.87   57.25
  -1   7  -7 1363.35   57.59
  -1  -7  -7 1320.16   57.60
   1   7   7 1288.21   61.20
   1  -7   7 1339.97   57.66
   1   7   7 1345.74   57.65
   1  -7   8   43.37    6.49
  -1  -7  -8   66.89    7.68
  -1  -7  -8   51.23    4.84
  -1   7  -8   40.27    4.91
  -1  -7  -8   47.99    5.33
   1   7   8   62.10    5.71
   1  -7   8   49.70    5.39
   1   7   8   66.63    7.86
   1   7   9 1604.75   74.65
  -1  -7  -9 1698.51   74.31
  -1   7  -9 1514.85   70.91
  -1  -7  -9 1666.02   71.41
   1  -7   9 1696.46   74.19
   1   7   9 1678.85   71.28
   1  -7   9 1680.57   71.33
  -1  -7 -10  135.12   11.47
  -1  -7 -10  112.62    9.42
  -1   7 -10  118.55    9.48
  -1   7 -10  140.64   11.72
   1  -7  10  121.81   11.07
   1   7  10  127.39    9.51
   1  -7  10  133.50    9.80
  -1  -7 -11  323.18   20.20
  -1   7 -11  321.17   18.20
  -1  -7 -11  330.50   18.34
   1  -7  11  305.12   19.94
  -1   7 -11  310.20   19.96
   1  -7  11  293.56   17.71
   1   7  11  298.33   17.72
   1  -7  12    2.86    3.92
  -1  -7 -12   15.50    4.71
  -1  -7 -12    8.19    4.12
  -1   7 -12    7.49    3.57
  -1   7 -12   11.96    4.75
   1  -7  12    8.01    3.75
   1   7  12    4.60    3.40
  -1  -7 -13  524.28   24.95
  -1  -7 -13  489.44   28.52
  -1  -7 -13  507.37   27.25
  -1   7 -13  527.63   27.49
  -1   7 -13  482.31   28.66
   1  -7  13  480.54   28.96
   1  -7  13  493.64   26.89
   1   7  13  495.21   26.81
  -1  -7 -14   20.33    4.04
  -1  -7 -14   17.77    5.52
  -1   7 -14   22.62    5.53
  -1  -7 -14   16.89    5.27
   1   7  14   20.47    7.35
  -1   7 -14   27.40    6.03
   1   7  14   20.87    4.92
   1  -7  14   21.21    5.29
  -1  -7 -15  357.76   19.29
  -1  -7 -15  369.16   23.46
  -1  -7 -15  395.23   22.73
  -1   7 -15  343.47   22.01
  -1   7 -15  354.69   23.46
   1  -7  15  381.11   22.45
   1   7  15  347.88   21.79
  -1  -7 -16    8.26    3.38
  -1  -7 -16    4.27    4.39
  -1   7 -16    4.46    4.81
  -1   7 -16    9.47    4.88
  -1  -7 -16   11.24    5.32
   1  -7  16   -0.91    4.24
   1   7  16    3.58    4.18
   1   7  16    8.01    7.19
  -1   7 -16    6.30    6.32
  -1   7 -17  242.71   18.28
  -1  -7 -17  276.98   18.93
  -1   7 -17  253.01   22.42
   1   7  17  221.50   21.46
   1  -7  17  263.85   18.64
   1   7  17  274.05   18.87
  -1   7 -17  263.84   19.88
  -1   7 -18   20.73    6.50
  -1   7 -18   14.05    5.60
  -1  -7 -18   11.74    5.61
   1  -7  18   16.61    5.92
   1   7  18   10.27    5.32
   1   7  18   13.85    7.31
  -1  -7 -19  142.80   13.55
  -1   7 -19  105.81   12.08
   1   7  19  116.60   15.44
  -1   7 -19  119.67   13.42
  -1  -7 -20    8.42    5.62
  -1   7 -20   15.82    6.00
   1   7  20    9.27    7.63
  -1   7 -20   10.61    6.08
  -1   7 -21  140.26   14.79
  -1  -7 -21  136.99   14.70
   1   7  21  134.67   17.36
  -1   7 -21  151.70   15.46
  -1  -7 -22   13.38    6.73
  -1   7 -22   21.83    7.18
   1   7  22   13.56    8.37
  -1   7 -22   35.78    8.36
   1   8 -21   17.47    7.23
   1  -8 -21   24.66    7.31
   1   8 -21   30.80    8.47
  -1   8  21   19.30    8.52
   1   8 -20   31.77    7.43
   1  -8 -20   32.73    7.81
   1   8 -20   27.06    7.97
  -1   8  20   39.28    9.89
   1  -8 -19   39.75    7.72
   1   8 -19   55.43    8.48
  -1   8  19   21.56    9.08
   1   8 -19   46.85    9.27
   1  -8 -18   16.62    5.61
   1   8 -18   16.66    5.93
  -1  -8  18   17.60    5.43
  -1   8  18    9.64    4.76
  -1   8  18    1.61    7.08
   1   8 -18   13.77    6.47
   1   8 -17   14.42    5.50
   1  -8 -17    1.95    4.29
   1   8 -17    8.76    4.87
  -1  -8  17    7.31    4.57
  -1   8  17    9.90    4.65
  -1   8  17    4.65    6.37
   1  -8 -17    5.70    4.20
  -1   8  16   22.33    7.82
  -1   8  16   27.61    6.05
  -1  -8  16   22.99    5.40
   1  -8 -16   11.71    5.11
   1  -8 -16   12.76    5.22
   1   8 -16   18.17    5.52
   1  -8 -16   17.62    4.29
   1   8 -16   21.91    6.25
  -1   8  15   37.17    6.31
  -1  -8  15   38.66    6.54
   1  -8 -15   35.18    7.72
   1   8 -15   45.30    7.91
   1  -8 -15   50.04    7.24
   1   8 -15   43.05    6.89
   1  -8 -15   39.76    5.75
   1  -8 -15   41.08    7.27
   1   8 -14    4.23    4.84
   1  -8 -14    2.09    1.43
  -1  -8  14    2.19    3.47
  -1   8  14    2.85    3.79
   1  -8 -14   -1.16    4.78
   1   8 -14    0.78    3.35
   1  -8 -14    0.78    3.86
   1  -8 -14    1.98    3.66
   1  -8 -14    3.20    2.87
   1  -8 -13   57.24    8.23
   1  -8 -13   69.49    4.45
   1   8 -13   82.98    9.87
   1  -8 -13   74.45    4.73
  -1  -8  13   68.83    9.10
  -1  -8  13   73.07    7.87
   1  -8 -13   91.34   10.73
   1  -8 -13   76.20    6.75
   1  -8 -13   72.29    7.94
   1   8 -13   61.47    7.62
  -1   8  13   75.34    7.73
   1  -8 -12    6.43    4.15
  -1  -8  12    8.57    4.54
   1  -8 -12   12.72    2.10
   1  -8 -12   18.07    5.58
   1  -8 -12   11.52    1.93
   1   8 -12   25.14    6.03
   1   8 -12   15.64    4.36
   1  -8 -12   14.52    4.50
   1  -8 -12   11.93    2.99
  -1  -8  12    8.57    3.71
  -1   8  12    8.37    3.55
   1  -8 -11   19.45    5.36
   1   8 -11   16.63    5.53
   1  -8 -11   12.92    2.05
   1   8 -11   17.46    5.25
  -1  -8  11   21.70    5.48
  -1   8  11   16.95    5.89
   1  -8 -11   18.34    6.03
   1  -8 -11   11.36    3.77
   1   8 -11   18.28    4.34
  -1   8  11   21.64    4.05
  -1  -8  11   17.77    3.91
   1  -8 -11   12.93    2.87
   1   8 -10    3.52    3.70
   1   8 -10    6.20    4.35
   1  -8 -10    4.15    1.67
  -1  -8  10    2.57    3.61
  -1   8  10    1.01    3.96
   1  -8 -10    1.96    3.92
   1  -8 -10    1.99    1.84
   1   8 -10    2.12    2.81
   1  -8 -10    2.68    2.85
   1  -8 -10    5.99    3.60
  -1  -8  10    1.00    2.73
  -1   8  10    3.39    2.71
   1  -8  -9   77.67    8.81
   1   8  -9   92.56    9.38
   1  -8  -9   77.74    5.28
  -1  -8   9   95.91    9.28
  -1   8   9   97.29   10.33
   1  -8  -9   95.55   10.18
   1  -8  -9   73.82    5.12
   1  -8  -9   90.25    7.40
   1   8  -9   80.46    7.01
  -1   8   9   84.41    6.91
  -1  -8   9   90.04    7.05
  -1  -8   8   31.52    5.57
  -1   8   8   36.18    6.53
   1  -8  -8   21.73    2.02
   1  -8  -8   29.54    6.10
   1   8  -8   33.27    6.06
   1  -8  -8   27.94    3.00
   1  -8  -8   30.46    5.89
   1   8  -8   33.76    4.10
   1  -8  -8   26.30    3.94
  -1  -8   8   21.35    3.59
  -1   8   8   30.98    3.92
  -1  -8   7    7.33    2.34
  -1   8   7    7.63    2.15
   1   8  -7   11.34    4.25
   1  -8  -7   18.64    4.84
  -1   8   7    2.68    3.77
   1  -8  -7    7.72    4.37
  -1  -8   7    5.10    3.47
   1  -8  -7    5.64    1.89
   1   8  -7   11.46    2.61
   1  -8  -7    6.12    2.30
  -1   8   6    4.18    1.84
  -1  -8   6    6.37    2.01
  -1   8   6    5.16    3.78
   1  -8  -6    6.82    3.40
   1   8  -6    3.17    3.48
  -1  -8   6    8.25    3.49
   1  -8  -6    1.68    1.78
   1  -8  -6    3.03    1.95
   1   8  -6    3.58    1.97
  -1  -8   5   67.32    4.81
  -1   8   5   75.92    4.86
  -1   8   5   74.91    8.60
   1   8  -5   85.62    8.09
   1   8  -5   71.48    8.22
   1  -8  -5   66.72    7.75
   1  -8  -5   75.54    5.64
  -1  -8   5   80.49    7.68
   1  -8  -5   72.72    5.11
   1   8  -5   73.24    5.02
  -1  -8   4    3.50    1.38
  -1   8   4    5.01    1.33
  -1   8   4    3.26    3.88
   1  -8  -4    5.38    2.07
  -1  -8   4    1.86    2.73
   1   8  -4    0.65    2.63
   1  -8  -4    4.75    1.46
   1   8  -4    4.20    1.29
   1   8  -4    3.03    3.72
   1  -8  -4    2.91    3.20
   1  -8  -3    6.63    2.50
  -1  -8   3   10.48    3.40
   1   8  -3    9.30    3.75
   1   8  -3   14.10    4.22
   1  -8  -3    7.82    3.74
  -1   8   3    7.23    3.90
  -1   8   2   16.69    4.76
   1   8  -2    7.33    3.98
  -1   8   2   13.45    4.48
  -1  -8   2   14.89    3.90
   1  -8  -2   13.70    3.05
  -1   8   2   13.10    3.01
   1   8  -2   15.37    3.86
   1  -8  -2   13.35    3.97
   1   8  -2   14.34    2.63
  -1   8   1   12.69    4.55
   1   8  -1   16.74    4.43
  -1   8   1   16.36    4.38
  -1  -8   1   17.69    3.86
   1  -8  -1   16.94    3.24
   1   8  -1   23.11    4.26
   1  -8  -1   18.10    4.25
  -1   8   1   19.94    3.79
   1   8  -1   16.21    2.39
   1   8   0   46.81    6.50
  -1   8   0   46.53    6.55
   1   8   0   34.81    2.82
   1   8   0   49.29    6.79
  -1   8   0   47.05    6.52
   1  -8   0   37.51    4.81
  -1  -8   0   40.29    5.01
   1   8   0   45.66    5.43
  -1   8   0   44.32    5.11
   1   8   1   56.31    7.00
   1  -8   1   54.22    5.98
  -1  -8  -1   44.70    5.29
  -1   8  -1   61.68    6.18
   1   8   1   48.98    6.68
  -1  -8  -1   52.17    6.55
  -1   8  -1   46.98    6.50
   1   8   2    5.35    3.89
  -1  -8  -2    6.41    3.08
  -1   8  -2   10.05    3.87
   1   8   2   12.79    4.23
   1  -8   2    7.62    3.07
  -1  -8  -2    8.56    2.79
  -1   8  -2    6.67    2.84
  -1  -8  -3    3.08    1.07
   1   8   3    6.23    4.13
  -1  -8  -3    1.45    3.18
  -1   8  -3    7.13    3.96
   1   8   3    2.29    3.14
   1  -8   3    4.32    1.24
  -1   8  -3    5.35    3.34
  -1  -8  -3    4.76    2.37
   1  -8   3    4.09    2.92
   1  -8   4   23.09    4.40
  -1  -8  -4   27.09    2.62
   1   8   4   13.47    4.31
  -1   8  -4   24.91    5.43
  -1  -8  -4   19.94    4.44
   1   8   4   23.63    2.43
   1  -8   4   23.85    2.65
  -1   8  -4   21.33    2.36
  -1  -8  -4   27.92    3.80
  -1   8  -4   18.40    4.32
   1  -8   5   36.03    3.59
   1   8   5   37.02    3.45
   1   8   5   32.70    6.12
  -1   8  -5   33.71    5.45
   1  -8   5   37.32    5.71
  -1  -8  -5   36.25    4.34
  -1   8  -5   44.43    6.50
  -1   8  -5   33.99    3.35
  -1  -8  -5   27.66    3.21
  -1  -8  -5   34.92    5.70
   1   8   6   -0.61    1.68
   1  -8   6    0.33    1.89
   1   8   6    1.70    3.57
  -1   8  -6   -0.84    3.03
  -1  -8  -6    0.80    2.17
  -1  -8  -6   -1.58    2.16
  -1   8  -6   -0.30    1.70
  -1  -8  -6    1.57    3.22
   1  -8   6   -0.71    3.18
  -1   8  -6    1.43    3.02
  -1  -8  -7   47.02    6.79
  -1   8  -7   29.79    5.76
   1  -8   7   25.62    5.44
   1   8   7   38.75    6.36
  -1  -8  -7   30.80    4.05
  -1   8  -7   33.89    6.03
  -1   8  -7   30.11    3.99
  -1  -8  -7   37.12    4.18
   1  -8   7   33.66    4.07
   1   8   7   29.94    4.05
  -1  -8  -8  109.19   10.16
  -1   8  -8   99.76   10.01
   1  -8   8   86.76    9.29
   1   8   8   92.59   10.05
  -1  -8  -8   74.70    4.72
  -1   8  -8  106.29    7.55
  -1  -8  -8   91.59    7.38
  -1  -8  -8   96.90    6.97
  -1  -8  -8   87.51    4.84
   1  -8   8   92.89    7.27
   1   8   8   85.28    7.02
   1  -8   9   94.99    9.71
  -1  -8  -9   87.00    6.84
  -1  -8  -9  106.71   10.29
   1   8   9   80.83    9.66
   1  -8   9   88.08    7.63
   1   8   9   94.94    7.81
  -1   8  -9   95.85    7.81
  -1  -8  -9   88.87    7.62
  -1  -8 -10   16.34    3.28
  -1  -8 -10   20.02    5.02
   1  -8  10   22.32    5.48
   1   8  10   16.15    5.33
   1  -8  10   17.16    4.28
   1   8  10   25.45    4.46
  -1   8 -10   19.20    4.27
  -1  -8 -10   14.39    3.92
  -1   8 -11    1.89    3.98
  -1  -8 -11    5.50    2.71
  -1  -8 -11   -2.84    3.61
  -1  -8 -11    3.68    3.12
  -1   8 -11    9.77    3.64
   1   8  11    9.58    3.91
   1  -8  11    7.36    3.57
   1  -8  11    8.53    4.66
   1  -8  12   59.32    8.41
  -1   8 -12   50.48    6.55
  -1  -8 -12   46.56    6.57
  -1  -8 -12   33.44    7.23
   1  -8  12   54.99    6.78
   1   8  12   45.34    6.30
  -1   8 -12   64.45    8.67
  -1  -8 -13  103.99   11.44
  -1  -8 -13  114.61   10.32
  -1   8 -13  122.89   10.66
   1   8  13  111.86   10.03
   1  -8  13  121.06   10.52
   1  -8  13  115.05   12.02
  -1   8 -13  128.90   12.45
  -1  -8 -14    8.99    3.19
   1  -8  14   16.80    6.05
  -1   8 -14   16.77    5.14
  -1  -8 -14    8.01    4.51
  -1  -8 -14   13.74    5.55
   1  -8  14   11.06    4.51
   1   8  14   13.97    4.59
  -1   8 -14   19.60    6.20
  -1  -8 -15   98.55    8.13
   1   8  15  101.87   14.12
  -1  -8 -15  108.69   10.56
  -1   8 -15   96.84   10.29
  -1   8 -15  111.57   11.89
   1  -8  15   86.86    9.75
   1   8  15  114.06   10.58
  -1  -8 -15   89.83   10.93
   1   8  16   28.60    9.02
  -1   8 -16   34.48    7.42
   1   8  16   37.82    6.78
   1  -8  16   31.14    6.33
  -1   8 -16   24.20    6.59
  -1  -8 -16   34.32    7.03
  -1   8 -17  176.09   15.73
   1   8  17  151.62   13.72
   1  -8  17  154.75   13.71
  -1  -8 -17  178.24   14.47
  -1   8 -17  148.47   13.66
   1   8  17  127.76   16.47
   1   8  18   48.92   11.40
   1   8  18   45.24    7.92
  -1   8 -18   51.00    8.44
  -1  -8 -18   32.73    7.24
  -1   8 -18   49.06    9.29
  -1   8 -19   46.99    9.11
  -1  -8 -19   39.22    7.70
  -1   8 -19   21.47    6.70
   1   8  19   28.08    9.59
  -1   8 -20   31.99    8.59
  -1  -8 -20   40.41    8.33
  -1   8 -20   36.13    8.36
   1   8  20   42.44   11.31
  -1   8 -21   21.58    7.79
  -1   8 -21   38.19    8.12
  -1  -8 -21   23.96    7.29
   1   8  21    5.95    7.17
   1   9 -20   96.69   11.84
   1  -9 -20  115.41   12.58
  -1   9  20  127.68   16.03
   1   9 -20  115.05   14.04
   1   9 -19  103.92   11.87
   1  -9 -19  118.73   12.26
   1   9 -19  107.25   13.16
  -1   9  19  110.34   15.06
   1   9 -18   15.40    5.54
   1  -9 -18   16.38    6.04
  -1   9  18   12.54    5.06
   1   9 -18    1.33    5.72
  -1   9  18   10.20    7.00
  -1   9  17   64.10   11.73
  -1   9  17   93.72    9.63
  -1  -9  17  102.86   10.26
   1  -9 -17   79.67    9.54
   1   9 -17   79.13   10.85
   1   9 -17   82.68    9.82
  -1   9  16   46.82    7.38
  -1  -9  16   43.50    6.82
   1   9 -16   47.85    8.39
   1   9 -16   47.47    7.62
   1  -9 -16   59.15    7.91
   1  -9 -15  169.96   14.58
   1  -9 -15  159.18   12.72
   1   9 -15  143.80   12.39
   1   9 -15  128.54   13.58
  -1   9  15  145.07   11.94
  -1  -9  15  146.85   12.14
  -1   9  14   84.70    8.52
  -1  -9  14   88.73    8.82
   1   9 -14   96.25   10.94
   1  -9 -14   92.53   10.90
   1   9 -14   91.43   11.02
   1   9 -14   65.87    8.08
   1  -9 -14   93.24    9.09
   1  -9 -14   78.97    6.84
  -1  -9  13  178.74   15.80
  -1  -9  13  199.22   13.73
  -1   9  13  209.17   13.90
   1  -9 -13  199.23   16.97
   1   9 -13  230.39   17.30
   1  -9 -13  223.10   16.80
   1   9 -13  181.90   16.11
   1   9 -13  227.58   14.71
   1  -9 -13  217.70   14.46
   1  -9 -13  211.21   12.06
   1  -9 -12  191.01   11.04
  -1  -9  12  183.20   15.46
  -1   9  12  210.65   17.30
   1  -9 -12  210.31   10.11
   1  -9 -12  225.23   17.48
   1  -9 -12  193.65    9.73
   1  -9 -12  183.89   15.18
   1   9 -12  217.80   16.54
   1   9 -12  204.32   13.72
   1  -9 -12  211.05   13.87
  -1   9  12  186.62   12.92
  -1  -9  12  217.42   13.64
   1  -9 -11  341.51   16.84
  -1  -9  11  387.32   23.33
  -1   9  11  355.17   23.93
   1  -9 -11  405.14   24.67
   1  -9 -11  353.05   16.44
   1   9 -11  378.21   23.30
   1  -9 -11  347.28   22.49
   1   9 -11  386.10   23.58
   1  -9 -11  378.80   20.32
   1   9 -11  387.43   20.46
  -1   9  11  349.81   19.41
  -1  -9  11  362.04   19.70
  -1  -9  10  101.68   10.50
  -1   9  10   95.81   11.04
   1  -9 -10  121.21   11.99
   1  -9 -10  102.69    5.56
   1  -9 -10  102.84    6.30
   1  -9 -10   99.20   10.66
   1   9 -10  115.84   11.56
   1   9 -10  115.57    8.66
   1  -9 -10  111.84    8.73
  -1  -9  10  105.46    8.14
  -1   9  10   86.91    7.61
  -1  -9   9  820.49   39.47
  -1   9   9  738.96   40.30
   1  -9  -9  853.74   41.10
   1  -9  -9  723.96   33.01
   1  -9  -9  739.45   38.97
   1   9  -9  832.45   40.30
   1   9  -9  748.96   35.22
   1  -9  -9  750.96   35.28
  -1  -9   9  756.98   34.93
  -1   9   9  779.07   34.88
  -1   9   8  185.64   16.01
   1  -9  -8  214.55   16.64
   1   9  -8  275.36   17.60
   1  -9  -8  264.80   17.16
  -1  -9   8  219.89   12.55
  -1   9   8  187.90   12.00
   1  -9  -8  225.11   11.81
  -1  -9   8  220.18   15.77
   1   9  -8  276.50   13.52
   1  -9  -8  237.45   13.09
   1  -9  -7  775.69   37.81
  -1  -9   7  895.01   42.81
   1   9  -7  854.29   42.98
   1   9  -7  961.51   44.48
   1  -9  -7  868.99   43.26
  -1   9   7  799.87   43.77
  -1   9   7  834.50   37.86
  -1  -9   7  909.78   38.27
   1   9  -7  913.62   38.52
   1  -9  -7  916.85   38.57
   1  -9  -6  524.39   24.73
  -1  -9   6  561.94   28.72
  -1   9   6  530.17   30.21
   1   9  -6  632.49   30.85
   1  -9  -6  524.39   29.12
   1   9  -6  547.80   29.16
   1   9  -6  539.27   24.13
   1  -9  -6  538.53   24.22
  -1  -9   6  543.08   24.09
  -1   9   6  487.77   23.69
   1  -9  -5 1004.05   46.80
   1   9  -5 1084.42   47.94
  -1  -9   5  956.30   40.54
  -1   9   5 1002.48   40.31
  -1   9   5  941.86   47.40
  -1  -9   5  963.16   45.58
   1  -9  -5  919.57   42.18
   1   9  -5 1001.75   46.29
   1  -9  -5  951.95   40.61
   1   9  -5  893.22   40.51
  -1   9   4 1068.76   50.66
  -1  -9   4 1037.91   42.71
   1   9  -4 1070.58   50.15
   1  -9  -4 1009.92   49.34
   1   9  -4 1037.69   48.78
  -1  -9   4 1008.75   48.19
   1  -9  -4 1009.22   45.55
   1  -9  -3  622.55   32.56
   1   9  -3  664.01   33.35
   1   9  -3  618.23   31.70
   1  -9  -3  613.61   29.28
  -1  -9   3  624.92   31.37
  -1   9   3  618.70   33.47
  -1  -9   2 1100.31   49.05
   1  -9  -2 1020.17   47.19
   1   9  -2 1014.14   45.72
  -1   9   2 1093.39   47.80
   1   9  -2 1090.90   49.42
  -1   9   2 1080.98   51.01
   1  -9  -2 1001.53   50.05
   1   9  -2 1160.14   51.55
  -1   9   2 1088.71   51.70
   1  -9  -1 1246.54   54.28
  -1  -9   1 1255.08   55.25
   1   9  -1 1135.58   51.47
  -1   9   1 1253.42   54.61
   1   9  -1 1157.81   55.36
   1  -9  -1 1242.95   57.12
   1   9  -1 1298.47   57.84
  -1   9   1 1303.00   58.14
   1   9  -1 1298.17   58.10
  -1   9   1 1319.82   58.66
   1  -9   0 1218.03   55.92
  -1  -9   0 1211.91   56.12
   1   9   0 1390.11   59.96
  -1   9   0 1303.74   59.80
   1   9   0 1235.49   51.88
   1   9   0 1335.22   57.25
  -1   9   0 1245.74   56.20
  -1   9   0 1245.77   59.04
   1   9   0 1382.52   59.56
  -1   9  -1 1439.41   64.27
   1   9   1 1381.85   63.92
   1   9   1 1505.46   64.68
   1  -9   1 1349.24   61.31
  -1  -9  -1 1316.45   60.72
  -1   9  -1 1358.14   61.48
  -1  -9  -2  953.69   47.14
  -1   9  -2 1108.41   49.05
   1   9   2 1055.51   48.45
   1   9   2 1001.13   48.21
   1  -9   2  987.56   45.81
  -1  -9  -2  930.50   44.62
  -1   9  -2  952.56   45.88
  -1  -9  -3 1069.04   51.18
  -1   9  -3 1112.96   52.33
   1   9   3 1133.40   52.36
   1   9   3 1063.30   51.84
   1  -9   3 1087.25   49.82
  -1   9  -3 1090.02   50.07
  -1  -9  -3 1027.82   48.06
   1  -9   4 1234.90   49.21
   1   9   4 1281.56   56.80
  -1   9  -4 1200.97   54.54
  -1  -9  -4 1177.95   52.11
  -1   9  -4 1151.52   48.52
  -1  -9  -4 1120.56   48.84
   1  -9   4 1252.85   54.64
  -1   9  -4 1269.41   56.86
  -1  -9  -4 1208.12   55.52
   1  -9   5  649.12   31.95
   1   9   5  626.34   33.47
  -1   9  -5  668.03   33.93
  -1  -9  -5  579.65   32.19
  -1   9  -5  640.78   31.97
  -1  -9  -5  571.67   28.86
  -1  -9  -5  595.89   26.86
  -1   9  -5  600.95   26.64
   1  -9   5  613.62   27.21
   1   9   5  643.11   26.87
  -1   9  -6 1125.75   50.53
  -1  -9  -6  976.37   48.90
   1   9   6 1125.43   50.49
  -1   9  -6  971.54   47.99
  -1  -9  -6 1041.39   45.12
  -1  -9  -6  983.73   43.57
   1  -9   6 1034.80   48.31
  -1   9  -6  926.31   43.24
   1  -9   6  985.25   43.73
   1   9   6 1082.93   43.66
  -1  -9  -7  502.41   25.19
  -1   9  -7  545.32   29.05
   1  -9   7  551.89   29.10
  -1  -9  -7  507.17   29.13
  -1   9  -7  561.96   30.32
   1   9   7  505.14   29.71
   1  -9   7  539.28   24.90
   1   9   7  502.39   24.46
  -1   9  -7  535.21   24.62
  -1  -9  -7  537.38   24.78
  -1   9  -8  754.14   39.08
   1  -9   8  722.20   38.56
  -1   9  -8  812.03   40.64
  -1  -9  -8  706.00   38.94
   1   9   8  775.98   40.28
   1  -9   8  761.10   35.02
   1   9   8  807.88   35.09
  -1   9  -8  744.39   34.71
  -1  -9  -8  780.76   35.04
  -1  -9  -9  749.83   35.28
   1  -9   9  781.87   39.91
   1   9   9  774.43   41.09
  -1   9  -9  822.11   41.41
  -1  -9  -9  786.50   40.32
   1  -9   9  784.91   36.11
   1   9   9  741.01   35.70
  -1   9  -9  794.21   36.06
  -1  -9  -9  795.27   36.09
  -1  -9 -10  455.89   21.53
   1  -9  10  468.33   26.42
   1   9  10  455.56   27.24
  -1  -9 -10  438.97   19.19
  -1  -9 -10  381.72   18.83
  -1  -9 -10  480.11   26.73
  -1   9 -10  464.03   27.17
  -1  -9 -10  447.62   22.83
  -1   9 -10  451.65   22.69
   1   9  10  459.98   22.69
   1  -9  10  481.49   23.10
   1  -9  11  305.59   20.22
   1   9  11  278.24   20.59
  -1   9 -11  308.47   17.24
  -1  -9 -11  284.64   16.93
  -1  -9 -11  302.48   20.25
  -1  -9 -11  274.60   13.89
   1   9  11  280.30   16.87
   1  -9  11  309.17   17.26
  -1  -9 -11  274.10   15.15
   1  -9  12  343.48   22.57
  -1   9 -12  321.83   19.26
  -1  -9 -12  330.77   19.37
   1  -9  12  352.52   19.69
   1   9  12  366.96   19.78
  -1  -9 -12  346.84   22.45
  -1  -9 -12  331.93   16.62
  -1  -9 -12  316.14   17.15
   1  -9  13  327.92   19.59
   1   9  13  319.99   19.25
  -1   9 -13  343.57   22.66
  -1  -9 -13  333.51   22.31
   1  -9  13  318.71   22.19
  -1  -9 -13  318.89   19.52
  -1   9 -13  328.50   19.60
  -1  -9 -14  389.88   25.26
  -1   9 -14  376.03   25.05
   1  -9  14  363.62   22.15
   1   9  14  405.96   22.74
  -1  -9 -14  407.57   22.87
  -1   9 -14  358.69   22.21
  -1   9 -15  188.15   16.53
  -1  -9 -15  205.99   14.73
  -1   9 -15  187.69   14.44
   1   9  15  168.44   13.65
   1  -9  15  189.80   14.63
  -1   9 -16  212.94   15.71
  -1  -9 -16  205.10   15.88
  -1   9 -16  199.50   17.40
   1   9  16  195.64   20.01
   1   9  16  199.07   15.24
   1  -9  16  224.96   16.18
  -1  -9 -17  115.27   11.91
  -1   9 -17  139.51   12.78
  -1   9 -17  143.44   14.75
   1   9  17  117.77   15.66
   1   9  17  134.71   12.42
  -1   9 -18  254.69   18.40
  -1  -9 -18  242.01   18.19
  -1   9 -18  283.14   21.22
   1   9  18  241.98   22.95
   1   9  18  207.31   17.06
  -1   9 -19   56.75    8.91
  -1  -9 -19   49.85    8.53
   1   9  19   62.69   13.13
  -1   9 -19   77.20   11.30
  -1  -9 -20  113.79   12.46
  -1   9 -20   87.11   11.18
  -1   9 -20  103.29   13.37
   1   9  20  112.79   16.28
  -1  10  19    3.71    7.62
   1  10 -19   -2.16    5.66
   1  10 -19    2.79    5.99
   1  10 -19    4.36    6.52
  -1  10  18   23.43    8.59
   1 -10 -18   23.20    6.64
   1  10 -18   19.24    6.08
   1  10 -18   21.10    7.29
   1  10 -18   13.56    6.60
   1  10 -17   27.11    7.82
   1  10 -17   32.89    8.21
  -1  10  17   12.55    4.62
  -1  10  17   17.53    7.74
   1 -10 -17   17.96    5.68
   1  10 -17   22.72    5.93
   1  10 -16   14.12    4.84
   1 -10 -16   14.99    4.83
  -1  10  16    5.80    4.16
   1  10 -16   14.06    6.40
   1  10 -16   13.07    6.54
   1 -10 -15   14.74    4.93
   1  10 -15   22.90    5.59
   1  10 -15   19.86    6.90
   1  10 -15   20.13    6.53
  -1  10  15   16.05    5.05
   1 -10 -14   44.68    6.73
   1  10 -14   43.09    6.44
   1  10 -14   58.24    9.18
   1  10 -14   69.98    9.99
  -1  10  14   44.30    6.39
   1  10 -13   41.04    7.94
   1  10 -13   31.46    7.01
   1 -10 -13   22.98    5.07
   1 -10 -13   22.47    6.54
  -1 -10  13   26.42    5.21
  -1  10  13   30.78    5.35
   1  10 -13   20.21    4.92
   1  10 -12   27.38    6.61
  -1  10  12   30.97    7.37
  -1 -10  12   17.39    5.91
   1 -10 -12   26.21    6.41
   1 -10 -12   26.17    5.19
   1  10 -12   13.97    4.31
  -1 -10  12   24.03    4.86
  -1  10  12   17.39    4.25
  -1  10  11   28.63    7.15
   1 -10 -11   31.01    7.50
  -1 -10  11   20.80    5.71
   1  10 -11   40.01    7.48
   1 -10 -11   26.59    6.43
   1 -10 -11   27.76    4.94
   1  10 -11   33.75    5.28
  -1  10  11   25.37    4.55
  -1 -10  11   28.10    4.56
  -1  10  10   17.96    6.36
   1 -10 -10   39.20    7.33
   1  10 -10   32.44    7.22
   1 -10 -10   28.00    6.74
  -1  10  10   33.83    4.46
  -1 -10  10   29.82    4.50
   1  10 -10   28.91    4.41
   1 -10 -10   24.67    4.32
  -1 -10  10   32.75    6.70
   1 -10 -10   24.44    3.01
   1  10  -9   52.80    8.12
  -1 -10   9   58.72    8.28
   1 -10  -9   43.10    4.12
   1 -10  -9   48.66    8.10
   1  10  -9   58.27    8.50
  -1  10   9   51.17    8.43
  -1 -10   9   44.54    5.06
  -1  10   9   51.25    5.17
   1  10  -9   39.68    5.02
   1 -10  -9   49.39    5.36
   1  10  -8    0.96    4.02
  -1  10   8    3.39    4.18
  -1 -10   8    0.36    2.08
  -1  10   8    3.65    2.15
   1  10  -8    1.04    4.46
   1 -10  -8    0.99    3.54
   1 -10  -8    2.55    2.02
  -1 -10   8    3.62    4.14
   1  10  -8    2.98    2.09
   1 -10  -8    0.38    2.16
  -1  10   7   31.98    3.49
  -1 -10   7   31.06    3.51
  -1  10   7   38.26    7.27
   1  10  -7   28.32    6.23
   1  10  -7   45.53    7.66
   1 -10  -7   30.08    6.30
   1 -10  -7   35.16    4.15
  -1 -10   7   43.09    6.65
   1 -10  -7   32.33    3.60
   1  10  -7   36.99    3.74
  -1  10   6    3.67    1.47
  -1 -10   6    3.50    1.57
  -1  10   6    9.63    5.26
  -1 -10   6   -2.47    3.54
   1 -10  -6    3.89    2.37
   1  10  -6    1.75    3.77
   1  10  -6    5.93    4.44
   1 -10  -6    4.73    4.65
   1  10  -6    3.24    1.45
   1 -10  -6    4.26    1.66
  -1  10   5    9.40    4.97
  -1 -10   5    6.61    1.27
   1  10  -5    5.85    4.05
   1 -10  -5    6.45    4.14
   1  10  -5    8.71    4.76
   1 -10  -5   12.69    3.03
  -1 -10   5    8.62    3.99
   1  10  -4    0.80    3.13
   1 -10  -4    2.72    3.72
   1  10  -4    0.95    3.83
   1 -10  -4    0.46    2.27
  -1 -10   4    4.51    3.93
  -1  10   4   -1.03    4.03
  -1  10   3   36.72    6.99
  -1  10   3   33.83    6.75
   1  10  -3   33.88    6.58
   1 -10  -3   40.09    6.69
   1  10  -3   40.81    6.37
   1  10  -3   33.07    4.16
   1 -10  -3   31.24    4.64
  -1 -10   3   35.20    5.83
  -1  10   2    9.10    4.84
   1  10  -2   16.84    5.51
   1  10  -2   17.73    5.27
  -1  10   2   17.26    5.55
   1  10  -2   20.67    4.68
   1 -10  -2   21.13    5.39
   1  10  -2   14.05    2.69
   1 -10  -2   16.18    3.91
  -1 -10   2   17.09    4.43
  -1  10   1   38.98    6.50
   1  10  -1   34.62    6.67
   1  10  -1   27.96    2.82
   1  10  -1   33.28    6.33
  -1  10   1   40.46    7.19
   1 -10  -1   29.68    4.84
  -1 -10   1   39.01    5.70
  -1  10   1   26.56    4.81
   1  10  -1   24.99    5.15
   1  10   0   30.16    6.14
  -1  10   0   15.21    5.09
  -1  10   0   16.25    1.85
  -1  10   0   18.43    1.88
  -1  10   0   13.08    3.97
  -1  10   0   18.24    5.57
   1  10   0   15.61    5.91
  -1 -10   0   14.98    4.36
   1 -10   0   19.66    4.56
   1  10   1    8.56    4.19
  -1  10  -1   10.53    4.95
  -1  10  -1    7.22    3.35
   1  10   1    3.90    4.29
  -1  10  -1    6.14    4.12
   1 -10   1   12.67    4.11
  -1 -10  -1   13.04    3.81
  -1 -10  -2   21.31    5.65
   1  10   2   25.92    5.92
  -1  10  -2   18.44    5.72
  -1  10  -2   24.40    5.24
   1  10   2   25.51    6.29
  -1 -10  -2   27.24    4.76
   1 -10   2   21.51    4.65
  -1  10  -3   20.72    5.76
   1  10   3   33.92    6.36
  -1 -10  -3   23.55    5.55
  -1  10  -3   36.94    6.09
   1  10   3   25.81    5.73
   1 -10   3   24.93    5.18
  -1 -10  -3   23.52    4.46
  -1  10  -4   10.07    4.52
  -1 -10  -4    4.65    4.00
  -1  10  -4    9.33    4.19
   1 -10   4   10.56    4.18
  -1 -10  -4    4.74    2.64
   1  10   4   -1.00    4.41
   1 -10   5   11.13    4.76
  -1 -10  -5   19.65    3.85
   1 -10   5   14.02    2.11
   1  10   5   13.35    5.32
  -1 -10  -5   12.32    5.13
  -1  10  -5   11.36    5.35
  -1 -10  -5   13.66    1.97
  -1  10  -5   11.95    1.51
  -1  10  -5   15.51    4.49
   1 -10   6    4.19    3.76
   1 -10   6    7.02    2.13
   1  10   6    8.40    1.92
  -1 -10  -6    4.40    1.86
   1  10   6    4.19    4.51
  -1 -10  -6    4.83    2.78
  -1  10  -6    3.42    3.44
  -1  10  -6    1.77    1.71
  -1 -10  -6    4.84    4.35
  -1  10  -6    5.26    4.33
   1  10   7   18.39    5.84
  -1  10  -7   12.86    5.86
  -1 -10  -7   11.89    5.12
  -1  10  -7    8.12    4.22
  -1 -10  -7   10.28    3.27
  -1 -10  -7   10.19    2.52
  -1  10  -7   12.74    2.48
   1 -10   7    7.94    4.35
   1  10   7    6.85    2.23
   1 -10   7   11.95    2.74
   1 -10   8   90.45    9.99
   1  10   8   82.35   10.35
   1 -10   8   90.86    7.11
   1  10   8   84.15    6.71
  -1  10  -8  103.26   11.78
  -1 -10  -8  101.73   10.99
  -1 -10  -8   94.56    7.11
  -1  10  -8   84.68    6.65
  -1  10  -8  101.19   10.62
  -1 -10  -8   96.51    7.53
   1  10   9    2.19    2.25
   1 -10   9    0.93    2.58
  -1 -10  -9   -1.12    4.48
   1 -10   9   -2.91    4.34
   1  10   9    3.44    5.04
  -1 -10  -9    1.05    3.98
  -1  10  -9    0.99    4.44
  -1 -10  -9   -0.87    2.53
  -1  10  -9    3.38    4.73
  -1 -10  -9   -0.45    2.64
  -1  10  -9    0.44    2.28
   1  10  10   41.12    5.28
   1 -10  10   43.43    5.58
  -1 -10 -10   53.19    8.56
   1 -10  10   49.96    7.92
   1  10  10   52.43    8.81
  -1 -10 -10   62.21    8.69
  -1 -10 -10   40.10    4.87
  -1  10 -10   54.29    8.80
  -1  10 -10   47.67    7.94
  -1 -10 -10   39.99    5.48
  -1  10 -10   47.27    5.70
   1 -10  11   44.97    5.80
   1  10  11   30.35    5.07
  -1 -10 -11   41.95    8.60
  -1  10 -11   52.25    8.85
  -1 -10 -11   33.05    7.22
  -1 -10 -11   43.58    5.79
  -1  10 -11   30.64    4.91
   1  10  11   39.60    8.52
   1 -10  11   43.00    7.50
  -1 -10 -12   45.43    8.38
  -1  10 -12   58.68    9.18
   1 -10  12   44.28    6.16
   1  10  12   49.21    6.25
  -1  10 -12   51.91    6.47
  -1 -10 -12   44.44    6.23
  -1  10 -13   11.35    5.88
   1  10  13    2.05    3.36
   1 -10  13   -0.70    3.63
  -1  10 -13    5.56    3.79
  -1 -10 -13    0.71    3.91
  -1  10 -14   20.79    6.69
   1  10  14   22.41    5.18
  -1 -10 -14   33.08    5.96
  -1  10 -14   36.41    6.04
  -1  10 -15   -1.27    5.23
   1  10  15    4.86    3.91
  -1  10 -15    5.79    4.63
  -1 -10 -15   -0.83    4.16
  -1  10 -16   82.07   11.54
  -1 -10 -16   54.54    8.21
  -1  10 -16   56.16    8.07
   1  10  16   66.40    8.59
  -1  10 -17   13.74    6.64
   1  10  17   15.56    8.73
  -1  10 -17    6.70    4.87
  -1 -10 -17    3.83    4.55
   1  10  17    2.82    4.38
  -1 -10 -18  134.81   12.98
  -1  10 -18  104.54   11.97
   1  10  18  122.24   16.61
  -1  10 -18  132.61   15.12
  -1  10 -19   35.91    7.65
  -1  10 -19   31.04    8.67
   1  10  19   16.49    9.13
   1  11 -18  241.77   20.74
   1  11 -18  211.24   17.13
   1  11 -18  251.31   20.70
  -1  11  18  229.89   22.48
   1  11 -17   25.98    7.77
   1  11 -17   33.79    8.19
   1  11 -17   35.86    6.95
   1  11 -16  289.70   21.73
   1  11 -16  227.00   17.07
   1  11 -16  258.19   20.99
   1  11 -15   87.57    9.38
   1  11 -15   90.29   12.09
   1  11 -15   96.37   12.14
  -1  11  14  217.26   14.97
   1  11 -14  236.15   15.82
   1  11 -14  242.80   19.43
   1  11 -13  200.14   17.34
  -1  11  13  179.76   17.36
  -1  11  13  203.95   13.37
   1  11 -13  183.51   13.36
   1  11 -12  285.80   21.70
  -1  11  12  279.52   21.92
  -1  11  12  261.98   16.23
   1 -11 -12  307.35   17.38
   1  11 -12  288.03   16.95
   1  11 -11   82.72   10.76
  -1  11  11   64.56    9.97
  -1  11  11   72.87    6.54
   1  11 -11   47.11    5.99
   1 -11 -11   63.94    6.72
   1  11 -10  436.79   26.29
  -1 -11  10  407.78   25.46
   1  11 -10  427.84   26.52
   1 -11 -10  382.70   25.70
  -1  11  10  355.34   26.00
  -1  11  10  410.08   20.31
   1  11 -10  392.60   20.60
   1 -11 -10  407.86   20.88
   1  11  -9   13.97    5.88
  -1 -11   9   14.27    6.01
   1 -11  -9   16.70    5.58
   1  11  -9    6.99    4.92
  -1  11   9   16.49    6.45
  -1  11   9    9.01    2.71
   1 -11  -9    8.94    2.91
   1  11  -9   12.56    2.87
   1  11  -8  331.92   22.68
   1 -11  -8  348.74   17.92
  -1 -11   8  361.08   22.82
  -1  11   8  436.82   26.02
   1  11  -8  438.80   25.38
   1 -11  -8  378.08   23.91
  -1  11   8  382.17   17.35
  -1 -11   8  367.28   17.67
   1 -11  -8  325.96   17.46
   1  11  -8  342.97   17.39
  -1 -11   7   69.21    4.79
  -1  11   7   66.86    4.19
  -1  11   7   58.87    9.38
   1  11  -7   58.63    8.24
   1 -11  -7   65.83    9.10
   1  11  -7   81.10    9.90
   1 -11  -7   63.30    5.81
  -1 -11   7   79.57    9.02
   1  11  -7   58.20    4.34
   1 -11  -7   60.55    4.52
  -1  11   6  541.73   29.34
   1 -11  -6  475.04   21.98
  -1 -11   6  470.75   25.88
   1  11  -6  494.19   26.66
   1 -11  -6  504.68   27.56
   1  11  -6  532.85   28.50
   1  11  -5  204.67   16.11
   1 -11  -5  191.00   15.64
  -1 -11   5  194.62   14.82
   1 -11  -5  199.74   12.15
   1  11  -5  201.50   15.36
  -1  11   5  191.82   16.47
   1  11  -5  187.28   12.28
   1  11  -4  555.08   30.49
   1 -11  -4  489.60   29.13
  -1  11   4  561.69   31.23
  -1 -11   4  534.67   28.54
   1 -11  -4  474.34   25.27
   1  11  -4  552.06   29.28
   1  11  -4  496.72   24.95
  -1  11   3  194.91   15.75
  -1  11   3  177.02   15.61
   1  11  -3  170.42   10.47
  -1 -11   3  187.70   13.77
   1  11  -3  183.11   14.04
   1  11  -3  177.77   14.90
   1 -11  -3  180.84   14.54
  -1  11   2  889.71   44.37
   1  11  -2  871.31   44.16
   1  11  -2  775.62   36.05
   1 -11  -2  793.16   39.01
  -1 -11   2  839.19   40.68
   1  11  -2  856.65   41.40
   1  11  -2  879.22   43.68
   1 -11  -2  829.21   42.53
  -1  11   2  929.92   44.42
  -1  11   1   55.12    8.64
   1  11  -1   61.13    8.90
   1  11  -1   39.87    3.02
  -1  11   1   60.49    8.81
   1  11  -1   59.53    8.21
  -1 -11   1   51.26    6.73
   1 -11  -1   42.32    6.14
   1  11  -1   49.61    7.09
  -1  11   1   51.57    6.46
  -1  11   0  880.87   42.47
   1  11   0  817.30   41.89
  -1  11   0  746.56   38.07
  -1 -11   0  746.27   38.00
   1 -11   0  777.74   37.93
   1  11   0  806.49   41.91
  -1  11   0  788.18   41.95
   1 -11   1   25.20    5.45
  -1 -11  -1   42.63    5.94
   1  11   1   40.15    7.47
  -1  11  -1   29.52    7.32
   1  11   1   40.28    7.42
  -1  11  -1   39.35    7.57
  -1  11  -1   30.63    3.02
  -1  11  -1   30.63    5.51
   1  11   2 1165.81   56.64
  -1  11  -2 1195.93   56.83
  -1  11  -2 1105.46   53.54
   1  11   2 1196.88   57.06
  -1  11  -2 1270.51   58.09
   1 -11   2 1071.31   53.03
  -1 -11  -2 1117.86   52.19
   1  11   3   57.10    8.42
  -1  11  -3   51.20    8.28
  -1 -11  -3   43.91    7.40
  -1  11  -3   41.28    6.54
   1  11   3   29.72    6.68
   1 -11   3   53.03    7.28
  -1 -11  -3   28.87    5.29
  -1 -11  -4  638.25   35.99
  -1  11  -4  742.60   37.96
  -1  11  -4  678.68   35.19
   1  11   4  646.46   36.82
   1 -11   4  719.53   35.24
  -1 -11  -4  630.83   32.22
  -1 -11  -5    7.32    4.09
  -1  11  -5    5.65    4.97
  -1  11  -5    4.47    4.17
   1  11   5    3.41    4.89
   1 -11   5   -1.73    4.25
  -1 -11  -5    9.99    3.63
   1  11   6  527.65   32.02
  -1 -11  -6  559.96   27.28
  -1  11  -6  575.91   30.85
  -1  11  -6  622.60   33.38
  -1 -11  -6  551.02   31.48
   1 -11   6  505.75   29.76
  -1 -11  -6  532.60   23.64
   1 -11   6  551.55   23.95
   1  11   7   78.41   10.08
  -1  11  -7   51.76    8.10
  -1  11  -7   50.92    8.92
  -1 -11  -7   61.02    8.92
  -1 -11  -7   52.35    5.98
   1 -11   7   45.47    7.74
  -1 -11  -7   52.31    4.47
  -1  11  -7   56.72    4.33
   1 -11   7   56.92    4.78
   1  11   7   58.84    4.17
   1  11   8  624.47   29.06
   1 -11   8  597.84   34.69
  -1 -11  -8  616.08   30.72
  -1  11  -8  716.62   36.25
  -1 -11  -8  654.58   36.18
  -1  11  -8  687.65   37.59
   1  11   8  665.09   37.25
   1 -11   8  641.83   29.74
  -1  11  -8  669.67   29.39
  -1 -11  -8  657.91   29.57
   1 -11   9   93.50   10.28
  -1 -11  -9   61.12    6.41
  -1  11  -9   98.00   10.69
  -1  11  -9   71.33   10.66
  -1 -11  -9   83.32   10.43
   1  11   9  103.99   11.95
   1  11   9   75.93    6.41
  -1 -11  -9   79.75    6.66
  -1  11  -9   86.58    6.68
   1 -11  10  531.72   31.41
   1  11  10  558.49   33.40
  -1  11 -10  552.69   31.94
  -1  11 -10  534.03   26.31
  -1 -11 -10  517.48   26.44
   1  11  10  532.14   26.34
  -1 -11 -11   79.84    7.44
  -1  11 -11   78.75    7.45
   1  11  11   78.47    7.58
  -1  11 -11   90.38   11.85
  -1  11 -11   67.31   10.07
   1  11  11   96.29   12.01
   1  11  12  577.05   35.12
   1  11  12  583.02   28.63
  -1 -11 -12  530.77   28.34
  -1  11 -12  550.77   28.30
  -1  11 -12  543.96   33.13
  -1  11 -12  637.16   35.61
  -1  11 -13  108.69   12.76
  -1  11 -13   88.48    8.50
   1  11  13   93.21    8.97
  -1  11 -14  466.16   29.54
   1  11  14  400.44   23.41
  -1  11 -14  419.07   23.57
  -1  11 -15   16.71    4.96
  -1  11 -15   28.66    8.66
  -1  11 -16  165.03   16.35
  -1  11 -16  137.82   12.43
   1  11  17    8.25    8.07
  -1  11 -17    2.78    4.00
  -1  11 -17   14.55    6.66
  -1  11 -17   15.14    7.81
  -1  11 -18  184.72   17.58
  -1  11 -18  145.98   13.44
  -1  11 -18  174.22   17.69
   1  12 -17   13.77    7.91
   1  12 -17   19.57    8.02
   1  12 -16  108.65   13.82
   1  12 -15    1.44    6.05
   1  12 -14   52.27    7.02
   1  12 -14   64.83   10.74
   1  12 -13    1.90    3.27
   1  12 -13   -2.76    6.07
  -1  12  13    7.72    7.32
   1  12 -12   34.85    8.53
   1  12 -12   34.72    5.31
   1  12 -12   27.05    8.07
  -1  12  12   32.96    8.60
   1  12 -11    7.47    5.59
   1  12 -11    4.33    2.73
   1  12 -11    1.32    5.43
  -1  12  11   -1.46    4.71
  -1  12  10   50.87    9.73
   1  12 -10   78.49   10.61
  -1  12  10   49.81    4.97
   1  12 -10   50.83    5.16
   1  12 -10   72.16   10.18
   1  12  -9    1.16    4.76
   1  12  -9   -1.26    6.20
  -1  12   9    9.67    5.54
   1  12  -9    2.35    2.17
  -1  12   9    0.26    1.85
  -1  12   8    8.10    5.29
  -1  12   8    7.66    1.26
   1  12  -8   12.34    5.87
   1  12  -8   17.77    5.82
  -1 -12   8   10.53    5.18
   1  12  -7   20.59    6.81
   1  12  -7   39.67    7.37
  -1 -12   7   32.30    7.01
  -1  12   7   32.86    8.01
  -1  12   6   25.89    7.21
   1  12  -6   31.98    7.01
   1 -12  -6   32.83    7.18
   1  12  -6   40.59    7.93
   1  12  -6   42.23    5.73
  -1 -12   6   38.80    7.27
  -1  12   5   36.79    8.14
   1  12  -5   37.77    7.07
   1 -12  -5   37.75    7.68
   1  12  -5   25.83    7.17
   1  12  -5   26.88    4.68
   1 -12  -5   28.12    4.80
  -1 -12   5   31.55    6.40
  -1  12   4    7.54    5.17
   1 -12  -4   -1.09    4.80
   1  12  -4    6.70    5.00
   1  12  -4    4.65    4.55
   1  12  -4    4.87    2.87
   1 -12  -4    2.28    3.11
  -1 -12   4   -0.89    4.51
   1  12  -3   63.96    9.98
  -1  12   3   60.06    9.89
   1  12  -3   47.29    4.93
  -1  12   3   72.58    9.73
   1  12  -3   55.38    8.68
   1 -12  -3   42.67    6.10
  -1 -12   3   71.59    8.37
   1  12  -3   60.33    8.44
   1 -12  -3   46.40    8.15
  -1  12   2   13.68    6.22
   1  12  -2    3.64    4.99
   1  12  -2    6.65    1.90
   1  12  -2   10.40    5.39
  -1  12   2   -1.18    5.91
  -1 -12   2    5.73    4.10
   1 -12  -2    5.84    3.69
   1  12  -2    6.26    4.10
   1  12  -1   48.73    8.41
  -1  12   1   40.01    7.91
   1 -12  -1   39.83    5.79
  -1 -12   1   33.99    6.09
  -1  12   1   37.19    7.46
   1  12  -1   36.18    7.34
  -1  12   0   17.57    6.23
   1  12   0   13.98    5.44
  -1  12   0   14.56    4.52
   1 -12   0    6.54    3.92
  -1 -12   0   11.36    4.26
   1  12   0    8.40    4.82
  -1  12   0   -1.25    5.81
   1  12   1    8.39    5.16
  -1  12  -1    2.51    4.77
  -1  12  -1    3.18    1.02
  -1  12  -1    4.13    1.14
   1  12   1    3.52    4.71
  -1  12  -1    5.85    5.36
  -1  12  -1    6.38    4.17
   1 -12   1    3.07    3.71
  -1 -12  -1    1.45    3.25
   1  12   2   43.57    8.41
  -1  12  -2   46.84    8.71
  -1  12  -2   39.54    6.58
  -1  12  -2   50.75    8.41
   1  12   2   44.83    8.40
  -1  12  -2   31.69    3.54
   1 -12   2   36.33    6.37
  -1 -12  -2   40.81    5.92
   1  12   3   21.87    6.31
   1 -12   3   20.37    5.38
  -1 -12  -3   23.15    4.77
  -1  12  -3   32.23    7.46
   1  12   3   20.19    6.26
  -1  12  -3   15.84    5.35
  -1 -12  -3    8.73    5.05
  -1  12  -4  124.88   13.17
  -1  12  -4   85.98   10.04
  -1 -12  -4   82.40   10.43
   1 -12   4   93.59   10.06
  -1 -12  -4   98.66    9.08
   1  12   4  104.23   12.12
  -1 -12  -5    2.27    3.94
  -1  12  -5    9.84    5.63
  -1  12  -5    0.97    4.68
  -1 -12  -5   -0.61    3.30
   1 -12   5    3.73    4.27
   1  12   5    1.25    5.25
  -1  12  -6   31.43    7.36
  -1  12  -6   22.31    6.43
   1 -12   6   21.49    5.88
  -1 -12  -6   23.68    4.61
   1  12   6   15.23    6.50
  -1  12  -7   22.26    6.27
   1 -12   7   15.25    5.66
   1  12   7    7.80    5.38
  -1  12  -7   20.52    6.64
  -1  12  -8   26.55    6.65
   1  12   8   21.27    6.80
   1 -12   8   26.58    6.39
  -1  12  -8   21.13    2.71
  -1  12  -8   25.01    7.04
  -1  12  -9   10.77    6.04
   1  12   9    5.45    5.33
  -1  12  -9    3.45    4.50
  -1  12  -9    3.79    2.05
   1  12   9    2.08    2.09
  -1  12 -10   37.06    8.12
   1  12  10   25.19    7.27
  -1  12 -10   19.14    6.41
  -1  12 -10   21.10    3.72
   1  12  10   21.76    3.77
  -1  12 -11   34.11    4.82
   1  12  11   36.11    8.72
  -1  12 -11   41.97    9.09
  -1  12 -11   44.63    8.60
  -1  12 -12   29.29    5.02
   1  12  12   40.16    8.83
  -1  12 -12   20.05    7.14
  -1  12 -12   39.94    8.42
  -1  12 -13    7.33    5.89
  -1  12 -13    8.21    3.65
  -1  12 -13   20.03    7.00
  -1  12 -14   56.83    7.32
  -1  12 -14   68.96   11.44
  -1  12 -14   63.61   10.59
  -1  12 -15   23.02    8.20
  -1  12 -16    7.86    6.47
   1  13 -15   46.39   10.55
   1  13 -14  399.58   27.86
   1  13 -14  341.20   26.12
   1  13 -13    8.87    6.37
   1  13 -13    8.56    5.44
  -1  13  13    1.65    6.46
   1  13 -12  478.22   31.36
   1  13 -12  450.17   30.12
  -1  13  12  474.67   32.10
   1  13 -11   28.36    8.32
   1  13 -11   26.54    7.52
  -1  13  11   28.17    8.14
   1  13 -10  377.38   26.26
   1  13 -10  356.34   25.22
  -1  13  10  361.63   26.62
   1  13  -9   54.42    9.88
   1  13  -9   47.13    9.04
  -1  13   9   44.87    9.40
   1  13  -8  444.16   28.35
   1  13  -8  393.53   23.31
   1  13  -8  371.03   26.15
  -1  13   8  485.43   29.91
   1  13  -7   93.50   11.87
  -1  13   7  113.12   13.00
   1  13  -7   90.24   11.13
   1  13  -7   86.61    8.50
   1  13  -6  288.63   17.81
  -1  13   6  317.47   23.46
   1  13  -6  315.25   21.82
   1  13  -6  341.00   23.61
  -1 -13   5  100.53   10.68
   1  13  -5   82.40    7.35
   1  13  -5   86.15   10.42
   1  13  -5   70.59   10.58
   1  13  -4  336.07   23.59
   1  13  -4  309.18   16.95
   1  13  -4  299.95   23.42
  -1  13   4  337.04   24.29
   1  13  -4  346.58   22.29
  -1 -13   4  372.28   22.26
  -1  13   3   53.43    9.61
   1  13  -3   64.82    9.73
   1  13  -3   61.74   10.03
  -1  13   3   46.56    8.96
   1  13  -3   58.23    4.68
   1  13  -3   48.43    7.94
  -1 -13   3   49.90    7.65
   1 -13  -3   53.48    6.96
  -1  13   2  298.49   21.77
   1  13  -2  268.94   21.60
  -1  13   2  273.73   21.38
  -1 -13   2  292.99   18.91
   1 -13  -2  258.20   17.00
   1  13  -2  281.38   20.94
  -1  13   1   44.77    8.51
   1  13  -1   50.24    9.11
  -1  13   1   54.34    9.22
   1  13  -1   59.98    9.03
  -1 -13   1   53.84    7.56
   1 -13  -1   47.28    6.94
  -1  13   0  402.13   26.42
   1  13   0  363.81   25.53
  -1  13   0  359.84   22.65
  -1 -13   0  394.57   23.05
   1 -13   0  353.77   22.01
  -1  13   0  432.59   27.32
   1  13   0  420.91   26.96
   1  13   1   54.03    9.42
  -1  13  -1   61.84    9.85
   1  13   1   59.34    9.50
  -1  13  -1   64.54   10.10
  -1  13  -1   48.22    7.62
   1 -13   1   53.41    7.77
  -1 -13  -1   50.70    7.27
  -1  13  -2  496.16   29.06
  -1  13  -2  414.87   19.00
   1  13   2  485.52   29.35
  -1  13  -2  528.06   30.33
   1  13   2  479.34   28.94
  -1  13  -2  391.57   18.77
  -1  13  -2  449.54   25.43
  -1 -13  -2  418.27   23.87
   1 -13   2  431.75   24.91
  -1  13  -3   68.72   10.70
   1  13   3   74.47   10.59
  -1 -13  -3   66.09    7.80
   1 -13   3   55.07    8.07
  -1  13  -3   66.03    5.41
  -1  13  -3   60.31    8.56
  -1  13  -3   74.24   10.84
   1 -13   4  399.79   25.39
  -1 -13  -4  414.10   23.54
  -1  13  -4  437.12   26.12
   1  13   4  408.76   28.14
   1 -13   5   41.20    7.54
  -1  13  -5   53.58    9.25
  -1  13  -5   50.99    8.07
   1  13   5   36.87    8.23
   1 -13   6  160.91   13.85
   1  13   6  128.55   14.28
  -1  13  -6  130.94   13.15
  -1  13  -6  123.79   14.24
   1  13   7   11.32    6.73
  -1  13  -7    5.69    4.80
  -1  13  -7   13.86    6.59
   1  13   8  470.70   30.80
  -1  13  -8  476.22   29.10
  -1  13  -8  426.07   29.72
   1  13   9   39.85    8.85
  -1  13  -9   17.26    6.44
  -1  13  -9   30.30    8.35
   1  13  10  265.93   21.93
  -1  13 -10  280.81   21.37
  -1  13 -10  241.10   21.12
   1  13  11   21.74    7.77
  -1  13 -11   11.98    6.33
  -1  13 -11    1.51    5.93
   1  13  12  248.63   21.80
  -1  13 -12  271.74   21.33
  -1  13 -12  250.13   21.81
  -1  13 -13   37.12    8.76
  -1  13 -13   20.46    7.81
  -1  13 -14  174.06   17.27
  -1  13 -14  170.14   17.64
  -1  14  13    5.29    7.07
   1  14 -13   -1.51    5.41
   1  14 -13    3.15    6.77
  -1  14  12   58.57   11.34
   1  14 -12   59.94   10.73
   1  14 -12   78.72   12.50
  -1  14  11   20.15    7.90
   1  14 -11   28.60    6.88
   1  14 -11   28.36    8.21
   1  14 -11   28.78    8.55
  -1  14  10   24.64    8.61
   1  14 -10   35.44    6.80
   1  14 -10   54.80    9.57
   1  14 -10   46.20    9.39
  -1  14   9   14.52    7.26
   1  14  -9   16.56    5.28
   1  14  -9   14.61    5.98
   1  14  -9    5.87    6.20
  -1  14   8    6.35    6.53
   1  14  -8    2.25    3.75
   1  14  -8   -1.28    5.01
   1  14  -8    1.44    5.64
  -1  14   7   31.06    8.46
   1  14  -7   27.06    5.19
   1  14  -7   35.96    7.97
   1  14  -7   54.10   10.46
  -1  14   6   39.82    9.44
   1  14  -6   35.18    8.69
   1  14  -6   37.90    5.53
   1  14  -6   37.31    8.63
   1  14  -5    1.40    2.77
  -1  14   5    1.51    5.92
   1  14  -5    1.50    5.87
   1  14  -5    3.50    5.02
   1  14  -5   13.97    6.86
   1  14  -4   48.57    4.79
   1  14  -4   50.62    8.55
   1  14  -4   47.31    9.40
   1  14  -4   36.19    8.51
  -1 -14   3    7.01    4.93
   1  14  -3   14.62    6.82
  -1  14   3    7.44    6.41
  -1  14   3   18.46    7.10
   1  14  -3    2.79    4.69
  -1 -14   2    0.96    4.42
  -1  14   2   10.42    5.98
   1  14  -2   23.22    7.60
  -1  14   2    7.09    5.84
   1  14  -2   12.54    5.87
  -1 -14   1    7.38    4.47
   1  14  -1    5.76    5.49
  -1  14   1   13.35    5.96
   1  14  -1   12.55    6.62
  -1  14   1    2.82    5.07
  -1 -14   0   30.11    6.14
   1  14   0   30.16    8.22
  -1  14   0   25.22    7.72
   1  14   0   27.99    8.01
  -1  14   0   19.77    6.90
  -1  14  -1   -1.49    5.19
   1  14   1   11.53    6.97
  -1  14  -1    4.22    4.89
   1  14   1    2.81    5.49
  -1  14  -1    4.74    4.42
   1 -14   1   -0.90    3.71
  -1 -14  -1    5.10    4.32
  -1  14  -2   13.57    6.06
   1  14   2    7.20    5.79
  -1  14  -2    7.06    5.23
   1  14   2    2.81    5.51
  -1  14  -2    8.93    4.97
   1 -14   2    8.51    4.58
  -1  14  -3    8.48    5.82
  -1  14  -3   12.37    5.55
   1 -14   3    2.97    4.26
   1  14   3    1.45    5.81
  -1  14  -3    4.56    4.92
  -1  14  -4    3.09    5.71
   1  14   4    2.93    6.01
  -1  14  -4   -1.07    5.27
  -1  14  -4    1.43    5.59
  -1  14  -4   -0.38    2.48
   1 -14   4   -4.13    5.47
  -1  14  -5    4.34    5.66
  -1  14  -5    3.91    2.98
  -1  14  -5    2.24    4.72
   1  14   5    8.89    6.37
  -1  14  -5   17.21    6.43
  -1  14  -6   41.95    8.34
   1  14   6   39.03    8.79
  -1  14  -6   45.61    9.58
   1  14   7   -1.54    6.61
  -1  14  -7    3.63    5.32
   1  14   8   53.02   10.48
  -1  14  -8   63.02   10.17
  -1  14  -8   71.31   11.89
   1  14   9    3.19    5.90
  -1  14  -9    5.25    5.53
  -1  14  -9   13.91    6.94
   1  14  10   53.65   10.99
  -1  14 -10   28.62    8.13
  -1  14 -10   26.86    8.61
   1  14  11    5.00    6.52
  -1  14 -11    5.65    5.66
  -1  14 -11    1.61    6.29
   1  14  12   29.04    8.78
  -1  14 -12   39.52    9.02
  -1  14 -12   37.82    9.32
  -1  15  10  121.39   15.53
   1  15 -10   81.49   12.38
   1  15 -10  116.26   14.94
  -1  15   9  403.81   29.51
   1  15  -9  388.40   27.48
   1  15  -9  386.09   28.47
  -1  15   8  134.88   15.84
   1  15  -8  125.07   14.07
   1  15  -8  102.47   14.34
   1  15  -7  288.46   24.00
  -1  15   7  290.60   24.09
   1  15  -7  265.33   21.50
   1  15  -7  276.22   22.98
   1  15  -6  297.27   24.54
  -1  15   6  279.43   23.75
   1  15  -6  277.70   22.00
   1  15  -6  337.13   24.70
   1  15  -5  164.73   17.66
  -1  15   5  173.48   18.04
   1  15  -5  144.17   16.30
   1  15  -5  172.23   15.89
   1  15  -4  363.83   26.57
  -1  15   4  366.86   27.32
   1  15  -4  345.09   26.68
  -1  15   3  116.78   14.66
   1  15  -3  110.61   14.08
   1  15  -3   88.70   13.06
  -1  15   3  123.92   14.80
   1  15  -2  396.32   27.26
  -1  15   2  334.58   25.73
  -1  15   2  333.43   26.23
   1  15  -2  351.58   26.33
   1  15  -1  162.15   16.79
  -1  15   1  168.72   17.08
  -1  15   1  135.25   16.17
   1  15  -1  134.12   16.10
   1  15   0  289.81   23.08
  -1  15   0  303.16   23.80
  -1  15   0  292.46   23.68
   1  15   0  260.56   22.94
   1  15   1  212.82   19.95
  -1  15  -1  221.32   20.54
   1  15   1  256.36   21.39
  -1  15  -1  233.15   20.38
   1  15   2  215.73   20.26
  -1  15  -2  262.42   21.80
  -1  15  -2  211.71   17.32
  -1  15  -2  248.11   20.91
  -1  15  -3  292.81   24.29
   1  15   3  315.51   24.71
  -1  15  -3  287.65   21.27
  -1  15  -3  355.22   25.63
  -1  15  -4  271.76   21.94
  -1  15  -4  235.46   18.93
  -1  15  -4  247.30   22.24
   1  15   4  233.49   21.52
   1  15   5  112.21   14.59
  -1  15  -5  129.68   15.49
  -1  15  -5  108.77   12.60
  -1  15  -5   85.77   12.62
  -1  15  -6  313.74   24.94
  -1  15  -6  293.71   22.60
  -1  15  -6  331.92   26.28
   1  15   6  364.34   26.54
  -1  15  -7   52.73   10.71
   1  15   7   76.24   12.23
  -1  15  -7   55.71    9.74
  -1  15  -8  268.41   22.73
   1  15   8  235.30   21.98
  -1  15  -8  262.30   21.26
  -1  15  -9  113.93   15.13
  -1  15  -9  114.16   13.88
   1  15   9  128.14   15.75
   1  16  -5   32.87    9.87
  -1  16   5   28.18    9.70
   1  16  -5   39.95    9.95
   1  16  -4   15.48    7.73
  -1  16   4    1.75    6.85
   1  16  -3   14.72    7.51
  -1  16   3   20.81    8.54
   1  16  -3   10.22    7.66
   1  16  -2   -1.64    5.87
  -1  16   2   -1.65    7.11
  -1  16   2   -3.46    7.77
   1  16  -2   -1.69    6.06
   1  16  -1   11.45    6.40
  -1  16   1    4.96    6.12
  -1  16   1    6.95    6.80
   1  16  -1    1.69    6.42
  -1  16   0    8.27    6.80
   1  16   0    3.27    6.22
   1  16   0   10.12    6.42
  -1  16   0   -1.74    6.79
  -1  16  -1    3.31    6.12
  -1  16  -1   -5.21    7.47
   1  16   1    6.72    6.91
  -1  16  -2    8.30    6.83
   1  16   2    3.37    6.23
  -1  16  -2   15.75    8.01
  -1  16  -3   -4.99    6.50
   1  16   3    5.08    6.97
  -1  16  -3   -1.77    6.73
  -1  16  -4   10.01    6.69
  -1  16  -4    2.46    5.07
  -1  16  -4    7.15    6.99
   1  16   4    3.42    7.03
  -1  16  -5   18.45    8.66
  -1  16  -5    9.03    7.27
   1  16   5   13.79    7.27
  -1  16  -5   16.65    6.72
   2   0 -25    4.84    6.95
   2   0 -24  267.85   22.39
   2   0 -23    3.65    5.11
   2   0 -23   11.71    6.83
   2   0 -22  118.92   11.19
   2   0 -22  112.38   13.41
   2   0 -21   -0.84    3.99
   2   0 -21   -5.25    5.88
   2   0 -20  260.24   19.56
   2   0 -20  226.54   15.96
   2   0 -19    0.75    3.71
  -2   0  19    7.98    4.56
   2   0 -19   -1.17    5.02
   2   0 -18  368.97   21.86
   2   0 -18  384.09   24.80
  -2   0  18  412.13   24.05
  -2   0  17    2.63    4.16
  -2   0  17    0.73    3.93
   2   0 -17   -1.02    4.00
   2   0 -17    3.99    3.87
  -2   0  16  412.67   22.94
  -2   0  16  403.34   22.05
   2   0 -16  369.65   23.46
   2   0 -16  363.71   20.92
  -2   0  15   -0.76    3.81
   2   0 -15   -1.16    3.16
  -2   0  15    1.27    3.16
   2   0 -15   -1.77    4.27
  -2   0  14 1116.11   55.40
   2   0 -14 1289.61   54.75
   2   0 -14 1208.48   56.73
  -2   0  14 1216.95   54.69
   2   0 -14 1238.08   57.26
  -2   0  13   -1.31    3.05
   2   0 -13    0.98    2.57
   2   0 -13    0.72    3.50
  -2   0  13   -2.13    2.95
   2   0 -13   -0.75    3.70
  -2   0  12 1465.29   64.72
   2   0 -12 1475.62   63.25
   2   0 -12 1376.54   64.97
  -2   0  12 1427.61   63.57
   2   0 -12 1548.45   66.01
  -2   0  12 1462.85   65.18
  -2   0  11    3.86    2.61
   2   0 -11    1.63    2.19
   2   0 -11    0.59    2.89
  -2   0  11   -1.33    2.48
  -2   0  11    0.59    2.92
   2   0 -11    0.63    3.03
  -2   0  10 1278.02   56.98
   2   0 -10 1351.31   57.05
  -2   0  10 1226.00   57.94
   2   0 -10 1408.26   59.21
  -2   0  10 1362.36   58.63
   2   0 -10 1329.25   58.46
   2   0  -9    0.32    2.00
  -2   0   9    1.70    1.86
   2   0  -9   -1.36    2.57
   2   0  -9    0.51    2.69
  -2   0   9    1.90    2.33
  -2   0   9    0.91    2.31
  -2   0   8 3662.38  153.71
   2   0  -8 3681.23  153.55
   2   0  -8 3851.82  154.63
   2   0  -8 3811.15  155.42
  -2   0   8 3748.59  155.01
  -2   0   7    2.04    1.74
   2   0  -7    0.25    1.59
   2   0  -7   -0.40    2.24
  -2   0   7   -1.50    2.13
   2   0  -7    1.58    1.98
  -2   0   6 2301.41   97.27
   2   0  -6 2379.35   97.27
   2   0  -6 2219.93   98.55
  -2   0   6 2396.74   98.47
   2   0  -6 2486.23   97.72
   2   0  -5    0.18    1.36
   2   0  -5   -0.29    1.98
  -2   0   5   -0.28    2.00
   2   0  -5    0.18    1.43
   2   0  -4 8457.22  318.33
   2   0  -4 7385.92  317.28
  -2   0   4 7938.83  318.13
   2   0  -3    1.79    1.68
   2   0  -3    1.06    1.77
   2   0  -3    0.77    1.15
  -2   0   3    0.61    1.38
  -2   0   2 2072.78   87.99
   2   0  -2 2156.67   88.13
  -2   0   2 2186.09   88.07
  -2   0   1    0.16    1.09
   2   0  -1    0.67    1.29
  -2   0   1   -0.35    1.25
   2   0  -1    0.18    1.29
  -2   0   0 3253.53  134.52
  -2   0   0 3292.50  134.66
   2   0   0 3206.78  134.59
   2   0   0 3451.43  134.74
   2   0   1    0.25    1.65
  -2   0  -1   -0.51    2.12
   2   0   1    2.51    1.28
  -2   0  -1    1.24    1.51
  -2   0  -2 9764.79  398.00
   2   0   2 9656.75  398.14
  -2   0  -2 9999.00  396.86
   2   0   2 9710.73  396.86
  -2   0  -3    9.45    3.18
   2   0   3    9.06    3.26
  -2   0  -3    2.44    2.05
   2   0   3    1.23    2.06
  -2   0  -4 5895.42  245.00
   2   0   4 5899.86  245.25
   2   0   4 6107.79  243.48
  -2   0  -4 5919.32  243.18
   2   0   5   -0.53    3.25
  -2   0  -5    0.54    2.76
  -2   0  -5    0.32    1.91
   2   0   5   -0.34    1.99
  -2   0  -5    1.35    2.12
  -2   0  -6 1616.64   70.93
  -2   0  -6 1691.25   73.25
   2   0   6 1676.28   71.03
  -2   0  -6 1698.47   71.19
  -2   0  -7    0.85    2.31
  -2   0  -7   -1.36    3.51
   2   0   7    1.30    2.09
  -2   0  -7   -0.42    2.32
  -2   0  -8 2943.64  121.67
  -2   0  -8 2760.17  123.90
   2   0   8 2888.86  121.62
  -2   0  -8 2952.73  121.53
  -2   0  -9    1.06    2.52
  -2   0  -9   -0.83    3.78
   2   0   9   -0.53    2.74
  -2   0  -9    0.51    2.58
   2   0  10 1614.99   71.75
  -2   0 -10 1597.53   71.41
  -2   0 -10 1495.92   68.17
  -2   0 -10 1544.32   68.03
   2   0  10 1539.23   68.49
  -2   0 -11    1.94    3.99
  -2   0 -11    0.69    2.68
  -2   0 -11    0.64    2.76
   2   0  11    0.64    2.86
  -2   0 -11    0.59    2.84
  -2   0 -12 1794.59   84.32
  -2   0 -12 1878.33   82.10
  -2   0 -12 1847.06   81.17
  -2   0 -12 1821.35   80.56
   2   0  12 1859.51   81.08
  -2   0 -13    4.46    4.90
  -2   0 -13    0.80    3.59
  -2   0 -13   -1.52    3.05
  -2   0 -13    3.35    3.29
   2   0  13   -1.49    3.67
  -2   0 -14 1480.18   71.53
  -2   0 -14 1472.43   68.50
  -2   0 -14 1536.73   68.40
  -2   0 -14 1450.20   67.07
   2   0  14 1521.11   68.09
  -2   0 -15   -1.27    5.08
  -2   0 -15   -0.89    3.98
  -2   0 -15   -1.53    4.16
  -2   0 -15    3.70    4.07
   2   0  15   -0.86    3.79
  -2   0 -16  485.39   27.87
  -2   0 -16  550.96   29.87
   2   0  16  493.43   28.59
  -2   0 -17    3.41    4.40
  -2   0 -17   -1.06    5.21
   2   0  17   -0.98    4.50
  -2   0 -18  212.60   15.85
  -2   0 -18  224.25   17.54
   2   0  18  195.40   16.05
  -2   0 -19   -2.82    4.63
  -2   0 -19   -2.41    4.83
  -2   0 -20  290.82   19.59
  -2   0 -20  259.34   20.41
  -2   0 -21   -3.09    4.62
  -2   0 -21   -1.35    4.85
  -2   0 -22   96.86   11.14
  -2   0 -22   89.65   12.16
  -2   0 -23   -2.24    4.50
  -2   0 -23    3.00    6.45
  -2   0 -24   95.87   11.50
  -2   0 -24  106.35   13.88
   2  -1 -25   43.42   10.25
   2  -1 -24  124.02   15.18
   2  -1 -23   20.45    7.83
   2   1 -23   34.59    6.91
   2   1 -22  124.22   11.77
   2  -1 -22  114.71   10.83
   2  -1 -22  109.25   13.66
   2   1 -21    2.73    4.09
   2  -1 -21   10.73    4.25
   2  -1 -20   87.98    9.00
   2   1 -20   88.30    9.78
   2  -1 -20   86.46   11.42
  -2  -1  19   49.96    8.21
   2  -1 -19   52.39    8.94
  -2  -1  19   52.20    7.76
   2  -1 -19   58.28    7.16
   2   1 -19   56.76    7.80
  -2  -1  18   88.19    9.79
   2   1 -18   68.91    9.94
   2   1 -18   86.89    9.27
   2  -1 -18   88.26    8.39
  -2  -1  18  103.43   10.12
   2  -1 -18   85.46   10.84
  -2  -1  17   35.93    6.44
   2  -1 -17   42.95    7.47
   2   1 -17   21.92    6.30
  -2  -1  17   35.36    6.26
   2   1 -17   36.49    6.09
   2  -1 -17   37.29    5.44
  -2  -1  16   79.88    8.46
  -2  -1  16   78.62    8.92
   2   1 -16   65.58    9.17
   2   1 -16   80.69    8.09
   2  -1 -16   79.34    7.61
   2  -1 -16   68.55    9.07
  -2  -1  15   23.71    4.67
   2  -1 -15   21.20    5.37
   2   1 -15   19.16    5.49
  -2  -1  15   17.74    4.49
   2   1 -15   13.42    4.36
   2  -1 -15   24.36    4.46
  -2   1  14  164.86   11.09
  -2  -1  14  159.97   11.91
  -2  -1  14  171.01   12.40
   2   1 -14  136.28   12.50
   2   1 -14  176.29   11.95
   2  -1 -14  148.97   10.53
   2  -1 -14  171.54   13.31
  -2  -1  13   28.85    5.03
   2  -1 -13   24.07    4.94
   2   1 -13   23.20    4.98
  -2  -1  13   14.76    4.02
  -2   1  13   21.24    3.99
   2  -1 -13   18.77    3.75
   2   1 -13   24.20    4.41
  -2  -1  12  106.66    9.01
  -2  -1  12  118.71    9.79
   2  -1 -12  124.72   10.36
   2   1 -12  118.10   10.20
  -2   1  12  118.18    8.44
   2  -1 -12  132.62    8.41
  -2  -1  12  102.37    8.78
   2   1 -12   99.41    8.50
  -2  -1  11   42.44    5.30
   2   1 -11   30.73    5.49
   2  -1 -11   38.89    5.80
  -2  -1  11   35.65    5.18
   2   1 -11   31.71    5.25
  -2   1  11   51.10    4.83
   2  -1 -11   45.70    4.54
  -2  -1  11   47.75    5.28
   2   1 -11   34.41    4.70
  -2  -1  10   17.56    3.63
  -2  -1  10   21.08    3.86
   2   1 -10   10.76    3.92
  -2   1  10   25.45    4.30
  -2   1  10   11.73    3.51
   2   1 -10   11.78    3.40
  -2   1  10   22.11    3.23
   2  -1 -10   13.01    2.61
   2   1 -10   10.18    3.29
  -2  -1  10   17.51    3.37
  -2   1   9   96.08    6.62
  -2  -1   9  107.97    8.04
   2   1  -9  106.39    8.21
  -2   1   9   92.05    7.67
   2   1  -9   92.30    7.40
  -2  -1   9  120.99    7.97
   2  -1  -9  104.75    6.68
  -2  -1   9  125.85    8.52
  -2   1   9   87.60    7.68
   2  -1  -9  104.04    8.19
  -2   1   8   71.59    6.24
   2   1  -8   78.92    6.79
   2   1  -8   79.33    6.26
  -2  -1   8   73.33    5.87
  -2   1   8   78.84    5.32
   2  -1  -8   80.51    5.31
   2  -1  -8   85.22    6.82
  -2   1   8   78.94    6.66
  -2  -1   8   74.61    6.49
  -2   1   7   39.72    4.31
   2  -1  -7   42.82    3.51
   2   1  -7   44.99    4.35
  -2   1   7   45.61    3.61
  -2  -1   7   44.69    4.28
  -2   1   7   50.45    5.08
   2   1  -7   39.85    4.85
  -2  -1   7   43.73    4.62
   2  -1  -7   45.79    4.79
  -2   1   6  105.55    6.72
   2   1  -6   99.22    6.74
   2  -1  -6   88.23    5.64
  -2   1   6  113.92    5.91
   2   1  -6  111.26    7.41
  -2  -1   6  127.54    7.57
  -2   1   6  106.73    7.19
   2  -1  -6  103.38    7.25
   2   1  -5    4.06    2.20
   2  -1  -5    6.67    2.27
  -2  -1   5    2.81    1.74
  -2   1   5    3.40    1.99
   2  -1  -5    3.89    1.17
   2   1  -5    4.27    1.84
  -2   1   5    3.30    1.66
  -2   1   5    3.58    1.07
   2  -1  -5    4.10    2.01
   2  -1  -4   55.62    4.62
   2   1  -4   52.68    4.44
   2  -1  -4   47.23    3.00
  -2   1   4   54.60    3.11
   2   1  -4   56.43    4.22
   2  -1  -4   53.67    4.43
   2  -1  -4   63.20    4.48
  -2  -1   4   60.89    4.51
  -2   1   4   56.43    4.47
   2  -1  -3    1.19    1.05
   2  -1  -3    1.27    1.69
   2   1  -3    2.57    1.99
   2  -1  -3    3.38    1.63
  -2   1   3    3.45    1.89
  -2  -1   3    1.41    1.75
   2   1  -3   -0.48    1.84
   2  -1  -3    6.70    2.00
   2   1  -3    3.54    1.70
   2  -1  -2    2.23    1.38
   2  -1  -2    2.76    1.50
   2   1  -2    1.49    1.47
  -2   1   2    0.18    1.63
  -2  -1   2    2.31    1.44
   2  -1  -2    1.42    1.32
  -2  -1   2    4.29    1.52
   2  -1  -2    2.21    0.99
  -2  -1   2    4.12    1.80
   2   1  -2    4.28    1.74
  -2  -1   1    9.34    1.65
  -2   1   1   10.85    1.91
   2  -1  -1    7.21    1.82
   2   1  -1    7.33    1.92
  -2  -1   1   10.29    1.93
   2   1  -1    6.93    1.84
   2  -1  -1    7.15    1.70
  -2  -1   0    8.41    1.76
   2   1   0    5.56    1.91
  -2  -1   0    3.57    1.45
  -2   1   0    4.51    1.63
  -2  -1  -1    4.71    1.55
   2  -1   1    6.11    1.53
  -2   1  -1    6.27    1.96
   2   1   1    5.54    1.84
  -2   1  -2   39.60    3.54
   2  -1   2   28.46    3.18
  -2  -1  -2   33.92    3.20
   2   1   2   28.07    3.32
  -2   1  -3   18.01    3.73
   2   1   3   18.59    3.84
  -2   1  -3   16.17    2.90
   2  -1   3   17.31    2.74
  -2   1  -3   21.19    2.99
  -2  -1  -3   17.60    2.82
   2   1   4   40.02    5.18
  -2   1  -4   38.08    5.08
  -2   1  -4   46.11    4.50
  -2   1  -4   46.09    4.14
   2  -1   4   43.21    4.23
  -2   1  -5   11.97    3.86
   2   1   5   22.64    4.80
   2  -1   5   23.04    3.25
  -2  -1  -5   14.44    2.83
  -2   1  -5   13.72    2.81
  -2   1  -5   13.66    2.87
  -2   1  -6  128.83   10.08
  -2  -1  -6  121.41    8.24
  -2   1  -6  120.93    8.37
   2  -1   6  141.30    8.63
  -2   1  -6  119.41    8.58
  -2   1  -7   31.34    5.57
  -2  -1  -7   32.32    4.17
  -2   1  -7   28.97    4.23
   2  -1   7   42.39    4.67
  -2  -1  -7   37.80    4.46
  -2   1  -7   27.95    4.32
  -2  -1  -8  268.77   15.65
  -2   1  -8  273.81   18.15
  -2   1  -8  295.22   16.26
  -2  -1  -8  292.57   16.01
  -2   1  -8  305.57   16.36
   2  -1   8  287.62   16.03
  -2  -1  -9   84.76    7.14
  -2   1  -9   99.73    9.53
  -2   1  -9   86.14    7.87
  -2  -1  -9   85.93    7.54
  -2   1  -9   76.08    7.25
   2  -1   9   79.40    7.56
  -2  -1 -10  147.98   10.72
  -2   1 -10  157.11   11.35
  -2  -1 -10  147.56   10.97
   2   1  10  166.13   13.55
  -2   1 -10  153.54   13.27
  -2   1 -10  155.51   10.98
   2  -1  10  150.23   10.98
  -2  -1 -11   14.24    3.66
  -2  -1 -11   19.84    4.67
  -2  -1 -11   15.29    4.00
  -2   1 -11   14.20    4.05
   2   1  11    7.02    4.96
  -2   1 -11   21.90    5.61
   2  -1  11    7.66    3.62
  -2   1 -11   16.63    3.91
  -2  -1 -12  100.82    9.66
  -2  -1 -12  124.35   10.18
  -2   1 -12  107.75    9.44
  -2   1 -12  116.56   12.23
   2   1  12  105.23   11.64
   2  -1  12   94.87    9.24
  -2   1 -12  114.73    9.73
  -2  -1 -12  107.01    9.07
  -2  -1 -13  106.19    9.98
  -2   1 -13   93.97    9.32
  -2  -1 -13   86.79    8.95
   2   1  13   80.76   10.97
  -2   1 -13   84.77   10.66
   2  -1  13   91.88    8.97
  -2   1 -13  107.14    9.39
  -2  -1 -13   99.95    8.85
  -2  -1 -14  190.79   14.62
  -2  -1 -14  223.41   15.02
  -2   1 -14  178.29   13.97
   2   1  14  174.50   16.53
  -2   1 -14  173.62   16.41
   2  -1  14  191.53   14.30
  -2  -1 -14  183.57   13.31
  -2   1 -14  188.57   14.01
  -2  -1 -15   72.92    8.85
  -2   1 -15   66.92    8.77
  -2  -1 -15   62.52    8.60
  -2  -1 -15   77.93    8.17
  -2   1 -15   68.85    8.25
   2  -1  15   65.60    8.30
  -2   1 -15   70.06   10.90
  -2  -1 -16  186.65   15.10
  -2  -1 -16  170.11   13.26
  -2   1 -16  195.68   14.58
   2  -1  16  166.36   14.01
  -2   1 -16  156.41   16.23
  -2  -1 -17    9.50    5.22
  -2  -1 -17   21.23    5.11
  -2   1 -17    9.83    4.43
   2  -1  17   13.78    5.11
  -2   1 -17   24.58    7.47
  -2  -1 -18  161.24   14.46
  -2  -1 -18  151.06   12.95
  -2   1 -18  160.20   13.47
   2  -1  18  151.97   13.76
  -2   1 -18  129.34   15.51
  -2  -1 -19   18.00    6.12
  -2  -1 -19   13.54    5.22
  -2   1 -19   17.67    5.67
  -2   1 -19    9.59    6.44
  -2  -1 -20   91.40   10.31
  -2   1 -20  105.21   11.23
  -2  -1 -20   91.69   11.89
  -2  -1 -21    0.98    4.40
  -2   1 -21   -1.08    4.65
  -2  -1 -21    5.38    4.97
  -2  -1 -22  203.97   16.58
  -2   1 -22  203.86   17.06
  -2  -1 -22  221.26   19.48
  -2   1 -23    4.68    5.55
  -2  -1 -23   -2.13    5.15
  -2  -1 -23    1.49    5.68
  -2   1 -24  114.74   13.24
  -2  -1 -24  131.14   15.19
   2   2 -24  139.24   13.54
   2   2 -24  109.34   14.13
   2  -2 -24  114.37   14.53
   2   2 -23   78.44   10.05
   2  -2 -23   74.08   11.41
   2   2 -23   57.09   10.64
   2   2 -22   52.88    8.67
   2   2 -22   52.80   10.20
   2  -2 -21   74.16   10.54
  -2  -2  21   77.57    9.82
   2  -2 -21   69.65    7.86
   2   2 -21   77.72    9.50
   2  -2 -20  222.34   18.33
   2  -2 -20  219.59   14.57
   2   2 -20  221.89   16.66
   2   2 -20  223.47   18.87
  -2  -2  20  207.93   16.34
   2   2 -19  124.91   13.33
   2  -2 -19  120.66   10.01
   2   2 -19  137.62   11.99
  -2   2  19  107.03   11.52
  -2  -2  19  133.79   12.60
   2  -2 -19  121.69   13.07
  -2  -2  19  112.30   11.56
   2  -2 -19  119.21   12.83
   2   2 -18  813.86   43.90
   2  -2 -18  839.67   39.02
   2   2 -18  855.18   41.55
  -2   2  18  854.03   42.46
  -2  -2  18  768.74   41.42
   2  -2 -18  897.72   44.05
  -2  -2  18  731.86   40.80
   2  -2 -18  847.90   43.56
  -2  -2  17   83.75    8.92
   2  -2 -17   76.11    9.77
   2   2 -17   75.93   10.25
   2  -2 -17   58.13    6.74
  -2  -2  17   76.43    8.86
  -2   2  17   83.44    9.30
   2  -2 -17   89.59   10.02
   2   2 -17   93.00    9.32
   2  -2 -16  617.08   33.45
  -2  -2  16  587.68   31.65
   2   2 -16  613.70   33.96
   2  -2 -16  594.53   29.37
  -2  -2  16  636.07   32.49
  -2   2  16  577.26   31.92
   2  -2 -16  612.63   33.24
   2   2 -16  656.25   31.99
   2   2 -15   21.16    5.97
   2   2 -15   23.89    5.07
   2  -2 -15   14.27    3.43
  -2   2  15   17.61    4.92
  -2  -2  15   22.97    4.52
   2  -2 -15   21.16    5.31
   2  -2 -15   23.37    5.23
  -2  -2  15   23.75    5.00
   2  -2 -14  941.98   45.39
   2   2 -14  926.47   45.80
  -2   2  14  942.45   45.40
   2  -2 -14  879.65   41.41
  -2  -2  14  877.73   43.65
  -2  -2  14  946.10   44.28
   2  -2 -14 1027.53   45.91
   2   2 -14  925.17   43.80
   2  -2 -13   57.36    7.25
   2   2 -13   60.22    7.80
  -2   2  13   67.56    7.76
   2  -2 -13   68.17    5.79
  -2  -2  13   78.96    7.64
  -2  -2  13   78.88    7.61
   2  -2 -13   56.28    7.21
   2   2 -13   82.09    7.66
   2  -2 -12  638.58   31.36
   2   2 -12  597.91   31.27
  -2   2  12  649.81   31.38
  -2  -2  12  617.16   30.08
   2  -2 -12  584.16   27.78
  -2  -2  12  606.43   30.18
   2  -2 -12  601.78   30.83
  -2  -2  12  595.27   30.53
   2   2 -12  603.03   30.09
   2  -2 -11  777.88   38.29
  -2   2  11  771.08   37.95
   2   2 -11  816.42   38.73
   2  -2 -11  784.37   34.97
  -2  -2  11  821.93   37.49
  -2  -2  11  800.69   37.49
   2  -2 -11  751.97   37.91
  -2  -2  11  798.13   37.81
   2   2 -11  841.38   37.45
   2  -2 -10  950.79   43.66
  -2   2  10  835.67   42.75
   2  -2 -10  967.49   40.31
  -2  -2  10  895.15   42.37
  -2  -2  10  917.96   42.55
   2  -2 -10  982.26   43.44
  -2  -2  10  935.27   42.84
   2   2 -10  977.35   42.63
   2  -2  -9  672.19   31.88
  -2   2   9  643.57   31.38
   2  -2  -9  652.37   28.68
  -2  -2   9  619.83   30.77
  -2  -2   9  638.22   30.81
   2   2  -9  773.79   31.63
   2  -2  -9  660.44   31.59
  -2  -2   9  648.91   31.07
  -2   2   8 1919.43   75.40
   2  -2  -8 1780.86   72.28
  -2  -2   8 1526.67   74.18
   2   2  -8 1738.00   74.60
  -2  -2   8 1691.40   74.62
   2  -2  -8 1884.33   75.39
   2  -2  -8 1749.57   75.48
   2   2  -7   36.36    4.10
   2  -2  -7   37.29    2.59
   2  -2  -7   36.48    4.34
  -2   2   7   33.88    2.70
  -2  -2   7   43.57    4.41
   2  -2  -7   36.30    4.18
  -2   2   7   28.25    3.82
  -2   2   6 1812.11   70.78
   2  -2  -6 1750.60   73.66
   2  -2  -6 1669.07   70.58
   2   2  -6 1709.70   73.17
  -2  -2   6 1705.91   72.98
   2  -2  -6 1736.39   73.27
   2  -2  -5  590.22   27.05
   2  -2  -5  599.53   27.59
   2  -2  -5  627.07   26.92
  -2  -2   5  608.26   27.05
   2   2  -5  587.44   27.13
   2  -2  -5  588.15   26.51
   2  -2  -4  185.45    9.19
   2  -2  -4  201.69   10.10
   2  -2  -4  184.06    9.37
  -2  -2   4  147.74    9.00
   2  -2  -4  198.37    9.84
  -2  -2   4  133.20    9.01
   2   2  -4  206.44   10.01
   2  -2  -3 1573.90   68.21
   2   2  -3 1711.93   67.97
   2  -2  -3 1620.41   68.09
   2  -2  -3 1648.92   68.36
  -2  -2   3 1589.61   68.14
   2   2  -3 1759.48   68.86
  -2  -2   3 1620.61   68.60
   2  -2  -3 1635.94   68.71
   2  -2  -2 5530.11  217.35
   2  -2  -2 5185.80  217.31
   2   2  -2 5231.93  217.10
   2  -2  -2 5337.01  217.71
   2   2  -2 5442.67  217.87
  -2  -2   2 5477.76  217.75
  -2  -2   2 5401.78  217.34
   2  -2  -2 5248.81  217.36
  -2  -2   1  632.13   26.22
   2  -2  -1  557.54   26.07
  -2  -2   1  621.30   26.39
   2   2  -1  586.16   26.22
  -2  -2   1  664.32   26.77
   2   2   0 1916.21   74.30
  -2  -2   0 1721.75   74.23
  -2  -2   0 1671.59   74.23
   2  -2   0 1912.87   74.39
  -2  -2  -1  603.94   25.96
   2  -2   1  611.51   26.42
   2   2   1  535.27   25.88
   2  -2   1  651.51   26.22
  -2  -2  -1  615.66   26.03
   2   2   2 7189.92  301.63
   2  -2   2 8178.15  302.29
   2  -2   2 7951.21  301.66
  -2  -2  -2 7245.17  301.44
  -2   2  -2 6720.88  301.84
   2  -2   3 4174.52  174.47
  -2  -2  -3 4261.81  173.81
   2  -2   3 4191.41  173.98
  -2   2  -3 4402.82  174.55
   2  -2   4  529.54   27.07
   2  -2   4  539.03   26.60
  -2  -2  -4  684.77   27.08
  -2   2  -4  645.77   27.59
   2  -2   5 1006.55   44.13
  -2  -2  -5  997.92   43.34
   2  -2   5  959.69   43.46
  -2   2  -5 1032.96   44.12
   2  -2   6  657.15   30.69
  -2   2  -6  628.16   30.49
  -2  -2  -6  649.45   30.00
   2  -2   6  684.04   30.27
  -2   2  -7 1068.40   49.66
  -2   2  -7 1182.94   52.50
  -2  -2  -7 1106.88   49.17
   2  -2   7 1149.11   49.58
  -2   2  -8 1426.83   62.22
  -2   2  -8 1506.06   65.19
  -2  -2  -8 1280.18   61.29
   2  -2   8 1512.00   62.22
  -2  -2  -9  236.61   13.51
  -2   2  -9  238.77   14.35
   2   2   9  194.33   15.74
  -2   2  -9  238.76   16.36
  -2  -2  -9  219.69   13.81
   2  -2   9  246.59   14.13
  -2  -2 -10 1380.17   61.64
  -2   2 -10 1379.58   65.61
   2   2  10 1372.16   65.77
  -2   2 -10 1413.79   62.83
  -2  -2 -10 1466.44   62.64
   2  -2  10 1404.59   62.44
   2  -2  11  693.68   34.62
  -2  -2 -11  669.08   33.20
  -2   2 -11  757.80   38.14
   2   2  11  670.87   37.38
  -2  -2 -11  700.67   34.64
  -2   2 -11  727.96   34.58
  -2  -2 -11  685.33   34.04
   2  -2  11  707.15   34.46
  -2  -2 -12  253.59   16.29
   2   2  12  291.27   20.70
  -2   2 -12  315.75   21.12
  -2  -2 -12  272.58   17.72
  -2   2 -12  311.65   18.06
   2  -2  12  319.68   18.16
  -2  -2 -12  275.94   17.40
   2   2  13 1308.24   65.33
  -2   2 -13 1351.94   65.49
  -2  -2 -13 1378.96   62.11
  -2   2 -13 1416.98   61.91
  -2  -2 -13 1315.86   60.52
   2  -2  13 1329.70   61.39
  -2  -2 -13 1315.95   61.45
  -2   2 -14  221.07   18.53
   2   2  14  229.55   18.94
  -2  -2 -14  233.43   16.64
  -2  -2 -14  193.81   14.46
  -2   2 -14  246.89   16.40
   2  -2  14  283.30   17.22
   2   2  14  251.31   16.63
  -2  -2 -14  231.85   16.07
  -2  -2 -15  992.22   47.51
  -2  -2 -15  912.71   44.99
  -2   2 -15  955.87   46.54
  -2   2 -15  996.43   51.10
   2   2  15  918.48   50.51
   2  -2  15  934.75   46.65
   2   2  15  984.53   47.01
  -2  -2 -16  366.66   23.08
  -2   2 -16  367.23   22.44
  -2  -2 -16  349.47   20.95
  -2   2 -16  321.32   25.12
   2   2  16  375.20   26.33
   2  -2  16  395.63   23.14
   2   2  16  352.21   22.47
  -2  -2 -17  109.31   11.51
  -2  -2 -17  112.67   10.39
  -2   2 -17   99.66   10.58
   2   2  17   94.00   13.16
  -2   2 -17  111.21   13.76
   2  -2  17   99.67   10.94
   2   2  17  105.37   11.17
  -2  -2 -18  375.70   23.84
  -2  -2 -18  315.23   20.81
  -2   2 -18  350.24   22.63
  -2   2 -18  317.92   25.46
   2   2  18  377.59   23.60
   2  -2  18  364.68   23.24
  -2   2 -19  133.95   16.27
  -2  -2 -19  161.07   14.84
  -2  -2 -19  153.27   12.87
  -2   2 -19  170.06   14.70
  -2   2 -20   97.29   13.59
  -2   2 -20   91.91   11.14
  -2  -2 -20   73.82    9.43
  -2  -2 -20   79.83   11.06
  -2  -2 -21   89.90    9.96
  -2   2 -21   90.53   11.26
  -2   2 -21  107.02   12.88
  -2  -2 -21   69.63   10.58
  -2  -2 -22  145.95   13.85
  -2   2 -22  184.62   16.00
  -2  -2 -22  188.87   17.56
  -2   2 -22  184.33   17.30
  -2   2 -23   36.53    8.18
  -2   2 -23   58.77   10.65
  -2  -2 -23   58.08   10.70
  -2   2 -24   99.80   12.27
  -2  -2 -24   95.74   13.35
  -2   2 -24   98.49   13.72
   2   3 -24   67.21   10.21
   2   3 -24   64.42   11.11
   2  -3 -24   83.25   12.17
   2   3 -23   36.33    7.62
   2  -3 -23   34.52    8.77
   2   3 -23   35.04    8.50
   2   3 -22   90.04   10.91
   2   3 -22   87.34   12.56
   2  -3 -22  102.64   13.06
  -2  -3  21   47.66    8.40
   2   3 -21   36.67    8.72
   2   3 -21   55.19    8.56
  -2  -3  20  107.76   11.88
   2   3 -20  107.42   13.09
   2  -3 -20  122.86    9.78
   2   3 -20  115.55   11.86
   2   3 -20  127.19   13.49
   2  -3 -20  125.83   13.59
  -2   3  19   95.36   11.12
  -2  -3  19  103.17   11.53
  -2  -3  19   91.01   11.16
   2  -3 -19  114.50   12.81
   2   3 -19  129.13   13.82
   2   3 -19  128.30   12.07
   2  -3 -19  106.85    8.97
   2  -3 -19  155.34   13.86
   2   3 -19  126.47   13.09
  -2  -3  18  110.01   11.31
  -2   3  18  102.65   11.01
  -2  -3  18   94.80   10.77
   2  -3 -18  102.39   12.23
   2   3 -18  133.06   13.54
   2  -3 -18  101.23    8.49
   2   3 -18  129.56   11.75
   2  -3 -18  112.60   11.98
   2   3 -18  110.17   11.90
  -2   3  17   53.71    7.75
  -2  -3  17   51.01    7.86
  -2  -3  17   56.68    7.87
   2  -3 -17   49.21    8.14
   2   3 -17   65.64    9.59
  -2   3  17   38.90    8.16
   2   3 -17   52.06    8.26
   2  -3 -17   61.82    9.02
   2  -3 -17   48.75    5.67
   2   3 -17   62.72    8.11
  -2  -3  16  121.66   11.32
   2  -3 -16  128.02    9.02
  -2  -3  16  136.58   11.65
  -2   3  16   99.53   10.49
   2  -3 -16  136.65   12.59
   2   3 -16  130.44   12.88
  -2   3  16  111.12   11.86
   2   3 -16  129.97   11.48
   2  -3 -16  146.10   12.75
   2   3 -16  128.65   12.06
  -2  -3  15   24.51    5.24
  -2   3  15   29.12    5.59
  -2  -3  15   29.37    5.65
   2  -3 -15   25.82    5.93
  -2   3  15   24.48    6.23
   2   3 -15   21.96    6.35
   2   3 -15   23.92    5.65
   2  -3 -15   36.05    6.63
   2   3 -15   26.83    5.46
   2  -3 -15   19.04    3.48
  -2  -3  14   77.95    8.43
   2  -3 -14   78.04    6.26
  -2  -3  14   79.01    8.37
  -2   3  14   74.11    8.21
   2  -3 -14  104.44    9.89
  -2   3  14   79.66    9.34
   2   3 -14   80.89    9.46
   2   3 -14   92.39    8.64
   2   3 -14   86.60    8.99
   2  -3 -14   81.43    9.02
  -2  -3  13   13.21    3.77
  -2   3  13   28.35    5.03
   2  -3 -13   21.70    4.83
  -2   3  13    9.95    4.87
   2   3 -13   20.01    5.23
   2  -3 -13   19.48    4.76
   2   3 -13   24.06    5.27
   2   3 -13   25.06    4.87
   2  -3 -13   14.39    2.94
  -2  -3  13   12.97    4.03
   2  -3 -12   86.89    6.08
  -2  -3  12   95.03    8.51
  -2   3  12   94.50    8.23
  -2  -3  12   81.70    7.76
   2  -3 -12   74.17    8.32
  -2   3  12   84.92    9.09
   2   3 -12  102.55    8.78
   2  -3 -12   98.22    8.80
   2   3 -12   89.45    8.61
  -2  -3  11   52.07    6.01
   2  -3 -11   37.92    3.62
  -2  -3  11   44.30    5.53
  -2   3  11   45.31    5.54
   2  -3 -11   41.76    5.77
  -2   3  11   42.79    6.18
   2   3 -11   59.00    6.31
   2   3 -11   51.45    6.25
   2  -3 -11   35.71    5.40
  -2  -3  11   36.41    5.46
  -2   3  11   35.70    5.29
   2  -3 -10  193.06    9.71
  -2  -3  10  186.76   12.30
  -2  -3  10  184.61   11.94
  -2   3  10  186.52   12.07
   2  -3 -10  194.74   13.18
  -2   3  10  181.40   12.80
   2   3 -10  195.75   12.60
   2  -3 -10  195.80   12.76
  -2   3  10  191.10   12.34
  -2  -3  10  185.97   12.27
   2   3 -10  191.78   12.65
  -2  -3   9   48.18    5.27
  -2   3   9   51.55    5.29
  -2   3   9   46.26    5.33
   2   3  -9   40.43    5.11
   2  -3  -9   40.11    5.18
  -2  -3   9   37.40    4.94
   2   3  -9   52.09    5.73
   2  -3  -9   38.52    5.42
   2  -3  -8  123.63    9.30
  -2  -3   8  145.18    9.10
   2  -3  -8  121.05    8.92
   2   3  -8  118.77    8.68
  -2   3   8  150.95    9.21
  -2   3   8  123.31    8.54
  -2  -3   8  127.68    8.57
   2  -3  -8  115.83    6.18
   2   3  -8  147.77    9.55
   2  -3  -7   14.73    3.33
   2  -3  -7   13.35    2.86
  -2  -3   7   12.22    2.80
   2  -3  -7   10.65    2.95
   2   3  -7   11.00    3.00
  -2   3   7    5.66    2.62
   2   3  -7   15.90    3.19
   2   3  -6   66.25    5.72
   2  -3  -6   55.12    4.92
   2   3  -6   57.81    5.02
   2  -3  -6   57.23    5.67
  -2   3   6   48.81    4.75
  -2  -3   6   61.48    5.03
   2  -3  -6   61.77    5.25
   2  -3  -6   60.95    4.90
  -2  -3   5  188.20   10.45
   2  -3  -5  163.47    9.66
   2   3  -5  161.38    9.72
   2  -3  -5  188.13   10.80
  -2  -3   5  181.26    9.60
  -2   3   5  174.16    9.57
   2  -3  -5  157.48    9.19
   2   3  -5  166.87   10.28
   2  -3  -5  167.19    9.75
   2   3  -4   56.78    4.82
   2  -3  -4   58.85    4.96
   2  -3  -4   80.34    5.94
  -2  -3   4   77.84    5.16
  -2   3   4   72.55    4.99
   2  -3  -4   65.13    4.74
   2   3  -4   65.81    5.62
  -2  -3   4   85.40    5.87
   2   3  -4   80.58    5.51
   2  -3  -4   64.88    5.28
   2   3  -3    1.85    1.99
  -2  -3   3    0.59    1.72
  -2  -3   3    1.76    1.42
  -2   3   3    1.60    1.40
   2  -3  -3    1.71    1.56
   2   3  -3    1.75    1.62
   2  -3  -3    1.62    1.72
   2  -3  -3    1.38    2.09
   2   3  -3    2.08    1.80
   2  -3  -3    1.14    1.32
  -2   3   3    2.34    1.40
   2   3  -2   61.18    4.90
  -2  -3   2   56.82    4.54
  -2   3   2   59.09    3.33
   2  -3  -2   56.18    3.42
   2  -3  -2   49.55    3.82
   2   3  -2   64.74    4.58
   2  -3  -2   51.42    4.52
   2   3  -2   49.63    3.92
  -2  -3   2   56.10    3.89
  -2   3   2   55.43    3.98
   2  -3  -2   54.92    3.99
  -2   3   2   49.08    3.86
  -2   3   1    8.73    1.88
   2  -3  -1    5.71    1.60
   2   3  -1    9.84    2.13
  -2  -3   1   10.43    2.28
  -2   3   1    7.37    1.58
   2  -3  -1    7.90    1.59
  -2  -3   1    9.22    1.91
  -2  -3   1    9.71    1.81
  -2   3   1    6.08    1.57
  -2  -3   0   75.73    5.23
   2   3   0   69.56    4.99
  -2   3   0   65.30    4.25
  -2  -3   0   64.17    4.17
  -2  -3   0   59.38    4.05
  -2  -3   0   63.47    4.21
   2   3   0   51.49    4.17
   2   3   0   83.79    5.39
   2  -3   0   69.41    4.67
  -2  -3  -1   21.58    2.44
  -2   3  -1   20.11    2.66
   2   3   1   28.86    3.26
   2  -3   1   22.04    2.50
   2   3   1   22.33    2.56
  -2  -3  -1   22.55    2.44
   2  -3   1   27.94    3.31
  -2  -3  -2   27.57    3.39
   2  -3   2   29.03    3.33
   2   3   2   27.39    3.17
  -2   3  -2   21.36    2.65
   2   3   2   27.06    2.83
  -2  -3  -2   25.71    2.65
   2  -3   2   22.36    2.74
  -2  -3  -2   23.39    2.60
  -2  -3  -3   47.03    3.86
  -2   3  -3   43.00    3.82
   2  -3   3   44.84    3.95
   2   3   3   45.12    4.00
   2   3   3   49.87    4.70
   2  -3   3   51.93    4.84
   2  -3   4   57.85    5.22
   2   3   4   62.15    5.26
  -2   3  -4   42.91    4.79
   2   3   4   48.57    4.41
   2  -3   4   51.85    4.60
  -2  -3  -4   50.58    4.36
  -2   3  -4   48.92    4.40
   2  -3   5    3.90    2.45
  -2   3  -5   12.74    3.20
   2  -3   5    8.17    2.50
  -2  -3  -5    9.04    2.47
   2   3   5    6.43    2.41
  -2   3  -5    7.91    2.35
   2  -3   6   22.05    3.96
  -2   3  -6   22.54    3.95
   2   3   6   28.24    3.83
   2  -3   6   22.15    3.55
  -2  -3  -6   26.26    3.84
  -2   3  -6   21.54    3.42
   2  -3   7  189.46   11.80
  -2   3  -7  191.34   11.63
  -2  -3  -7  151.12   10.40
  -2   3  -7  168.91   10.79
   2   3   7  172.29   11.00
   2  -3   7  171.13   10.93
  -2  -3  -8   90.75    7.47
  -2   3  -8   88.44    7.54
   2  -3   8  104.89    7.99
   2   3   8   87.13    7.46
   2  -3   8   95.90    8.19
   2   3   9  104.66   10.72
  -2   3  -9  119.27   11.28
  -2  -3  -9  109.22    8.60
  -2   3  -9  123.47    8.99
  -2   3  -9  100.92    8.89
   2  -3   9  102.48    8.63
   2   3   9  104.27    8.75
   2   3  10  130.53   12.42
  -2   3 -10  125.87   11.97
  -2   3 -10  114.77    9.75
  -2  -3 -10  113.47    9.73
  -2  -3 -10  113.18    9.13
  -2   3 -10  123.60    9.67
  -2   3 -10  127.29   10.17
   2   3  10  121.67    9.71
   2  -3  10  126.14    9.70
  -2  -3 -11  234.46   14.38
   2   3  11  212.98   17.48
  -2   3 -11  245.58   17.98
  -2   3 -11  238.78   15.54
  -2  -3 -11  218.45   14.94
  -2  -3 -11  257.50   15.45
  -2   3 -11  252.94   15.39
  -2   3 -11  247.36   15.82
   2   3  11  233.16   15.00
   2  -3  11  234.06   15.10
   2  -3  12   33.37    5.79
  -2  -3 -12   39.57    5.46
  -2   3 -12   38.86    7.29
   2   3  12   51.37    8.66
  -2   3 -12   39.81    6.27
  -2  -3 -12   40.17    5.89
  -2   3 -12   43.88    6.33
  -2  -3 -12   38.22    5.64
  -2   3 -12   37.08    6.30
   2   3  12   36.85    5.80
   2  -3  12   42.55    6.05
   2  -3  13   62.91    7.91
  -2  -3 -13   57.50    6.81
  -2   3 -13   64.29    9.70
   2   3  13   54.66    9.33
  -2   3 -13   55.05    7.48
  -2  -3 -13   73.27    8.41
  -2   3 -13   70.66    7.95
  -2  -3 -13   56.28    7.00
  -2   3 -13   78.78    8.29
   2   3  13   48.80    6.83
   2  -3  13   72.42    7.79
  -2  -3 -14   43.34    6.04
   2  -3  14   29.11    6.08
  -2   3 -14   24.26    7.55
   2   3  14   27.65    8.21
  -2   3 -14   32.69    6.27
  -2  -3 -14   38.22    6.56
  -2   3 -14   27.48    5.90
  -2  -3 -14   42.64    6.64
  -2   3 -14   38.35    6.40
   2  -3  14   35.70    6.53
   2   3  14   29.09    5.91
  -2   3 -15  121.04   11.67
  -2  -3 -15  116.60   11.59
  -2   3 -15  121.94   13.82
   2   3  15   92.41   12.66
  -2  -3 -15  126.09   10.41
  -2   3 -15  140.71   12.15
   2  -3  15  143.51   12.16
   2   3  15  139.57   12.10
  -2  -3 -16    9.23    4.13
  -2   3 -16    7.16    6.03
   2   3  16    1.45    6.22
  -2   3 -16    3.96    5.11
  -2  -3 -16    8.79    4.96
   2   3  16    5.56    4.85
   2  -3  16    9.30    4.65
  -2   3 -16    1.86    4.01
  -2   3 -17  199.53   19.03
   2   3  17  198.44   18.94
  -2   3 -17  199.73   16.30
  -2  -3 -17  187.24   15.84
   2   3  17  201.51   15.76
   2  -3  17  189.39   15.66
  -2   3 -17  180.35   15.37
  -2  -3 -17  212.30   14.50
  -2   3 -18   27.01    8.73
  -2   3 -18   21.53    6.97
  -2  -3 -18   21.24    5.93
   2   3  18   28.39    6.87
   2  -3  18   32.70    7.27
  -2   3 -18   21.68    6.56
  -2  -3 -18   22.81    5.69
  -2   3 -19   91.78   13.21
   2   3  19   83.13   13.06
  -2   3 -19   88.75   10.72
  -2  -3 -19   89.02    9.56
  -2  -3 -19   83.08   11.09
  -2   3 -19  107.29   12.43
  -2   3 -20   68.16   12.77
  -2  -3 -20   61.67   10.19
  -2   3 -20   52.38   10.01
  -2   3 -20   69.11    9.93
  -2  -3 -20   53.28    7.73
  -2   3 -21   52.64    9.84
  -2  -3 -21   53.09    9.23
  -2  -3 -21   51.64    7.99
  -2   3 -21   52.92    9.44
  -2  -3 -22   30.86    8.49
  -2   3 -22   45.56    9.85
  -2   3 -22   42.75    8.70
  -2  -3 -23   81.49   12.60
  -2   3 -23   93.70   13.19
  -2   3 -23  104.33   13.00
   2  -4 -24   83.80   12.30
   2   4 -24   76.15   11.97
   2   4 -24   83.76   11.35
   2   4 -23   94.17   12.86
   2  -4 -23   77.11   11.89
   2   4 -23   85.59   11.14
   2   4 -22  132.12   14.57
   2  -4 -22  123.26   14.47
   2   4 -22  147.13   13.99
   2  -4 -21  122.20   13.61
   2   4 -21  134.08   13.90
   2   4 -21  104.19   11.97
   2   4 -20   55.07   10.37
   2   4 -20   74.10    9.40
   2   4 -20   61.45    9.69
   2  -4 -20   70.39   10.29
  -2  -4  20   53.50    8.85
  -2  -4  19  452.92   26.10
  -2   4  19  396.18   25.36
   2   4 -19  381.24   27.27
  -2   4  19  420.18   27.58
   2  -4 -19  404.46   21.13
   2   4 -19  416.34   25.64
   2  -4 -19  402.38   26.21
   2   4 -19  435.96   27.01
  -2  -4  19  454.99   26.63
  -2  -4  18  240.62   17.38
  -2   4  18  253.81   17.64
  -2   4  18  220.09   18.20
   2   4 -18  265.05   19.98
   2  -4 -18  229.10   13.44
   2   4 -18  227.25   17.25
   2   4 -18  233.29   18.06
   2  -4 -18  269.53   18.86
  -2  -4  18  228.80   17.46
   2  -4 -18  230.10   17.98
   2  -4 -17  588.22   32.53
  -2   4  17  505.80   30.10
  -2  -4  17  575.91   30.98
   2   4 -17  565.80   33.33
  -2   4  17  534.11   32.26
   2  -4 -17  594.39   26.84
  -2  -4  17  516.75   30.85
   2  -4 -17  557.56   31.65
   2   4 -17  550.00   31.73
   2   4 -17  609.53   31.71
  -2  -4  16   71.90    8.37
  -2   4  16   60.24    7.99
  -2  -4  16   86.65    9.30
   2  -4 -16   68.08    5.83
   2   4 -16   75.87    9.08
  -2   4  16   79.24   10.13
   2   4 -16   78.21    9.94
   2  -4 -16   61.21    8.40
   2   4 -16   89.89    9.74
   2  -4 -16   72.48    9.21
   2  -4 -15  464.05   28.15
  -2  -4  15  519.17   27.19
  -2   4  15  446.12   26.39
  -2   4  15  482.83   29.07
   2   4 -15  508.74   29.56
   2  -4 -15  489.27   23.20
  -2  -4  15  499.99   27.48
   2  -4 -15  519.27   28.18
   2   4 -15  499.87   28.04
   2   4 -15  541.18   28.11
   2  -4 -14  471.17   27.22
  -2  -4  14  491.49   25.92
  -2   4  14  503.27   26.11
  -2   4  14  467.13   27.49
   2  -4 -14  480.18   22.16
  -2  -4  14  459.47   26.10
   2  -4 -14  490.69   26.75
   2   4 -14  440.81   26.12
   2   4 -14  471.44   26.23
   2  -4 -13  502.25   27.99
  -2   4  13  479.86   26.33
  -2  -4  13  504.60   26.67
  -2   4  13  501.51   28.47
   2  -4 -13  497.20   23.11
  -2  -4  13  525.38   27.46
   2   4 -13  515.98   27.51
   2  -4 -13  506.92   27.33
   2   4 -13  583.39   28.09
   2  -4 -12  827.24   41.81
  -2  -4  12  873.06   40.43
  -2   4  12  865.67   40.34
  -2   4  12  824.01   42.06
  -2  -4  12  831.70   40.96
   2  -4 -12  848.89   36.68
   2  -4 -12  920.18   41.41
   2   4 -12  825.60   40.80
   2   4 -12  878.70   41.29
   2  -4 -11 1051.04   49.85
  -2   4  11 1068.47   48.18
  -2  -4  11 1107.96   48.37
  -2   4  11 1023.64   49.86
  -2  -4  11 1104.49   49.22
   2  -4 -11 1023.08   44.49
   2   4 -11 1038.01   48.74
   2  -4 -11 1065.33   48.84
   2   4 -11 1135.06   49.42
   2  -4 -10   80.44    8.09
  -2  -4  10   81.41    7.04
  -2   4  10   83.86    7.17
   2  -4 -10   80.16    7.35
   2  -4 -10   82.54    4.69
   2  -4 -10   77.30    7.32
  -2  -4  10   76.20    7.19
  -2   4  10   86.49    7.51
   2   4 -10   91.47    7.75
   2   4 -10   77.90    7.51
   2  -4  -9 1517.50   68.59
  -2  -4   9 1652.32   67.21
  -2   4   9 1501.77   66.81
   2  -4  -9 1583.98   67.54
   2  -4  -9 1493.45   63.39
   2   4  -9 1670.41   68.51
  -2  -4   9 1572.21   67.19
   2  -4  -9 1623.91   67.59
  -2   4   9 1557.42   67.20
   2   4  -9 1530.18   67.30
   2   4  -8  354.59   18.17
   2  -4  -8  333.38   19.14
   2   4  -8  371.45   19.04
  -2   4   8  355.63   17.78
  -2  -4   8  389.65   18.17
   2  -4  -8  321.05   17.31
  -2   4   8  342.45   17.94
   2  -4  -8  304.80   17.76
  -2  -4   8  395.95   18.38
   2  -4  -8  309.71   17.91
  -2  -4   7 2217.25  101.14
   2  -4  -7 2323.10  100.54
   2   4  -7 2266.32  100.44
   2  -4  -7 2474.38  102.33
   2   4  -7 2483.41  101.80
   2  -4  -7 2419.08  101.18
   2  -4  -7 2382.37  100.01
  -2  -4   7 2487.37  100.43
  -2  -4   7 2563.60  100.63
  -2   4   7 2407.80  100.50
   2   4  -6  136.65    9.31
   2  -4  -6  114.59    8.15
   2   4  -6  129.13    8.37
   2  -4  -6  123.37    9.33
  -2  -4   6  148.13    9.37
   2  -4  -6  139.84    8.95
   2  -4  -6  130.77    7.84
  -2  -4   6  165.73    8.78
  -2   4   6  134.09    8.38
   2   4  -5  951.74   41.40
   2   4  -5  926.65   40.05
   2  -4  -5  905.20   39.99
   2  -4  -5  917.81   41.63
  -2  -4   5  937.14   41.14
   2   4  -5  942.35   40.91
   2  -4  -5  906.14   40.81
   2  -4  -5  919.27   39.42
  -2  -4   5  928.88   39.86
  -2   4   5  880.11   39.79
  -2  -4   4 1242.29   55.83
   2   4  -4 1328.73   55.96
   2   4  -4 1243.18   54.36
   2  -4  -4 1285.78   54.45
   2  -4  -4 1216.10   55.89
   2  -4  -4 1320.61   52.67
   2   4  -4 1361.24   55.67
   2  -4  -4 1292.55   55.59
   2  -4  -4 1245.15   53.90
  -2  -4   4 1287.48   54.21
  -2   4   4 1271.42   54.24
   2   4  -3  451.56   20.80
  -2   4   3  409.13   18.02
  -2  -4   3  465.94   20.61
   2  -4  -3  416.03   18.11
   2  -4  -3  406.93   18.94
   2   4  -3  431.32   19.18
   2  -4  -3  406.38   18.60
   2  -4  -3  384.56   20.43
   2  -4  -3  382.00   20.15
   2   4  -3  463.72   20.64
  -2   4   3  401.56   18.76
  -2  -4   3  473.40   18.99
  -2   4   3  403.92   18.51
   2  -4  -2 1433.31   61.43
   2   4  -2 1526.30   61.49
   2  -4  -2 1517.60   59.55
  -2  -4   2 1558.58   59.59
  -2   4   2 1554.55   59.58
  -2  -4   2 1531.14   61.29
  -2   4   2 1307.83   59.36
   2   4  -2 1200.17   59.61
   2  -4  -2 1271.22   59.62
   2   4  -2 1372.33   60.22
  -2   4   2 1585.69   59.63
  -2  -4   1 2160.89   86.50
   2  -4  -1 2143.07   85.35
  -2   4   1 1971.68   85.07
  -2   4   1 2053.34   84.69
  -2  -4   1 2137.79   84.71
  -2   4   1 2084.05   85.13
   2   4  -1 2148.56   85.43
   2  -4  -1 2038.32   86.73
   2   4  -1 2091.03   86.79
   2  -4   0  333.56   13.92
  -2   4   0  293.38   13.48
   2   4   0  281.01   14.30
   2   4   0  220.39   12.54
  -2   4   0  324.58   12.73
  -2  -4   0  260.19   12.28
  -2   4   0  303.27   12.61
  -2  -4   0  237.57   12.30
   2   4   0  280.11   14.30
  -2  -4   0  251.91   12.42
  -2  -4   0  238.32   13.49
  -2  -4  -1 3114.04  122.23
   2  -4   1 3054.40  122.16
  -2  -4  -1 2761.27  120.60
  -2   4  -1 2739.14  120.79
   2   4   1 3010.26  120.77
   2   4   1 3138.98  122.93
   2   4   1 2902.25  120.85
   2  -4   1 3056.90  120.93
  -2  -4  -1 2992.58  120.66
  -2   4  -1 2956.34  123.09
   2   4   1 3122.98  123.09
   2  -4   2 3604.73  145.90
  -2  -4  -2 3827.03  144.44
  -2   4  -2 3406.28  144.39
   2   4   2 3514.08  146.04
   2  -4   2 3492.58  144.48
   2   4   2 3633.62  144.52
  -2  -4  -2 3193.38  145.94
  -2  -4  -2 3495.42  144.06
  -2  -4  -3 4033.14  165.70
   2   4   3 4026.67  167.76
  -2  -4  -3 4276.17  168.23
   2  -4   3 4128.15  167.75
   2   4   3 4186.18  166.35
   2  -4   3 3852.07  166.30
  -2  -4  -3 4154.24  166.03
  -2   4  -3 3973.00  166.15
   2   4   4  453.19   23.32
  -2   4  -4  506.59   22.24
  -2  -4  -4  454.50   21.77
  -2  -4  -4  473.13   23.56
   2  -4   4  507.49   23.70
   2   4   4  476.96   22.19
   2  -4   4  492.70   22.30
   2   4   5 1241.92   55.45
   2  -4   5 1249.67   55.47
   2  -4   5 1202.99   53.97
   2   4   5 1328.80   54.22
  -2   4  -5 1286.16   54.09
  -2  -4  -5 1238.97   53.72
   2  -4   6 1259.37   55.23
   2   4   6 1221.05   55.18
  -2   4  -6 1226.00   55.02
   2  -4   6 1255.93   53.88
   2   4   6 1251.60   53.86
  -2   4  -6 1222.22   53.68
  -2  -4  -6 1240.30   53.52
   2  -4   7 1168.38   51.44
  -2   4  -7 1171.24   51.29
   2  -4   7 1178.19   50.20
   2   4   7 1117.47   49.98
  -2   4  -7 1125.44   49.89
  -2  -4  -7 1068.31   49.52
   2  -4   8   92.43    8.12
  -2   4  -8   90.19    7.40
  -2  -4  -8   86.99    7.10
  -2   4  -8   91.52    8.14
   2   4   8   89.42    7.37
   2  -4   8   81.62    7.21
   2  -4   9  662.82   33.43
  -2  -4  -9  667.38   32.49
  -2   4  -9  671.02   32.53
  -2   4  -9  670.77   32.39
  -2  -4  -9  679.04   32.10
  -2   4  -9  730.83   33.72
   2   4   9  654.52   32.22
   2  -4   9  672.86   32.45
   2   4  10  179.33   15.27
  -2  -4 -10  218.83   13.40
  -2   4 -10  199.10   13.09
  -2  -4 -10  202.51   12.71
  -2   4 -10  187.76   12.67
  -2   4 -10  202.29   13.61
   2  -4  10  179.73   12.46
   2   4  10  162.99   12.17
   2   4  11 1245.96   64.06
  -2   4 -11 1389.62   64.77
  -2  -4 -11 1305.04   60.27
  -2   4 -11 1356.31   60.59
  -2  -4 -11 1350.21   60.09
  -2   4 -11 1357.58   60.31
  -2   4 -11 1436.64   61.56
   2   4  11 1283.80   60.02
   2  -4  11 1315.08   60.12
  -2  -4 -12  148.52   10.56
   2   4  12  141.37   14.21
  -2   4 -12  144.32   13.96
  -2  -4 -12  154.17   11.71
  -2   4 -12  167.57   12.13
  -2   4 -12  141.61   11.31
  -2  -4 -12  125.66   10.73
  -2   4 -12  153.70   12.09
   2   4  12  154.66   11.67
   2  -4  12  137.88   11.20
   2  -4  13  291.07   19.24
  -2  -4 -13  289.08   16.94
   2   4  13  285.15   21.78
  -2   4 -13  268.71   20.89
  -2   4 -13  316.03   19.05
  -2  -4 -13  305.60   18.86
  -2  -4 -13  296.15   18.22
  -2   4 -13  304.56   18.64
  -2   4 -13  300.58   18.94
   2   4  13  283.64   18.06
   2  -4  13  280.57   18.08
  -2  -4 -14   54.17    6.52
   2  -4  14   39.83    6.83
  -2  -4 -14   53.90    7.42
  -2   4 -14   52.11    7.24
  -2   4 -14   40.14    8.48
   2   4  14   43.65    9.00
  -2   4 -14   49.40    7.38
   2   4  14   37.31    6.78
   2  -4  14   30.98    6.03
   2  -4  15  478.19   28.82
  -2   4 -15  536.67   29.13
  -2  -4 -15  498.26   28.45
   2   4  15  476.34   32.11
  -2   4 -15  464.27   31.51
  -2  -4 -15  519.00   26.75
  -2   4 -15  554.30   29.44
   2   4  15  479.48   27.96
   2  -4  15  524.12   28.52
   2  -4  16  124.53   12.11
  -2   4 -16   93.68   12.84
   2   4  16  111.62   14.00
  -2   4 -16  110.76   11.45
  -2  -4 -16  114.61   11.27
  -2  -4 -16   95.20    9.18
  -2   4 -16   98.26   10.86
   2  -4  16  111.21   10.87
   2   4  16  109.69   10.86
   2   4  17  331.19   25.32
  -2   4 -17  346.23   25.87
  -2  -4 -17  325.29   21.79
  -2   4 -17  322.17   22.02
  -2   4 -17  342.68   22.12
  -2  -4 -17  312.69   19.32
   2   4  17  342.91   21.81
   2  -4  17  308.10   21.34
  -2   4 -18   84.42   12.72
   2   4  18   73.51   12.19
  -2   4 -18   75.68   10.18
  -2  -4 -18   90.88   10.77
  -2  -4 -18   86.48    8.89
  -2   4 -18   71.55    9.91
   2  -4  18   90.29   10.45
   2   4  18   90.90   10.36
  -2  -4 -19   80.27   10.58
  -2   4 -19   88.86   11.32
  -2   4 -19   76.62   12.43
   2   4  19   90.79   13.32
  -2   4 -19   97.20   11.14
  -2  -4 -19   86.25    9.11
  -2  -4 -20   17.49    6.78
  -2   4 -20   30.49    7.44
   2   4  20   19.77    8.58
  -2  -4 -20   22.03    5.60
  -2   4 -20   22.30    6.47
  -2   4 -21  117.08   14.01
  -2  -4 -21  127.80   14.16
   2   4  21  153.94   17.87
  -2   4 -21  155.88   14.56
  -2   4 -22   35.63    9.13
  -2  -4 -22   50.20    9.53
  -2   4 -22   48.52    9.19
  -2   4 -23  100.55   13.43
  -2   4 -23  102.04   12.85
   2   5 -23  117.78   13.64
   2  -5 -23  110.10   13.43
   2   5 -23  105.80   12.95
   2  -5 -22    9.41    6.93
   2   5 -22    5.45    5.86
   2   5 -22    7.38    6.25
   2   5 -21  126.16   13.07
  -2   5  21   93.41   12.65
   2  -5 -21  115.92   13.33
   2   5 -21  108.33   12.87
   2   5 -20    7.32    6.11
   2  -5 -20   21.67    6.93
   2   5 -20   14.69    6.19
  -2   5  20    9.48    6.67
   2   5 -20   13.17    6.84
  -2   5  19  130.84   13.00
  -2   5  19  143.51   14.88
   2   5 -19  134.03   14.95
   2   5 -19  159.51   14.83
   2  -5 -19  138.70   13.95
   2   5 -19  168.49   14.75
  -2  -5  19  152.10   14.25
  -2  -5  18   33.38    7.53
   2   5 -18   39.21    8.68
  -2   5  18   47.30    8.72
   2   5 -18   51.77    8.53
   2  -5 -18   43.77    7.77
   2  -5 -18   32.35    4.39
   2   5 -18   47.41    7.79
  -2   5  18   45.45    7.33
  -2  -5  18   38.87    7.24
  -2  -5  17  202.18   15.73
   2  -5 -17  204.30   16.46
   2   5 -17  228.60   16.40
   2  -5 -17  190.91   10.73
   2   5 -17  173.54   16.70
  -2   5  17  148.98   15.32
  -2  -5  17  190.95   15.02
  -2   5  17  154.97   13.85
   2  -5 -17  195.04   15.76
   2   5 -17  194.60   15.81
  -2  -5  16    0.96    3.93
   2  -5 -16    7.44    4.96
  -2   5  16    6.87    5.14
   2  -5 -16   -0.83    4.15
   2   5 -16   -1.19    5.13
   2   5 -16    0.94    3.48
   2  -5 -16    6.54    4.95
   2  -5 -16    1.16    1.99
   2   5 -16    3.75    4.68
  -2   5  16    2.48    3.93
  -2  -5  16    0.83    3.87
   2  -5 -15  108.74    6.99
  -2  -5  15  117.61   11.36
   2  -5 -15  114.75   11.68
   2   5 -15  132.72   11.76
   2  -5 -15  104.57   10.24
  -2   5  15  118.34   12.26
  -2   5  15  115.33   10.53
  -2  -5  15  117.49   10.71
   2   5 -15  123.94   11.40
   2  -5 -15  119.09   11.23
   2   5 -14    1.62    4.03
   2  -5 -14    2.42    3.46
   2  -5 -14   -1.91    3.82
  -2   5  14    1.03    4.32
  -2  -5  14    5.08    4.23
   2  -5 -14    0.91    1.61
   2   5 -14    1.69    3.30
  -2   5  14    3.56    3.50
  -2  -5  14    0.72    3.22
   2  -5 -14    2.26    3.58
  -2  -5  13  195.31   13.82
   2  -5 -13  149.72    8.48
   2  -5 -13  169.51   13.72
   2   5 -13  209.56   14.03
  -2   5  13  181.81   14.81
   2  -5 -13  164.14   12.47
  -2  -5  13  172.53   12.32
  -2   5  13  169.91   12.31
   2   5 -13  151.62   12.37
   2  -5 -13  183.51   13.19
   2  -5 -12    0.48    1.30
  -2  -5  12   -0.75    3.64
   2  -5 -12   -1.36    3.72
   2   5 -12   -2.04    3.51
   2  -5 -12   -0.85    3.50
   2   5 -12    0.76    3.25
  -2   5  12    2.43    2.83
  -2  -5  12    1.22    3.14
   2  -5 -12    3.40    3.61
   2  -5 -11  174.49    8.88
   2  -5 -11  197.74   14.26
   2  -5 -11  195.38   13.24
  -2  -5  11  220.03   13.02
  -2   5  11  209.41   12.76
   2   5 -11  203.47   13.80
   2  -5 -11  188.23   13.06
   2   5 -11  188.46   12.95
   2  -5 -10    5.06    2.78
   2   5 -10    5.02    3.15
   2  -5 -10   15.06    4.29
   2   5 -10   11.46    4.03
   2  -5 -10   16.44    4.31
   2  -5 -10    9.54    2.79
  -2   5  10    9.52    3.10
  -2  -5  10   10.62    3.32
   2  -5 -10    8.04    1.16
   2  -5  -9   36.05    5.45
   2   5  -9   30.45    5.30
   2  -5  -9   24.69    4.42
  -2   5   9   22.97    3.84
   2  -5  -9   23.21    3.67
  -2  -5   9   30.51    4.23
  -2  -5   9   29.65    4.45
   2  -5  -9   27.20    4.19
   2   5  -9   22.48    4.01
  -2   5   9   33.25    4.54
  -2  -5   8   21.47    3.59
   2   5  -8   23.50    4.03
   2  -5  -8   29.88    4.34
  -2   5   8   29.09    4.03
   2  -5  -8   32.46    5.38
   2   5  -8   25.04    4.71
   2  -5  -8   29.66    4.55
  -2  -5   8   21.48    3.50
  -2   5   8   26.43    3.75
   2  -5  -8   26.96    3.53
  -2  -5   8   19.11    4.18
   2  -5  -7  200.98   11.36
  -2  -5   7  236.06   13.80
   2  -5  -7  197.41   12.14
   2   5  -7  197.68   12.02
   2  -5  -7  226.08   14.20
   2   5  -7  236.12   13.87
   2   5  -7  218.58   13.12
   2  -5  -7  199.54   12.94
  -2  -5   7  225.20   12.06
  -2   5   7  220.33   11.99
  -2   5   7  209.34   12.10
  -2  -5   7  228.17   12.25
   2  -5  -6   11.26    2.25
  -2  -5   6   19.61    3.69
   2   5  -6    7.30    2.42
   2  -5  -6   10.38    3.09
   2   5  -6   14.23    3.31
   2   5  -6   13.44    3.36
   2  -5  -6   12.11    3.28
  -2  -5   6   10.91    2.49
   2  -5  -6   12.35    2.59
  -2  -5   6   10.16    2.54
  -2   5   6    8.18    2.44
   2   5  -5   14.90    3.75
   2  -5  -5   24.35    3.17
   2   5  -5   19.53    2.87
  -2   5   5   16.78    4.25
   2  -5  -5   22.79    4.08
  -2  -5   5   21.10    3.79
   2  -5  -5   21.13    1.86
   2  -5  -5   22.88    3.91
   2   5  -5   22.72    3.80
   2  -5  -5   21.44    2.54
  -2   5   5   21.96    2.89
  -2  -5   5   23.84    2.92
   2   5  -4   13.53    3.21
   2   5  -4    6.70    1.90
   2  -5  -4   10.57    2.16
   2  -5  -4    8.73    3.08
  -2   5   4   10.11    3.43
   2  -5  -4    9.40    1.51
  -2  -5   4    7.51    2.47
   2   5  -4    7.25    3.01
   2  -5  -4   14.15    3.24
   2  -5  -4    7.47    1.57
  -2  -5   4    8.39    1.97
  -2   5   4    8.64    2.01
  -2   5   3   27.06    2.56
   2  -5  -3   23.16    2.53
  -2  -5   3   28.11    3.90
   2  -5  -3   24.81    2.72
   2   5  -3   26.32    2.77
  -2   5   3   29.88    4.92
   2   5  -3   29.88    4.07
   2  -5  -3   26.99    3.94
  -2  -5   3   28.60    2.71
  -2   5   3   28.22    2.68
  -2   5   3   29.20    2.49
  -2  -5   2    1.17    2.19
  -2   5   2   -0.64    1.36
   2  -5  -2    0.44    2.07
   2  -5  -2    0.22    1.44
  -2   5   2    0.63    1.03
  -2  -5   2   -0.15    1.27
  -2   5   2    0.50    2.60
   2   5  -2   -0.55    1.50
   2   5  -2   -0.18    1.16
   2  -5  -2    0.17    1.14
  -2   5   2    0.51    1.20
   2   5  -2    0.43    2.12
  -2  -5   1   14.14    3.00
   2  -5  -1   11.59    2.97
   2  -5  -1   12.11    2.33
  -2   5   1   12.78    2.21
  -2  -5   1   10.81    1.69
  -2   5   1   11.45    1.70
  -2   5   1   14.57    3.61
  -2  -5   1   11.24    1.59
  -2   5   1    9.37    1.64
   2   5  -1   20.30    3.56
  -2   5   1   11.86    2.01
   2   5  -1    9.38    1.97
  -2   5   0   69.34    6.62
  -2  -5   0   74.32    5.87
   2  -5   0   72.95    5.45
  -2   5   0   64.52    5.20
  -2   5   0   66.02    4.23
  -2  -5   0   71.39    4.08
   2   5   0   78.38    6.46
  -2  -5   0   59.67    4.02
   2   5   0   71.87    4.64
   2   5   0   71.88    6.31
  -2   5   0   63.13    4.03
  -2  -5  -1   41.93    3.05
  -2   5  -1   47.44    3.31
   2   5   1   40.40    4.86
   2   5   1   33.51    2.96
  -2   5  -1   49.51    5.37
   2   5   1   33.39    4.68
  -2  -5  -1   40.13    4.19
  -2   5  -1   43.66    4.35
   2  -5   1   45.48    4.43
  -2   5  -2   21.45    3.38
   2  -5   2   18.26    3.24
   2   5   2   16.95    3.45
  -2   5  -2   20.22    3.98
  -2  -5  -2   19.43    3.04
   2  -5   2   16.45    2.28
   2   5   2   13.10    2.10
  -2  -5  -2   15.15    1.81
  -2   5  -2   18.84    2.21
  -2  -5  -2   14.55    1.96
   2   5   3   23.36    2.90
   2  -5   3   27.30    3.11
   2   5   3   27.77    4.09
   2  -5   3   34.10    4.50
  -2   5  -3   33.90    3.24
  -2  -5  -3   30.04    2.90
  -2  -5  -3   29.94    2.64
  -2  -5  -3   34.05    4.52
   2   5   4   46.52    5.26
   2  -5   4   35.78    4.69
  -2  -5  -4   37.50    3.31
  -2  -5  -4   41.05    5.04
  -2   5  -4   40.92    3.86
  -2  -5  -4   39.88    3.70
   2  -5   4   42.47    4.10
   2   5   4   41.40    3.98
   2   5   5  114.33    9.14
  -2  -5  -5   99.19    6.96
  -2   5  -5  119.29    7.50
  -2  -5  -5  106.30    8.96
   2  -5   5  117.61    8.99
   2  -5   5  115.89    7.55
   2   5   5  111.67    7.41
   2   5   6  147.37   10.73
  -2  -5  -6  128.15    8.69
  -2   5  -6  133.51    8.78
  -2  -5  -6  142.73   10.33
   2  -5   6  144.30   10.41
   2  -5   6  150.36    9.28
   2   5   6  138.34    9.00
   2  -5   7   18.14    4.16
   2   5   7   19.34    4.08
  -2   5  -7   15.31    3.10
  -2  -5  -7   18.63    3.27
  -2   5  -7   24.25    4.71
   2   5   7   20.43    3.55
   2  -5   7   21.07    3.54
   2  -5   8   10.77    3.74
  -2  -5  -8   10.75    2.92
  -2   5  -8   10.02    2.92
  -2  -5  -8    8.87    3.08
  -2   5  -8    4.95    2.83
  -2   5  -8    6.52    3.32
   2   5   8    6.83    2.86
   2  -5   8    9.81    3.07
   2  -5   9   47.57    6.26
  -2  -5  -9   40.59    5.05
  -2   5  -9   41.59    5.23
  -2  -5  -9   42.78    5.46
  -2   5  -9   35.73    5.08
  -2   5  -9   41.15    5.74
   2   5   9   30.23    4.85
   2  -5   9   36.43    5.00
   2  -5  10   22.21    4.80
  -2  -5 -10   24.67    4.61
  -2   5 -10   24.21    4.57
  -2  -5 -10   20.03    4.04
  -2   5 -10   22.35    4.29
  -2   5 -10   20.83    4.76
   2  -5  10   23.83    4.44
   2   5  10   24.84    4.50
   2  -5  11  101.27    9.74
   2   5  11   94.87   11.49
  -2  -5 -11   96.82    8.87
  -2   5 -11  109.53    9.34
  -2   5 -11  108.60    9.21
  -2  -5 -11   93.49    8.44
  -2   5 -11  123.48   10.45
   2  -5  11   90.90    8.58
   2   5  11   85.12    8.43
   2   5  12   -3.82    5.47
  -2   5 -12    2.89    3.36
  -2  -5 -12    0.72    3.63
  -2   5 -12    1.42    3.54
  -2  -5 -12    2.69    3.41
  -2   5 -12    4.20    3.53
   2   5  12    2.80    3.38
   2  -5  12    0.71    3.16
  -2  -5 -13   82.23    7.58
  -2   5 -13   69.00    8.38
  -2  -5 -13   63.47    7.99
   2   5  13   70.08   10.75
  -2   5 -13   83.36    9.24
   2   5  13   67.42    7.99
   2  -5  13   67.16    8.01
  -2  -5 -14   52.80    6.59
  -2   5 -14   72.84    8.41
  -2  -5 -14   67.75    8.11
  -2   5 -14   70.59   10.41
   2   5  14   55.41    9.93
  -2   5 -14   58.09    8.26
   2   5  14   76.62    8.54
   2  -5  14   49.27    7.38
  -2  -5 -15   72.14    7.40
   2  -5  15   50.48    8.23
  -2   5 -15   57.63    8.34
  -2  -5 -15   55.80    8.06
  -2   5 -15   61.03   10.64
   2   5  15   61.22   11.09
  -2   5 -15   77.93    9.28
   2   5  15   72.40    8.62
   2  -5  15   53.71    8.06
   2  -5  16    2.17    4.58
  -2  -5 -16    9.43    4.36
  -2   5 -16    2.95    4.76
  -2  -5 -16    5.80    4.51
   2   5  16    9.38    6.11
  -2   5 -16    4.47    5.67
  -2   5 -16    9.31    4.91
   2  -5  16    5.65    4.48
   2   5  16    2.80    4.59
   2  -5  17  168.00   14.58
  -2  -5 -17  133.24   13.05
  -2   5 -17  148.32   13.78
   2   5  17  115.71   12.30
   2  -5  17  141.67   13.10
  -2   5 -17  113.48   14.78
   2   5  17  101.49   14.63
  -2   5 -17  140.48   13.45
  -2  -5 -17  134.55   11.08
  -2   5 -18   14.58    6.26
  -2  -5 -18   34.20    7.77
   2  -5  18   10.71    5.67
   2   5  18   19.15    5.94
  -2   5 -18   24.83    6.46
  -2  -5 -18   23.63    5.36
  -2   5 -18   24.97    8.35
   2   5  18   23.80    8.53
  -2   5 -19   79.06   10.44
  -2  -5 -19   54.47    7.39
  -2   5 -19   71.46   10.09
  -2  -5 -19   74.89   10.36
   2   5  19   63.16   11.55
  -2   5 -20    4.92    5.63
  -2  -5 -20    1.24    5.98
  -2   5 -20    6.31    5.31
   2   5  20    1.82    6.93
  -2   5 -21   80.77   11.85
  -2   5 -21  105.68   12.93
  -2  -5 -21  108.55   12.99
   2   5  21  112.04   15.85
  -2   5 -22   19.92    6.86
  -2  -5 -22   11.12    6.73
  -2   5 -22    7.08    6.24
   2   5  22   13.85    9.40
  -2   5 -23  128.26   14.42
  -2   5 -23  108.71   14.26
  -2  -5 -23  107.72   13.91
   2   6 -23  188.19   17.20
   2   6 -23  180.89   17.41
   2  -6 -23  152.69   16.37
   2   6 -22   55.31    9.77
   2  -6 -22   55.85    9.71
   2   6 -22   45.44    9.34
  -2   6  22   65.29   11.10
   2  -6 -22   49.03    8.52
  -2   6  21  305.61   24.26
   2  -6 -21  328.69   23.45
   2   6 -21  285.98   22.43
   2   6 -21  354.30   23.91
   2   6 -20    4.82    6.02
   2  -6 -20    5.97    5.77
  -2   6  20    2.82    6.33
   2   6 -20    1.51    6.49
   2   6 -20    7.21    6.28
   2  -6 -20    2.12    4.65
   2  -6 -19  572.92   32.72
  -2   6  19  571.19   35.47
   2   6 -19  579.22   36.08
   2  -6 -19  575.58   33.67
   2   6 -19  592.77   33.82
   2   6 -19  623.48   34.44
   2   6 -18   74.94   11.54
  -2   6  18   75.90   11.23
   2   6 -18   76.74   10.13
   2  -6 -18   75.18    9.61
   2  -6 -18   66.26    8.87
   2   6 -18   55.06    8.71
  -2  -6  18   72.17    9.07
  -2   6  18   61.49    8.59
   2  -6 -17  395.14   25.66
  -2   6  17  332.71   22.52
  -2  -6  17  408.68   23.85
  -2  -6  17  408.65   25.42
   2  -6 -17  371.06   23.49
  -2   6  17  351.10   25.70
   2   6 -17  412.16   26.91
   2   6 -17  440.17   25.61
   2   6 -17  404.69   24.59
   2  -6 -17  391.29   24.43
   2   6 -16  447.92   26.21
   2  -6 -16  400.80   18.97
   2  -6 -16  429.16   26.79
  -2   6  16  444.10   24.88
  -2  -6  16  433.26   24.73
  -2  -6  16  449.20   26.42
  -2   6  16  405.24   27.24
   2  -6 -16  448.20   25.33
   2  -6 -16  453.74   25.95
   2   6 -16  424.31   25.46
   2  -6 -15  424.59   19.90
   2   6 -15  489.33   27.38
  -2  -6  15  526.00   27.82
   2  -6 -15  474.68   27.83
  -2  -6  15  490.47   25.73
  -2   6  15  454.04   25.39
   2  -6 -15  436.65   25.70
  -2   6  15  419.70   27.62
   2   6 -15  496.31   26.74
   2  -6 -15  472.55   26.43
  -2  -6  14  256.31   17.86
   2   6 -14  266.09   17.41
   2  -6 -14  277.23   19.03
   2   6 -14  287.03   18.46
   2  -6 -14  229.05   11.62
  -2   6  14  309.17   20.39
   2  -6 -14  302.50   18.09
  -2  -6  14  250.77   16.42
  -2   6  14  288.67   16.98
   2  -6 -14  280.73   17.61
  -2  -6  13 1148.04   55.17
   2  -6 -13 1133.24   48.10
   2   6 -13 1154.10   54.22
   2  -6 -13 1192.54   56.40
   2   6 -13 1215.32   55.73
   2  -6 -13 1201.15   54.90
   2  -6 -13 1229.22   53.11
  -2   6  13 1196.38   53.61
  -2  -6  13 1144.23   53.36
   2  -6 -13 1217.34   54.53
   2   6 -12   50.50    6.40
   2  -6 -12   48.08    6.46
   2  -6 -12   55.70    7.73
   2  -6 -12   40.55    2.68
   2  -6 -12   54.59    6.86
   2  -6 -12   63.57    6.23
  -2  -6  12   53.74    6.35
  -2   6  12   40.99    5.91
   2   6 -12   60.18    7.80
   2  -6 -12   45.80    2.64
   2  -6 -11 1512.22   70.47
   2   6 -11 1588.09   70.15
   2  -6 -11 1585.92   69.29
   2  -6 -11 1480.73   66.78
  -2   6  11 1553.27   67.71
  -2  -6  11 1608.07   68.05
   2  -6 -11 1533.66   68.23
   2   6 -11 1497.36   68.04
   2  -6 -10  122.08    9.35
   2   6 -10  121.73    9.34
   2  -6 -10  102.19   10.13
   2   6 -10  137.08   10.79
   2  -6 -10  124.43   10.11
  -2   6  10  108.99    8.66
  -2  -6  10  128.46    9.20
   2  -6 -10  111.40    8.20
   2   6  -9 1273.57   58.08
  -2  -6   9 1398.92   58.39
   2   6  -9 1274.85   56.14
   2  -6  -9 1223.69   56.02
   2  -6  -9 1171.30   58.29
   2  -6  -9 1245.46   57.52
   2  -6  -9 1196.14   54.65
  -2  -6   9 1392.79   56.24
  -2   6   9 1294.35   55.70
   2  -6  -8  362.59   17.38
  -2  -6   8  350.22   18.27
   2   6  -8  380.16   20.47
  -2  -6   8  352.67   19.97
  -2   6   8  296.13   20.49
   2  -6  -8  372.38   21.05
   2   6  -8  369.05   19.92
   2  -6  -8  362.46   19.98
   2  -6  -8  363.09   18.55
   2   6  -8  319.17   18.03
  -2  -6   8  357.73   18.13
  -2   6   8  360.29   18.01
   2   6  -7 1665.46   70.46
  -2  -6   7 1721.70   70.42
   2  -6  -7 1569.77   64.85
   2  -6  -7 1655.53   68.08
   2   6  -7 1561.47   67.90
   2  -6  -7 1595.64   70.90
   2  -6  -7 1503.39   69.58
   2   6  -7 1696.48   70.25
  -2  -6   7 1748.09   68.02
  -2   6   7 1549.45   67.79
   2  -6  -7 1418.17   66.49
  -2   6   7 1588.31   67.52
  -2  -6   7 1630.26   67.69
   2  -6  -6  707.17   32.71
  -2  -6   6  814.62   34.01
  -2   6   6  749.41   33.85
  -2  -6   6  810.55   36.39
   2  -6  -6  772.02   31.91
  -2   6   6  686.74   36.95
   2  -6  -6  735.52   36.70
   2   6  -6  806.34   36.70
   2   6  -6  798.20   36.33
   2  -6  -6  709.91   35.76
  -2   6   6  753.45   33.58
  -2  -6   6  809.21   33.83
   2   6  -6  755.28   34.08
   2  -6  -6  738.30   33.92
  -2  -6   5 1417.64   62.93
   2  -6  -5 1395.60   59.39
  -2   6   5 1402.26   64.05
   2  -6  -5 1444.60   59.55
   2  -6  -5 1425.05   63.86
  -2   6   5 1445.83   60.50
  -2  -6   5 1454.25   60.47
  -2   6   5 1426.30   60.30
  -2  -6   5 1494.48   60.45
   2   6  -5 1551.10   63.68
   2  -6  -5 1387.46   63.07
   2  -6  -5 1458.28   60.72
   2   6  -5 1353.46   60.56
  -2  -6   4  405.46   20.85
   2  -6  -4  378.47   18.10
   2   6  -4  391.75   18.58
   2  -6  -4  402.57   18.54
  -2   6   4  389.60   21.96
  -2  -6   4  417.89   18.41
  -2   6   4  418.53   18.48
   2  -6  -4  396.84   21.14
   2   6  -4  415.58   21.41
  -2   6   3 2369.35  104.17
  -2  -6   3 2604.40  106.78
   2  -6  -3 2489.40  104.33
  -2  -6   3 2505.43  103.62
  -2   6   3 2528.45  103.68
  -2   6   3 2680.79  108.42
   2  -6  -3 2541.07  103.89
   2   6  -3 2599.80  103.95
  -2   6   3 2510.52  103.17
   2  -6  -3 2500.79  107.13
   2   6  -3 2746.79  107.68
   2   6  -3 2513.35  105.26
   2  -6  -2 1277.17   54.31
   2   6  -2 1197.21   54.25
  -2   6   2 1336.17   53.14
   2   6  -2 1299.37   56.82
   2  -6  -2 1257.17   56.66
  -2   6   2 1258.21   52.85
  -2  -6   2 1279.77   52.84
  -2   6   2 1278.69   54.18
  -2  -6   2 1284.15   55.95
   2  -6  -1 1340.15   58.09
   2   6  -1 1364.17   58.27
   2  -6  -1 1363.99   56.19
  -2   6   1 1399.58   54.25
  -2   6   1 1342.57   58.83
  -2   6   1 1385.80   54.98
  -2   6   1 1239.23   55.76
  -2  -6   1 1277.33   56.98
   2   6  -1 1155.06   57.03
  -2  -6   1 1289.59   54.02
   2   6  -1 1160.56   55.13
  -2  -6   1 1297.82   54.00
  -2   6   1 1343.18   54.00
   2  -6   0  732.17   32.15
  -2   6   0  722.37   29.61
  -2  -6   0  677.07   29.35
   2   6   0  710.50   33.64
   2   6   0  684.51   33.39
  -2   6   0  708.04   34.05
  -2   6   0  733.30   29.53
  -2  -6   0  687.57   29.55
  -2   6   0  710.69   31.88
  -2  -6   0  641.57   32.02
   2  -6   1 1455.04   60.75
  -2   6  -1 1479.53   58.16
  -2  -6  -1 1437.62   57.85
   2   6   1 1458.24   62.35
  -2   6  -1 1460.57   62.60
  -2   6  -1 1347.44   58.02
  -2  -6  -1 1317.21   58.12
  -2  -6  -1 1380.05   60.54
  -2   6  -1 1337.13   60.38
   2   6   1 1503.84   62.40
   2  -6   2  632.32   29.88
  -2   6  -2  666.92   29.94
   2  -6   2  598.91   27.49
   2   6   2  657.49   31.09
  -2   6  -2  665.20   31.67
  -2   6  -2  673.22   27.47
  -2  -6  -2  575.42   29.05
  -2   6  -3 1373.70   59.83
   2  -6   3 1358.14   59.84
  -2  -6  -3 1350.08   56.15
   2   6   3 1401.28   57.40
   2  -6   3 1315.57   57.37
  -2   6  -3 1436.19   61.43
  -2  -6  -3 1325.32   60.41
  -2  -6  -3 1404.03   57.02
  -2   6  -3 1364.42   57.24
  -2  -6  -3 1374.43   58.87
   2   6   3 1334.03   60.52
  -2  -6  -4  243.98   11.62
  -2  -6  -4  258.51   15.36
   2   6   4  252.08   15.27
  -2  -6  -4  241.66   15.16
   2  -6   4  271.26   15.10
  -2   6  -4  275.51   15.17
  -2  -6  -4  238.52   13.60
  -2   6  -4  256.95   12.84
  -2  -6  -4  243.61   12.41
   2   6   4  259.28   12.95
   2  -6   4  266.93   13.11
  -2  -6  -5  849.43   36.85
  -2   6  -5  829.32   37.11
   2  -6   5  879.15   39.74
   2   6   5  808.07   39.81
  -2  -6  -5  828.46   40.02
  -2  -6  -5  849.86   36.00
   2  -6   5  867.82   37.40
   2   6   5  830.62   37.23
  -2  -6  -5  824.64   39.87
   2  -6   6  190.11   12.67
   2   6   6  175.34   12.70
  -2  -6  -6  172.80   12.56
  -2  -6  -6  202.54   13.09
  -2   6  -6  191.64   10.84
  -2   6  -6  175.33   10.52
  -2  -6  -6  182.08   10.44
   2  -6   6  178.56   10.66
   2   6   6  190.27   10.92
   2  -6   7  388.23   21.11
   2   6   7  359.45   20.96
  -2  -6  -7  363.62   21.00
  -2  -6  -7  381.14   21.01
  -2   6  -7  357.21   18.69
  -2  -6  -7  376.97   18.91
  -2   6  -7  346.58   18.53
  -2  -6  -7  349.94   18.32
   2  -6   7  358.43   18.74
   2   6   7  399.85   19.10
   2  -6   8  292.84   17.33
   2   6   8  254.07   16.97
  -2  -6  -8  251.46   16.87
  -2  -6  -8  256.04   16.68
  -2   6  -8  294.53   15.50
  -2  -6  -8  278.64   15.33
  -2   6  -8  275.09   15.23
  -2  -6  -8  253.58   14.69
   2  -6   8  265.72   15.19
   2   6   8  257.08   15.00
   2   6   9  268.63   16.20
   2  -6   9  255.12   16.14
  -2  -6  -9  283.56   18.39
  -2  -6  -9  294.98   18.18
  -2  -6  -9  306.94   16.73
  -2   6  -9  316.21   16.92
  -2   6  -9  300.44   16.57
  -2  -6  -9  294.84   16.18
  -2   6  -9  340.91   19.03
   2  -6   9  260.30   17.69
  -2   6 -10  215.81   15.12
  -2  -6 -10  214.18   15.48
   2  -6  10  230.69   15.63
  -2   6 -10  205.51   13.68
  -2  -6 -10  227.29   13.97
  -2   6 -10  233.53   13.99
  -2  -6 -10  200.11   13.45
   2  -6  10  205.62   13.76
   2   6  10  216.56   13.75
  -2   6 -11  202.39   14.25
  -2  -6 -11  194.49   14.54
   2  -6  11  173.10   13.79
  -2   6 -11  200.35   12.85
   2   6  11  154.22   11.98
   2  -6  11  159.54   12.10
  -2   6 -11  164.98   12.27
  -2  -6 -11  203.93   13.03
   2  -6  12   66.14    8.36
  -2  -6 -12   96.55   10.05
  -2   6 -12   59.30    7.34
  -2  -6 -12   74.87    7.93
  -2   6 -12   73.21    8.87
   2   6  12   76.70    8.03
   2  -6  12   79.57    8.15
  -2  -6 -13  415.95   24.61
  -2  -6 -13  389.89   22.31
  -2   6 -13  401.83   22.53
   2   6  13  339.86   25.89
  -2   6 -13  414.16   23.81
   2  -6  13  361.45   21.95
   2   6  13  354.29   21.72
  -2  -6 -14  263.16   19.63
  -2  -6 -14  289.79   16.93
  -2   6 -14  285.15   18.64
  -2  -6 -14  290.20   18.65
  -2   6 -14  265.41   21.97
   2   6  14  278.94   22.68
  -2   6 -14  298.79   19.90
   2  -6  14  280.91   18.46
   2   6  14  283.32   18.40
  -2  -6 -15  326.06   22.68
  -2  -6 -15  333.16   19.30
  -2   6 -15  336.37   25.38
   2   6  15  333.42   25.61
  -2   6 -15  331.93   21.41
  -2  -6 -15  352.43   21.86
  -2   6 -15  339.44   22.44
   2   6  15  333.70   21.25
   2  -6  15  370.62   21.87
   2  -6  16   13.70    6.08
  -2  -6 -16   12.99    4.15
  -2  -6 -16   23.25    6.45
   2   6  16   19.51    7.59
  -2   6 -16    7.78    5.78
  -2  -6 -16   11.52    5.67
  -2   6 -16    8.76    4.73
   2   6  16   15.05    5.23
   2  -6  16   11.37    4.76
  -2   6 -16    9.75    5.26
  -2   6 -17  212.25   20.57
   2   6  17  237.33   21.85
  -2   6 -17  255.27   18.38
  -2  -6 -17  266.14   18.64
   2   6  17  250.68   18.00
   2  -6  17  252.00   18.26
  -2  -6 -17  245.95   15.74
  -2   6 -17  215.81   18.04
   2   6  18   60.06   11.33
  -2  -6 -18   69.92    9.66
  -2   6 -18   57.69    8.84
   2   6  18   84.21   10.01
  -2  -6 -18   69.54    7.64
  -2   6 -18   78.38   10.49
  -2   6 -19  210.11   17.77
  -2  -6 -19  230.47   18.33
   2   6  19  228.67   21.76
  -2   6 -19  223.54   18.48
  -2  -6 -20   46.73    8.51
  -2   6 -20   35.16    7.51
   2   6  20   33.85    9.79
  -2   6 -20   24.39    7.32
  -2   6 -21  119.65   13.98
  -2  -6 -21  160.71   15.56
   2   6  21  125.80   16.84
  -2   6 -21  144.28   14.93
  -2   6 -22   15.41    6.57
  -2  -6 -22   12.34    6.07
  -2   6 -22   19.45    6.86
   2  -7 -22   39.59    8.94
   2   7 -22   33.47    8.15
  -2   7  22   15.71    7.28
   2   7 -22   37.03    9.04
   2   7 -21   75.90   11.10
   2  -7 -21   75.08   10.93
   2   7 -21   80.36   11.64
  -2   7  21   82.62   12.75
   2   7 -20   29.87    7.35
   2  -7 -20   33.11    7.57
   2   7 -20   34.33    8.37
  -2   7  20   16.55    7.59
   2  -7 -20   21.24    6.27
  -2   7  19  124.20   14.86
   2   7 -19  134.96   15.43
   2  -7 -19  138.53   12.53
   2   7 -19  163.63   15.20
   2  -7 -19  150.59   14.25
   2   7 -19  130.32   13.49
  -2   7  18   17.93    5.87
  -2  -7  18   28.51    6.43
  -2   7  18   11.29    6.75
   2   7 -18   32.63    8.56
   2  -7 -18   19.94    6.51
   2   7 -18   12.67    5.42
   2  -7 -18   15.56    5.95
   2  -7 -18   30.44    6.40
   2   7 -18   34.00    7.63
  -2  -7  17   43.61    7.11
  -2   7  17   41.57    6.98
   2  -7 -17   32.97    7.08
  -2   7  17   35.37    8.70
   2   7 -17   39.50    7.28
   2  -7 -17   40.32    7.41
   2  -7 -17   42.41    6.63
   2   7 -17   59.50    8.99
   2   7 -16   51.62    8.26
  -2   7  16   38.72    6.35
  -2  -7  16   40.98    6.78
  -2  -7  16   36.53    7.61
   2  -7 -16   30.63    7.08
   2  -7 -16   45.19    7.61
   2  -7 -16   32.18    6.55
   2   7 -16   47.90    7.53
  -2   7  16   20.85    7.35
   2  -7 -16   29.02    5.68
   2   7 -15   34.96    6.93
  -2  -7  15   36.69    6.87
  -2  -7  15   20.24    5.21
  -2   7  15   23.86    5.29
   2  -7 -15   21.44    6.34
   2  -7 -15   30.80    6.05
   2   7 -15   35.10    6.29
  -2   7  15   34.83    8.13
   2  -7 -15   31.41    6.78
   2  -7 -15   24.58    5.18
   2  -7 -14   64.75    9.37
   2  -7 -14   72.98    8.33
   2   7 -14   89.51    8.91
   2  -7 -14   60.25    8.27
  -2  -7  14   73.74    8.05
   2  -7 -14   56.01    6.80
  -2   7  14   55.52    7.27
   2   7 -14   73.66    9.42
   2   7 -13    2.92    3.40
   2  -7 -13   13.18    4.74
   2  -7 -13    4.25    3.89
  -2  -7  13    4.66    3.39
   2  -7 -13    6.09    3.41
  -2   7  13    4.59    3.49
   2  -7 -13    1.04    4.46
   2   7 -13    0.94    3.77
   2  -7 -12   14.11    4.47
   2   7 -12   12.03    4.28
   2  -7 -12   15.82    5.50
   2  -7 -12   17.95    5.15
   2  -7 -12   15.33    3.73
  -2   7  12   12.59    3.81
  -2  -7  12   17.13    4.26
   2   7 -12   10.74    4.65
   2   7 -11   53.66    7.53
  -2  -7  11   42.26    6.95
  -2   7  11   37.30    7.04
   2  -7 -11   45.22    7.23
   2  -7 -11   49.18    6.90
   2  -7 -11   44.73    5.95
   2   7 -11   37.20    5.56
   2  -7 -11   43.12    5.02
  -2  -7  11   43.36    5.62
  -2   7  11   42.08    5.49
   2   7 -10   15.42    4.77
   2   7 -10   20.43    5.35
  -2  -7  10   18.81    4.82
  -2   7  10   19.54    5.52
   2  -7 -10   15.20    4.86
   2  -7 -10    8.26    3.75
   2   7 -10   18.72    3.98
   2  -7 -10   14.42    3.75
  -2   7  10   17.26    3.71
  -2  -7  10   21.16    4.00
   2  -7 -10   22.91    3.43
   2  -7  -9  127.85    8.27
  -2  -7   9  155.19   11.76
  -2   7   9  140.93   12.54
   2  -7  -9  133.80   11.65
   2   7  -9  145.34   11.61
   2   7  -9  156.60   11.61
   2  -7  -9  136.53   11.13
  -2   7   9  129.80    9.12
  -2  -7   9  143.25    9.47
   2  -7  -9  121.03    9.31
   2   7  -9  122.32    9.40
   2  -7  -8    7.80    1.92
  -2  -7   8    9.12    3.84
   2  -7  -8    6.34    1.20
  -2   7   8    1.68    3.39
   2  -7  -8    4.93    2.32
   2   7  -8   10.29    2.96
   2  -7  -8    6.50    3.58
   2   7  -8   10.57    3.96
   2   7  -8   14.77    4.60
  -2  -7   8    7.58    2.49
  -2   7   8    5.87    2.42
   2  -7  -8    2.79    3.27
   2  -7  -7   10.51    1.56
  -2  -7   7    5.34    3.14
   2   7  -7   14.62    3.06
   2  -7  -7   14.94    3.00
  -2   7   7   12.88    4.70
   2  -7  -7   13.91    4.24
   2   7  -7   12.65    4.01
   2  -7  -7    8.77    1.93
   2   7  -7   10.96    3.96
   2  -7  -7   10.14    4.04
  -2   7   7    9.48    2.41
  -2  -7   7    7.69    2.40
  -2   7   6   36.96    5.94
   2  -7  -6   31.78    5.68
   2   7  -6   41.38    4.15
   2  -7  -6   42.38    4.24
  -2  -7   6   35.28    3.75
  -2   7   6   35.59    3.71
   2   7  -6   46.17    6.17
   2  -7  -6   45.49    6.08
   2  -7  -6   37.34    3.11
  -2  -7   6   38.31    5.33
  -2  -7   5   34.53    5.35
   2  -7  -5   49.00    3.93
  -2   7   5   43.89    6.51
   2   7  -5   53.83    4.48
   2  -7  -5   54.90    4.46
  -2   7   5   47.04    4.00
  -2  -7   5   54.33    4.23
   2   7  -5   55.45    6.72
   2  -7  -5   60.23    6.63
  -2  -7   5   50.99    4.30
  -2  -7   4    1.68    2.52
   2  -7  -4    4.44    1.74
   2   7  -4    2.15    1.56
   2  -7  -4    1.87    1.37
  -2   7   4    0.73    3.39
   2  -7  -4   -1.26    3.11
   2   7  -4    3.82    3.13
  -2   7   4    3.27    1.35
  -2  -7   4    2.59    1.37
  -2   7   4    2.57    1.40
  -2  -7   4    2.03    1.34
   2  -7  -3    6.84    3.07
  -2   7   3    6.29    1.96
   2   7  -3    9.23    3.36
  -2  -7   3    4.29    2.78
   2  -7  -3    8.39    2.30
  -2  -7   3    8.49    1.54
  -2   7   3    6.50    1.39
  -2   7   3    2.84    3.26
   2  -7  -3    6.16    1.52
   2   7  -3    8.77    3.43
   2   7  -3    9.44    2.60
  -2  -7   3    6.25    1.37
  -2   7   2    5.38    2.16
   2   7  -2    5.53    2.68
  -2  -7   2    8.85    3.31
   2  -7  -2    8.01    2.98
   2  -7  -2    2.37    2.07
  -2  -7   2    4.61    2.48
  -2  -7   2    5.00    1.17
  -2   7   2    5.64    1.11
  -2   7   2    0.71    2.84
  -2   7   2    5.72    1.36
  -2  -7   2    5.44    1.21
  -2   7   2    5.12    1.27
   2   7  -2    7.45    3.44
   2   7  -2    8.08    2.21
  -2  -7   2    6.25    1.10
   2  -7  -1    0.38    1.95
  -2   7   1    0.09    0.81
  -2  -7   1    0.63    0.72
  -2   7   1    0.70    3.22
   2   7  -1   -0.64    2.45
  -2   7   1    1.12    1.89
   2   7  -1   -0.53    2.75
  -2  -7   1    1.46    2.39
   2   7  -1    0.62    2.74
  -2   7   1    0.77    0.69
  -2  -7   1   -0.44    0.76
   2   7  -1    0.26    1.53
  -2   7   1    1.66    1.38
   2   7   0   55.76    6.31
  -2   7   0   45.56    6.27
   2  -7   0   55.57    5.34
  -2  -7   0   46.22    2.82
   2   7   0   46.72    6.18
  -2  -7   0   56.67    5.57
  -2   7   0   52.64    5.17
  -2   7   0   47.20    2.82
   2   7   0   39.71    3.51
  -2  -7  -1   25.42    3.93
  -2   7  -1   23.49    3.87
   2  -7   1   27.08    4.01
  -2   7  -1   25.89    2.03
   2   7   1   30.16    5.18
  -2   7  -1   22.40    2.02
  -2  -7  -1   27.29    1.88
  -2  -7  -1   22.60    2.14
   2   7   1   23.87    4.70
  -2   7  -1   26.08    5.03
   2  -7   2   58.06    5.92
   2   7   2   59.08    6.62
   2   7   2   71.07    7.30
  -2   7  -2   57.68    5.89
  -2  -7  -2   55.41    5.44
  -2   7  -2   51.05    3.77
  -2  -7  -2   54.35    3.43
  -2   7  -2   65.28    7.24
  -2   7  -3   57.60    6.92
  -2  -7  -3   55.31    6.32
   2   7   3   43.86    6.20
   2  -7   3   57.50    6.06
   2   7   3   45.01    3.75
   2  -7   3   51.25    3.97
  -2  -7  -3   43.16    4.92
  -2   7  -3   53.24    5.83
  -2   7  -3   47.34    3.79
  -2  -7  -3   52.25    3.56
  -2   7  -4    8.77    4.00
  -2  -7  -4    5.95    2.50
  -2   7  -4   13.31    3.42
   2  -7   4    8.16    3.20
  -2   7  -4   10.37    2.12
   2   7   4   13.75    3.92
   2  -7   4   10.14    2.29
   2   7   4    7.09    1.99
  -2  -7  -4    6.65    3.39
  -2  -7  -4    8.90    1.79
  -2   7  -4   11.64    2.11
  -2  -7  -5   30.55    2.31
  -2  -7  -5   28.41    4.93
  -2   7  -5   31.73    4.92
   2  -7   5   30.13    4.97
   2   7   5   33.64    5.73
  -2  -7  -5   28.92    5.25
  -2  -7  -5   35.91    4.21
  -2   7  -5   33.22    5.60
  -2  -7  -5   27.83    3.42
  -2   7  -5   27.76    3.36
  -2  -7  -5   29.91    3.34
  -2   7  -5   28.33    3.35
   2  -7   5   28.29    3.52
   2   7   5   39.45    3.87
  -2  -7  -6   31.98    5.29
  -2   7  -6   22.07    4.77
   2  -7   6   27.59    4.80
   2   7   6   16.50    4.24
  -2  -7  -6   21.54    5.11
  -2  -7  -6   21.80    2.36
  -2  -7  -6   21.76    3.66
  -2   7  -6   19.45    3.14
  -2  -7  -6   20.37    3.19
  -2  -7  -6   23.92    3.29
  -2   7  -6   23.83    3.36
   2   7   6   25.10    3.48
   2  -7   6   20.23    3.32
  -2  -7  -7  184.47   10.92
  -2   7  -7  186.58   11.24
   2   7   7  177.69   13.79
  -2  -7  -7  195.46   14.09
   2  -7   7  194.32   13.61
  -2   7  -7  180.48   11.16
  -2  -7  -7  179.58   11.18
  -2  -7  -7  192.44   13.67
   2   7   7  192.51   11.43
   2  -7   7  188.45   11.49
   2   7   8   13.25    3.32
   2  -7   8   12.08    3.19
   2   7   8    9.18    4.06
   2  -7   8   21.69    4.84
  -2  -7  -8    9.87    4.00
  -2  -7  -8    8.00    2.93
  -2   7  -8    7.43    2.86
  -2  -7  -8   14.39    4.50
  -2   7  -8   14.38    3.20
   2  -7   9  191.82   14.15
   2   7   9  176.59   14.12
  -2  -7  -9  169.90   13.94
  -2  -7  -9  193.59   14.04
  -2  -7  -9  171.64   11.64
  -2   7  -9  165.69   11.42
  -2   7  -9  187.86   11.89
   2  -7   9  180.90   11.85
   2   7   9  175.02   11.84
  -2   7 -10   21.33    5.49
   2  -7  10   10.56    4.69
  -2  -7 -10   21.15    5.37
  -2   7 -10    7.55    3.41
  -2  -7 -10   11.63    3.65
  -2  -7 -10   12.18    4.37
   2   7  10   11.69    3.99
   2  -7  10   11.87    3.94
   2  -7  11  125.56   11.93
  -2  -7 -11  127.14   12.21
  -2  -7 -11  124.98   11.74
  -2  -7 -11  127.40   10.35
  -2   7 -11  130.42   10.45
   2   7  11  134.03   10.50
   2  -7  11  148.35   10.99
  -2   7 -11  135.12   12.04
  -2   7 -12   16.13    5.28
   2  -7  12   21.49    5.97
  -2  -7 -12   21.21    6.49
  -2  -7 -12    9.11    3.97
  -2   7 -12   19.01    4.76
  -2  -7 -12    6.60    4.43
   2  -7  12   13.46    4.48
   2   7  12   14.69    4.56
   2  -7  13  230.02   17.42
  -2  -7 -13  228.60   17.65
  -2  -7 -13  236.12   17.38
  -2   7 -13  208.66   15.32
  -2  -7 -13  219.52   15.39
   2   7  13  208.06   15.18
   2  -7  13  258.27   16.27
  -2   7 -13  229.48   17.31
  -2   7 -14    6.28    4.69
  -2  -7 -14    1.77    3.04
  -2  -7 -14   -3.32    5.17
   2   7  14   10.91    6.85
  -2   7 -14    4.16    4.48
  -2  -7 -14    7.41    4.73
  -2  -7 -14    6.12    4.84
   2  -7  14    0.83    4.13
   2   7  14   -0.82    4.40
  -2  -7 -15  145.00   11.17
  -2  -7 -15  161.45   14.81
  -2   7 -15  149.73   13.09
  -2  -7 -15  151.92   13.07
   2  -7  15  174.80   13.83
   2   7  15  142.14   12.68
  -2   7 -15  136.76   13.69
   2   7  15  169.38   17.82
  -2  -7 -15  166.54   14.37
  -2  -7 -16    9.93    5.33
  -2   7 -16    1.64    6.43
   2   7  16    3.40    6.48
  -2   7 -16    9.63    5.04
  -2  -7 -16   10.45    5.18
  -2  -7 -16    0.62    3.40
  -2   7 -16    5.72    4.70
   2  -7  16    3.80    4.09
   2   7  16    2.82    4.54
   2   7  17   74.18   13.18
  -2   7 -17  110.07   11.31
  -2  -7 -17  101.40   11.35
  -2  -7 -17   93.03    8.91
  -2   7 -17  109.57   12.12
   2   7  17   96.03   11.00
   2  -7  17   99.27   11.01
   2   7  18   11.00    6.99
  -2   7 -18   12.04    5.74
  -2  -7 -18   11.91    5.76
  -2   7 -18   23.64    7.16
   2   7  18    4.26    4.79
  -2   7 -19  122.03   13.37
  -2  -7 -19  133.60   13.49
   2   7  19  127.28   17.35
  -2   7 -19  146.26   15.13
  -2   7 -20   12.41    6.31
  -2  -7 -20    8.57    5.93
   2   7  20    7.84    8.07
  -2   7 -20   14.83    6.53
  -2   7 -21   30.12    8.21
  -2  -7 -21   42.53    8.87
  -2   7 -21   44.88    9.29
   2   7  21   44.19   12.06
   2  -8 -21   45.88    8.46
   2   8 -21   22.54    7.18
   2   8 -21   47.44    9.32
  -2   8  21   45.66   10.45
   2   8 -20  218.70   18.46
   2  -8 -20  260.77   19.74
  -2   8  20  235.67   21.52
   2   8 -20  290.74   21.69
  -2   8  19   26.34    8.28
   2   8 -19   24.52    6.24
   2  -8 -19   25.51    6.45
   2   8 -19   23.31    6.94
   2  -8 -18   35.45    7.45
   2   8 -18   54.49    8.21
  -2   8  18   28.34    6.34
  -2  -8  18   36.30    6.74
   2   8 -18   34.87    7.71
  -2   8  18   31.54    8.21
   2   8 -17   63.34    9.64
  -2   8  17   71.00   10.82
   2   8 -17   56.88    8.49
   2  -8 -17   57.63    8.41
  -2   8  17   58.15    8.05
  -2  -8  17   72.45    8.55
   2  -8 -17   44.67    7.82
   2  -8 -17   54.55    7.26
   2   8 -16   37.84    7.65
  -2   8  16   39.03    8.62
  -2  -8  16   54.95    7.26
  -2   8  16   32.82    6.18
   2  -8 -16   40.19    6.98
   2   8 -16   43.90    7.18
   2  -8 -16   29.80    6.44
   2  -8 -16   37.72    5.72
   2   8 -15   75.99   10.31
   2  -8 -15   84.29    9.01
  -2  -8  15   56.51    7.55
   2  -8 -15   82.00   10.35
   2  -8 -15   76.66    7.56
   2   8 -15   67.90    8.35
  -2   8  15   64.10    7.91
   2  -8 -15   57.51    8.43
   2  -8 -14   45.84    7.14
  -2  -8  14   38.80    5.92
  -2   8  14   24.00    5.08
   2  -8 -14   38.18    7.46
   2  -8 -14   32.33    5.03
   2   8 -14   58.12    8.58
   2  -8 -14   26.86    5.65
   2   8 -14   25.16    5.53
   2  -8 -13  312.38   19.11
   2   8 -13  330.77   19.39
   2  -8 -13  305.17   21.54
   2   8 -13  362.66   22.01
   2  -8 -13  277.67   19.93
   2   8 -13  303.57   20.42
  -2   8  13  316.50   18.54
  -2  -8  13  322.14   18.71
   2  -8 -13  311.55   17.31
  -2  -8  12  216.17   16.47
   2  -8 -12  225.40   15.04
   2   8 -12  249.84   15.42
   2  -8 -12  226.81   17.29
   2   8 -12  247.43   17.47
   2  -8 -12  232.88   16.59
   2   8 -12  270.25   17.74
  -2  -8  12  246.21   14.78
  -2   8  12  210.46   14.32
   2  -8 -12  214.05   13.10
   2  -8 -11  217.80   12.78
  -2  -8  11  266.45   17.11
  -2   8  11  261.03   18.40
   2  -8 -11  225.03   17.34
   2   8 -11  257.44   17.46
   2   8 -11  226.96   16.45
   2  -8 -11  227.70   16.39
  -2   8  11  243.32   14.46
  -2  -8  11  232.36   14.35
   2  -8 -11  232.31   14.81
   2   8 -11  231.31   14.80
   2  -8 -10  196.16   11.44
  -2  -8  10  237.02   16.06
  -2   8  10  220.33   16.73
   2  -8 -10  247.48   16.93
   2   8 -10  218.78   16.15
   2   8 -10  236.71   15.95
   2  -8 -10  209.17   15.27
  -2   8  10  220.49   13.07
  -2  -8  10  215.13   13.12
   2  -8 -10  212.19   13.42
   2   8 -10  204.03   13.28
   2  -8  -9  735.79   32.38
  -2  -8   9  753.98   37.62
   2  -8  -9  725.74   30.87
  -2   8   9  744.00   38.76
   2  -8  -9  785.64   38.87
   2   8  -9  768.69   38.04
   2  -8  -9  784.87   37.80
   2   8  -9  795.55   37.97
  -2  -8   9  748.79   34.28
  -2   8   9  741.97   34.05
   2   8  -9  702.55   34.45
   2  -8  -9  725.32   34.66
  -2   8   8   99.91   10.39
   2  -8  -8   77.80    9.25
   2  -8  -8   87.88    5.50
  -2  -8   8  101.82    9.40
   2  -8  -8   94.59    5.37
   2  -8  -8   99.15    9.56
   2   8  -8  108.72   10.13
  -2   8   8   91.64    6.96
  -2  -8   8  105.94    7.29
   2   8  -8  100.18    7.50
   2  -8  -8  102.76    7.68
  -2   8   7  685.55   35.02
   2  -8  -7  602.55   33.61
   2   8  -7  693.84   33.91
   2  -8  -7  671.44   33.55
   2  -8  -7  658.70   30.08
   2   8  -7  620.88   29.79
  -2  -8   7  633.61   29.43
  -2   8   7  648.99   29.44
  -2  -8   7  653.67   33.06
   2  -8  -7  659.33   28.22
  -2   8   6  207.72   10.75
  -2  -8   6  212.43   10.88
  -2  -8   6  186.91   13.46
   2  -8  -6  189.20   10.33
  -2   8   6  205.36   15.07
   2  -8  -6  189.79   13.92
   2   8  -6  227.55   14.89
   2   8  -6  213.59   11.28
   2  -8  -6  183.01   10.88
  -2   8   6  201.58   14.39
   2  -8  -5 1713.81   71.52
  -2   8   5 1834.28   77.64
   2   8  -5 1741.16   71.54
  -2  -8   5 1659.96   75.15
   2  -8  -5 1766.48   71.75
  -2  -8   5 1644.27   71.10
  -2   8   5 1641.52   71.00
   2   8  -5 1913.71   76.92
   2  -8  -5 1639.65   75.81
   2   8  -4  155.60   11.88
   2   8  -4  155.14    8.51
   2  -8  -4  156.56    8.48
  -2   8   4  172.75   13.42
  -2  -8   4  191.82   12.41
   2  -8  -4  176.33    9.74
   2   8  -4  158.13   10.32
  -2   8   4  166.98    8.29
  -2  -8   4  168.32    8.32
   2   8  -4  155.92   12.07
   2  -8  -4  159.15   12.11
  -2   8   3 1519.03   67.92
   2   8  -3 1670.42   71.14
   2   8  -3 1656.66   68.40
  -2   8   3 1627.42   65.77
  -2  -8   3 1596.80   70.40
   2  -8  -3 1572.74   68.02
  -2   8   3 1531.40   65.51
  -2  -8   3 1617.51   65.60
   2  -8  -3 1622.56   71.47
   2   8  -3 1717.40   71.98
  -2   8   3 1701.99   72.90
   2  -8  -2  908.97   40.13
  -2   8   2  851.51   37.13
   2   8  -2  940.25   39.43
  -2  -8   2  879.83   42.52
   2   8  -2 1015.38   43.90
   2  -8  -2  887.80   42.75
  -2   8   2  852.02   39.80
  -2  -8   2  938.92   42.00
   2   8  -2  991.17   42.81
  -2   8   2  921.06   44.33
   2  -8  -1  929.72   40.41
   2   8  -1  899.60   43.01
  -2   8   1  980.04   44.12
  -2   8   1  852.53   37.79
   2   8  -1  845.07   38.36
   2   8  -1  960.76   43.18
   2   8  -1  899.57   41.77
  -2  -8   1  899.19   41.21
  -2   8   1  895.16   40.19
   2  -8   0  554.76   28.26
  -2   8   0  610.96   31.60
   2   8   0  621.00   31.04
   2   8   0  623.77   30.93
   2   8   0  578.15   25.68
  -2  -8   0  604.67   29.04
  -2   8   0  574.02   28.42
  -2   8   0  629.58   31.40
  -2   8  -1 1205.85   55.82
   2   8   1 1218.48   55.58
   2   8   1 1294.74   55.95
  -2   8  -1 1177.56   53.21
  -2  -8  -1 1077.07   52.74
   2  -8   1 1262.67   53.62
   2  -8   2  311.40   17.56
  -2   8  -2  310.67   13.34
  -2  -8  -2  314.60   13.65
   2   8   2  361.10   19.73
   2   8   2  337.29   19.29
  -2  -8  -2  304.14   13.77
  -2   8  -2  297.36   13.40
  -2   8  -2  326.12   19.57
  -2  -8  -2  282.95   16.63
  -2   8  -2  294.08   17.27
   2  -8   3 1208.16   51.68
  -2  -8  -3 1143.85   47.06
   2   8   3 1162.94   53.02
  -2   8  -3 1151.50   51.33
  -2  -8  -3 1133.75   50.06
  -2   8  -3 1081.95   46.96
  -2   8  -3 1252.97   53.93
   2  -8   4  506.35   26.51
   2   8   4  486.04   27.49
  -2   8  -4  539.45   28.37
  -2  -8  -4  526.96   27.45
   2   8   4  489.93   22.71
   2  -8   4  487.96   23.09
  -2   8  -4  528.87   26.76
  -2  -8  -4  507.74   24.97
  -2   8  -4  503.56   22.79
  -2   8  -4  531.33   22.67
  -2  -8  -4  505.74   22.77
   2   8   5  625.86   28.47
  -2  -8  -5  592.54   32.29
  -2   8  -5  675.52   33.88
   2   8   5  660.63   33.43
   2  -8   5  661.18   32.30
  -2   8  -5  641.10   32.14
  -2  -8  -5  626.38   29.94
  -2   8  -5  623.41   28.23
  -2  -8  -5  602.69   28.28
   2  -8   5  676.40   28.91
  -2   8  -6  238.68   16.33
  -2  -8  -6  241.71   15.92
   2  -8   6  211.17   14.89
   2   8   6  232.04   16.19
  -2  -8  -6  236.03   16.00
  -2  -8  -6  230.35   13.29
  -2   8  -6  224.63   15.19
  -2  -8  -6  215.44   12.19
  -2   8  -6  217.59   12.12
   2  -8   6  222.32   12.50
   2   8   6  229.89   12.38
  -2  -8  -7 1268.72   59.93
   2  -8   7 1264.71   59.42
   2   8   7 1317.58   60.65
  -2  -8  -7 1221.19   59.88
  -2  -8  -7 1283.09   56.49
  -2   8  -7 1279.66   59.54
  -2   8  -7 1417.12   61.58
  -2  -8  -7 1287.48   56.03
  -2   8  -7 1253.88   55.83
  -2  -8  -7 1262.88   53.31
   2  -8   7 1360.62   56.49
   2   8   7 1354.63   56.26
  -2  -8  -8  534.21   25.28
   2   8   8  508.24   28.77
  -2  -8  -8  517.86   22.83
  -2  -8  -8  528.30   28.93
   2  -8   8  469.20   27.71
  -2  -8  -8  501.42   28.26
  -2   8  -8  500.00   24.88
  -2  -8  -8  504.99   25.03
   2  -8   8  513.62   25.21
   2   8   8  518.70   25.15
  -2  -8  -9  680.32   32.22
   2  -8   9  703.20   36.12
  -2  -8  -9  676.10   36.35
   2   8   9  699.10   36.72
  -2  -8  -9  749.65   36.61
  -2   8  -9  661.02   32.66
  -2  -8  -9  693.46   32.79
   2  -8   9  685.09   32.83
   2   8   9  681.04   32.74
   2  -8  10  810.36   41.64
   2   8  10  845.64   42.48
  -2  -8 -10  790.37   41.71
  -2  -8 -10  847.32   41.76
  -2   8 -10  778.16   38.29
  -2  -8 -10  864.60   38.60
   2  -8  10  773.86   38.24
   2   8  10  809.04   38.29
  -2  -8 -11  402.62   24.88
   2  -8  11  416.23   24.80
  -2  -8 -11  357.89   21.33
  -2   8 -11  416.26   22.01
  -2  -8 -11  395.00   24.34
   2   8  11  388.17   21.63
   2  -8  11  397.30   21.87
  -2   8 -12  258.15   18.27
  -2  -8 -12  257.42   18.63
   2  -8  12  245.21   18.03
  -2   8 -12  249.23   15.66
  -2  -8 -12  237.81   15.44
  -2  -8 -12  241.50   17.64
   2  -8  12  216.45   15.12
   2   8  12  212.42   15.05
  -2   8 -13  481.65   27.34
   2  -8  13  399.92   26.26
  -2  -8 -13  427.42   27.06
  -2   8 -13  427.40   24.29
  -2  -8 -13  415.48   24.00
  -2  -8 -13  447.52   26.62
   2  -8  13  441.65   24.31
   2   8  13  410.62   23.85
  -2   8 -14   87.33   10.63
   2  -8  14   77.62   10.15
  -2  -8 -14   81.83   10.57
  -2  -8 -14   77.51    9.94
  -2   8 -14   64.57    8.30
  -2  -8 -14   71.55    8.55
   2  -8  14   69.80    8.46
   2   8  14   68.57    8.05
  -2  -8 -15  713.14   33.95
   2   8  15  620.14   41.46
  -2   8 -15  725.26   38.70
  -2  -8 -15  740.99   36.66
  -2   8 -15  678.76   36.06
   2   8  15  666.21   35.71
   2  -8  15  665.62   35.92
   2   8  16   71.23   12.23
  -2   8 -16   42.22    8.42
  -2   8 -16   63.49    8.86
  -2  -8 -16   49.91    8.00
   2  -8  16   46.34    7.57
   2   8  16   43.69    7.45
  -2   8 -17  404.04   24.29
  -2  -8 -17  397.17   24.26
  -2   8 -17  366.27   25.23
   2   8  17  324.01   27.93
   2  -8  17  360.52   23.30
   2   8  17  336.56   22.82
   2   8  18   65.00   12.48
  -2   8 -18   68.21   10.41
  -2   8 -18   66.24    9.65
  -2  -8 -18   48.53    8.45
  -2   8 -19  321.08   23.00
   2   8  19  239.12   24.16
  -2   8 -19  258.32   20.16
  -2  -8 -19  292.08   20.91
   2   8  20  126.27   17.07
  -2   8 -20  119.17   14.12
  -2  -8 -20  124.19   13.42
  -2   8 -20  123.35   13.35
   2   8  21   31.37   10.04
  -2   8 -21   41.25    9.65
  -2   8 -21   47.66    8.93
  -2  -8 -21   30.59    8.14
   2   9 -21   21.34    6.90
  -2   9  21   25.82    9.68
   2   9 -21   32.49    8.73
   2  -9 -21   14.80    6.32
   2   9 -20   17.72    6.15
  -2   9  20   21.91    8.60
   2   9 -20   27.12    8.14
   2  -9 -20   23.28    6.90
   2   9 -19   33.18    7.57
  -2   9  19   26.30    9.21
   2   9 -19   38.52    8.68
   2  -9 -19   47.23    8.20
   2  -9 -18   12.41    5.42
  -2   9  18   11.37    4.97
   2   9 -18    5.20    5.04
   2   9 -18   14.60    6.64
   2   9 -18    8.48    5.87
  -2   9  18   11.18    7.03
   2  -9 -17   41.72    7.28
  -2   9  17   41.35    6.90
  -2  -9  17   51.03    7.33
   2   9 -17   16.54    5.91
   2   9 -17   39.64    8.25
   2   9 -17   34.01    7.80
  -2   9  17   52.59   10.49
  -2   9  16   -0.82    3.90
  -2  -9  16   16.65    4.85
   2   9 -16   28.31    7.25
   2   9 -16   20.44    6.53
   2   9 -16   21.01    5.57
   2  -9 -16    4.54    4.55
   2   9 -15   50.28    7.61
   2  -9 -15   70.92    8.51
   2  -9 -15   51.33    8.22
   2   9 -15   75.75   10.36
   2   9 -15   80.20   10.29
  -2   9  15   52.21    7.05
  -2  -9  15   62.50    7.81
  -2  -9  14   37.79    5.81
  -2   9  14   36.18    6.08
   2  -9 -14   32.19    6.88
   2  -9 -14   35.37    4.88
   2   9 -14   34.03    7.29
   2   9 -14   43.24    7.92
   2   9 -14   40.36    6.56
   2  -9 -14   40.90    6.45
  -2  -9  13   59.07    8.34
  -2   9  13   35.08    5.78
  -2  -9  13   39.91    5.97
   2  -9 -13   56.00    9.25
   2  -9 -13   53.45    8.14
   2  -9 -13   40.99    4.94
   2   9 -13   41.48    6.45
   2  -9 -13   37.17    6.30
   2   9 -13   61.28    8.80
   2   9 -13   70.13    8.96
   2   9 -12   79.93   10.07
  -2  -9  12   83.66    9.73
  -2   9  12   75.59   10.30
   2  -9 -12   60.71    9.44
   2  -9 -12   94.17   10.28
   2   9 -12   95.06   10.43
   2  -9 -12   66.90    5.69
   2   9 -12   82.08    7.96
   2  -9 -12   74.22    7.90
  -2   9  12   65.78    7.23
  -2  -9  12   68.57    7.12
   2   9 -11   36.36    5.71
   2  -9 -11   47.49    6.06
   2   9 -11   37.92    7.17
   2   9 -11   49.52    7.82
  -2  -9  11   41.34    7.30
  -2   9  11   41.47    7.98
   2  -9 -11   53.90    8.25
  -2  -9  11   53.00    5.98
   2  -9 -11   34.97    3.82
   2  -9 -11   34.29    6.72
  -2   9  11   43.05    5.34
  -2   9  10   48.92    5.44
  -2  -9  10   44.89    7.22
   2  -9 -10   54.03    7.94
   2  -9 -10   42.36    3.56
  -2   9  10   43.03    8.01
   2   9 -10   69.92    8.84
   2  -9 -10   52.72    7.51
   2  -9 -10   52.66    5.85
   2   9 -10   47.62    5.88
  -2  -9  10   36.75    5.05
   2  -9  -9   24.89    2.39
  -2  -9   9   26.19    5.90
   2  -9  -9   29.58    6.49
   2  -9  -9   21.66    5.41
   2   9  -9   34.15    6.55
  -2   9   9   27.77    6.85
   2  -9  -9   25.73    4.34
   2   9  -9   27.28    4.40
  -2   9   9   17.79    3.49
  -2  -9   9   31.20    3.99
  -2  -9   8   27.45    5.64
   2  -9  -8   19.95    2.44
  -2   9   8   18.62    5.70
   2   9  -8   28.02    6.12
   2  -9  -8   18.50    5.36
   2   9  -8   17.50    3.41
   2  -9  -8   17.45    3.55
  -2  -9   8   21.93    3.33
  -2   9   8   16.11    3.06
  -2   9   7    9.65    2.45
  -2  -9   7   11.35    2.54
   2   9  -7   10.54    5.13
   2  -9  -7   18.99    4.98
  -2  -9   7   11.15    4.19
   2  -9  -7   11.52    2.31
  -2   9   7   11.95    4.58
   2   9  -7   10.55    2.75
   2  -9  -7   12.35    2.71
   2   9  -6   24.36    5.55
   2  -9  -6   22.69    3.29
  -2  -9   6   24.40    5.36
   2   9  -6   19.33    2.98
   2  -9  -6   24.83    3.28
  -2   9   6   30.19    6.32
   2   9  -6   35.24    6.30
   2  -9  -6   29.45    5.94
  -2   9   6   35.40    6.18
  -2  -9   6   25.78    3.05
  -2   9   6   30.83    3.24
   2   9  -5    6.41    1.84
  -2  -9   5   13.08    4.33
   2  -9  -5    5.43    2.29
  -2   9   5    5.95    1.63
  -2  -9   5    3.76    1.54
  -2   9   5   10.43    4.43
   2   9  -5    5.48    4.22
   2  -9  -5    4.12    3.47
   2   9  -5    9.26    4.21
   2   9  -5    9.30    3.32
   2  -9  -5    6.82    1.85
   2   9  -4   62.27    7.93
   2  -9  -4   69.47    8.13
  -2  -9   4   56.17    3.67
  -2   9   4   62.79    8.24
  -2   9   4   61.67    3.70
   2  -9  -4   57.94    5.39
  -2  -9   4   74.64    7.74
   2   9  -4   72.82    7.90
  -2   9   4   53.12    3.43
   2   9  -4   73.12    6.25
  -2   9   3   12.93    5.19
   2   9  -3    7.40    3.92
  -2  -9   3    7.94    3.73
   2  -9  -3   11.72    3.03
   2   9  -3   10.84    4.01
  -2   9   3   11.57    2.90
   2  -9  -3   11.97    4.19
   2   9  -3    5.12    2.55
   2  -9  -2   33.88    4.57
  -2  -9   2   38.00    5.75
   2   9  -2   36.07    3.95
   2  -9  -2   34.93    6.22
  -2  -9   2   30.59    5.68
   2   9  -2   34.31    5.60
  -2   9   2   44.01    5.01
   2   9  -2   36.88    6.36
  -2   9   2   35.84    6.75
   2  -9  -1   21.89    4.07
  -2  -9   1   30.00    4.97
   2   9  -1   23.70    2.93
  -2   9   1   19.97    2.26
  -2   9   1   24.58    4.10
  -2  -9   1   24.57    5.32
   2   9  -1   20.67    5.22
  -2   9   1   30.29    6.06
   2   9  -1   20.41    4.97
  -2  -9   0   -1.77    3.09
   2  -9   0    1.62    2.65
   2   9   0    0.65    1.29
  -2   9   0   -0.54    2.57
  -2   9   0    1.85    3.62
  -2   9   0    0.26    1.54
   2   9   0   -0.85    4.03
   2   9   0    5.85    3.75
  -2   9   0   -0.86    3.64
   2   9   1   32.24    5.90
  -2   9  -1   22.05    4.40
   2  -9   1   28.31    4.76
  -2  -9  -1   25.49    4.62
   2   9   1   28.76    5.53
  -2   9  -1   29.85    5.84
   2   9   2   22.33    5.24
   2   9   2   35.07    6.05
  -2   9  -2   25.03    5.39
  -2  -9  -2   15.92    3.85
  -2   9  -2   17.95    4.13
   2  -9   2   22.33    4.53
   2  -9   3    8.61    3.67
  -2  -9  -3    7.23    1.43
  -2   9  -3    6.06    1.02
  -2  -9  -3    7.07    1.38
   2   9   3    2.61    3.75
  -2   9  -3   11.92    4.20
  -2   9  -3    5.76    1.00
  -2  -9  -3    6.93    3.18
  -2   9  -3    8.59    3.76
  -2   9  -4   15.83    5.11
  -2  -9  -4    6.73    3.73
   2   9   4   15.93    4.66
  -2  -9  -4   10.45    3.45
  -2   9  -4    5.63    3.55
   2  -9   4   17.14    2.44
  -2  -9  -4   16.11    2.18
  -2   9  -4   14.00    1.97
   2  -9   4    6.33    3.44
  -2  -9  -5   28.51    5.81
  -2   9  -5   31.41    6.15
   2   9   5   16.36    5.03
  -2  -9  -5   29.20    4.69
   2   9   5   16.37    2.63
   2  -9   5   22.38    3.08
  -2  -9  -5   21.18    2.90
  -2   9  -5   19.23    2.64
  -2   9  -5   19.49    4.92
   2  -9   5   22.34    4.98
  -2   9  -6   50.19    6.94
   2  -9   6   41.98    6.79
   2   9   6   45.15    7.24
  -2  -9  -6   43.35    5.33
  -2   9  -6   38.98    7.17
   2   9   6   42.24    4.34
   2  -9   6   49.43    4.78
  -2   9  -6   44.51    4.30
  -2  -9  -6   43.27    4.33
  -2  -9  -6   48.92    7.09
  -2  -9  -7   41.22    6.93
  -2   9  -7   38.90    6.38
   2   9   7   36.94    7.02
   2  -9   7   30.16    6.10
  -2  -9  -7   32.35    6.27
  -2  -9  -7   32.29    4.59
   2  -9   7   35.51    4.55
  -2  -9  -7   32.33    4.20
  -2   9  -7   37.31    4.22
   2   9   7   41.75    4.59
  -2  -9  -8   12.31    4.96
  -2   9  -8   11.32    4.63
  -2  -9  -8    6.86    3.09
  -2   9  -8    6.25    4.61
   2  -9   8    9.79    4.53
   2   9   8   10.05    5.03
  -2  -9  -8    8.89    4.62
   2   9   8    4.90    2.64
   2  -9   8   10.84    3.37
  -2   9  -8    8.97    3.04
  -2  -9  -8    7.10    2.92
  -2  -9  -9   24.65    2.32
  -2  -9  -9   28.37    6.25
  -2   9  -9   32.85    6.83
   2  -9   9   34.05    6.88
   2   9   9   31.51    6.82
  -2  -9  -9   36.12    6.96
  -2  -9  -9   27.85    4.65
  -2   9  -9   43.53    7.52
  -2   9  -9   28.33    4.50
  -2  -9  -9   36.67    4.98
  -2  -9  -9   26.42    2.31
   2  -9   9   27.75    4.40
   2   9   9   28.69    4.41
  -2  -9 -10  220.46   13.37
   2   9  10  226.81   17.71
  -2  -9 -10  200.01   11.08
  -2  -9 -10  238.62   17.75
   2  -9  10  228.13   17.08
  -2  -9 -10  231.26   17.34
  -2  -9 -10  214.98   13.93
  -2   9 -10  229.00   14.10
   2  -9  10  240.81   14.51
   2   9  10  234.68   14.19
   2  -9  11   26.77    5.02
   2   9  11   32.89    5.38
  -2  -9 -11   33.60    7.06
   2  -9  11   29.44    6.64
  -2  -9 -11   32.52    6.82
  -2   9 -11   37.96    5.40
  -2  -9 -11   31.54    5.31
  -2  -9 -11   20.54    4.03
   2   9  12   69.76    7.63
   2  -9  12   56.05    6.94
  -2  -9 -12   43.04    8.12
   2  -9  12   61.79    9.08
  -2  -9 -12   50.00    8.35
  -2  -9 -12   51.49    5.82
  -2  -9 -12   58.44    7.17
  -2   9 -12   56.51    7.06
  -2  -9 -13   25.87    6.63
  -2  -9 -13   30.21    7.19
   2   9  13   22.80    5.22
   2  -9  13   21.72    5.14
  -2  -9 -13   28.18    5.51
  -2   9 -13   36.27    6.04
  -2   9 -14  140.33   13.86
  -2   9 -14  116.90   11.34
  -2  -9 -14  120.68   11.27
   2   9  14  137.54   11.64
   2  -9  14  157.61   12.39
   2  -9  15   60.97    8.18
   2   9  15   64.45    8.40
  -2   9 -15   66.91    8.63
  -2  -9 -15   60.08    8.43
  -2   9 -15   79.92   10.74
   2   9  15   74.46   13.10
  -2   9 -16   95.27   10.86
  -2  -9 -16  123.15   11.60
  -2   9 -16  116.71   13.43
   2   9  16  103.16   14.92
   2   9  16   99.56   10.67
   2  -9  16  113.95   11.49
   2   9  17   42.41    7.59
   2   9  17   54.35   12.30
  -2   9 -17   38.97    7.42
  -2  -9 -17   37.82    7.39
  -2   9 -17   41.33    8.70
   2   9  18  142.47   18.19
  -2   9 -18  161.96   14.56
  -2  -9 -18  153.39   14.41
  -2   9 -18  160.71   16.08
  -2   9 -19   61.01    9.45
  -2  -9 -19   50.62    8.80
  -2   9 -19   50.28   10.10
   2   9  19   35.08   10.82
  -2   9 -20   50.34    8.64
  -2  -9 -20   45.16    8.57
  -2   9 -20   41.65    9.69
   2   9  20   29.69   10.90
  -2  10  19   62.92   12.10
   2  10 -19   46.53    8.07
   2  10 -19   46.69    9.37
   2  10 -19   45.17    9.21
  -2  10  18  100.31   13.37
   2 -10 -18   79.69   10.02
   2  10 -18   58.27    9.26
   2  10 -18   90.52   11.64
   2  10 -18   63.45   10.86
   2  10 -17  181.35   17.07
  -2  10  17  179.09   18.15
   2  10 -17  137.35   13.38
   2 -10 -17  195.22   14.96
  -2  10  17  165.56   13.51
   2  10 -17  172.44   15.97
   2  10 -16  136.67   14.25
   2  10 -16  131.84   12.12
   2 -10 -16  114.53   11.70
  -2  10  16  118.49   10.89
   2  10 -16  152.96   14.52
   2  10 -15   97.64   11.64
   2  10 -15   93.77   11.57
   2  10 -15   89.74    9.50
   2 -10 -15   91.15    9.60
  -2  10  15   75.05    8.47
   2  10 -14  140.40   14.67
   2 -10 -14  137.56   11.91
   2  10 -14  163.08   12.34
  -2  10  14  178.15   12.30
   2  10 -14  134.36   13.81
   2  10 -13   68.25    9.57
   2 -10 -13   61.11    7.28
   2  10 -13   69.41    7.85
  -2 -10  13   68.63    7.24
  -2  10  13   63.32    7.22
   2  10 -13   65.43    9.20
   2 -10 -13   60.50    8.99
  -2  10  12  134.48   14.20
   2  10 -12  142.79   13.52
   2 -10 -12  142.71   13.37
   2  10 -12  149.56   13.92
   2 -10 -12  150.88   11.08
   2  10 -12  139.69   10.78
  -2 -10  12  127.90   10.16
  -2  10  12  115.28    9.57
  -2  10  11  219.65   17.73
   2 -10 -11  225.05   17.75
  -2 -10  11  186.72   15.60
   2 -10 -11  188.02   13.06
   2  10 -11  195.75   13.29
   2  10 -11  239.21   17.59
   2 -10 -11  228.25   16.77
  -2  10  11  192.73   12.41
  -2 -10  11  187.36   12.54
  -2  10  10  258.66   19.25
   2 -10 -10  216.50   17.87
   2 -10 -10  250.12   17.85
   2  10 -10  258.18   18.26
  -2  10  10  229.84   13.49
  -2 -10  10  240.52   13.81
   2  10 -10  244.72   14.35
   2 -10 -10  239.80   14.28
  -2 -10  10  233.14   17.34
   2 -10 -10  225.78   10.61
   2 -10  -9  149.23    7.96
  -2 -10   9  166.18   13.42
   2 -10  -9  133.12   12.75
   2  10  -9  154.72   13.56
  -2  10   9  169.72   14.98
  -2  10   9  154.47    9.57
  -2 -10   9  135.44    9.35
   2  10  -9  156.88   10.11
   2 -10  -9  141.48    9.90
   2  10  -8  158.29   13.92
  -2  10   8  171.59   14.88
   2 -10  -8  158.46    9.01
  -2 -10   8  179.42   13.91
   2  10  -8  161.46   14.01
   2 -10  -8  171.24   14.12
   2  10  -8  174.43   10.33
   2 -10  -8  160.26   10.10
  -2 -10   8  170.65    9.90
  -2  10   8  155.46    9.46
   2  10  -7  365.78   22.59
   2 -10  -7  372.11   17.58
  -2 -10   7  389.75   22.42
  -2  10   7  405.87   24.54
   2  10  -7  329.43   17.36
   2  10  -7  406.79   23.58
   2 -10  -7  338.39   22.20
  -2  10   7  352.48   17.06
  -2 -10   7  370.34   17.39
   2 -10  -7  342.37   17.52
  -2  10   6  268.26   18.43
   2  10  -6  239.37   12.28
   2 -10  -6  233.07   12.26
   2 -10  -6  237.71   13.22
  -2 -10   6  261.22   17.04
  -2  10   6  253.97   18.66
   2  10  -6  286.76   18.67
   2 -10  -6  241.40   17.46
   2  10  -6  255.32   17.63
   2  10  -6  259.85   15.48
  -2  10   6  244.48   11.93
  -2 -10   6  263.73   12.40
   2 -10  -5  311.34   20.06
   2  10  -5  342.36   20.84
  -2 -10   5  327.04   19.42
   2 -10  -5  306.50   16.03
  -2  10   5  301.29   13.26
  -2 -10   5  301.73   13.69
  -2  10   5  300.15   20.86
   2  10  -5  272.84   16.76
   2  10  -5  307.07   19.64
  -2  10   5  305.16   13.37
   2 -10  -4  459.84   23.19
  -2 -10   4  508.22   26.45
   2  10  -4  463.76   23.51
   2  10  -4  461.95   26.34
   2 -10  -4  449.09   26.66
  -2  10   4  442.65   27.82
  -2 -10   3  112.87    9.78
   2 -10  -3  108.51    8.36
   2  10  -3  113.09    7.88
   2  10  -3  108.31   10.23
   2  10  -3  110.77   10.86
   2 -10  -3   88.81    9.74
  -2  10   3  124.25   11.94
  -2 -10   2  448.60   25.31
   2 -10  -2  514.38   24.42
   2  10  -2  464.01   22.33
  -2  10   2  459.07   24.02
   2  10  -2  463.55   26.02
   2  10  -2  514.00   27.90
   2  10  -2  484.52   27.69
  -2  10   2  489.62   28.35
   2 -10  -1  256.50   14.94
  -2 -10   1  219.88   15.13
   2  10  -1  235.08   17.30
  -2  10   1  251.42   17.95
   2  10  -1  245.64   11.99
  -2  10   1  244.10   14.81
  -2 -10   1  218.60   16.27
  -2  10   1  211.78   16.78
   2  10  -1  263.18   17.60
   2  10   0  640.67   34.75
   2 -10   0  634.83   31.93
  -2  10   0  698.02   36.22
   2  10   0  701.34   35.56
  -2  10   0  650.37   28.58
  -2  10   0  631.46   31.89
  -2 -10   0  643.90   32.39
  -2  10   0  637.84   34.98
   2  10   1  620.56   32.76
   2 -10   1  559.84   29.62
   2  10   1  624.96   32.91
  -2  10  -1  593.01   33.30
  -2  10  -1  551.88   29.63
  -2 -10  -1  607.63   29.90
  -2  10  -1  608.19   32.95
   2  10   2  543.48   30.71
  -2  10  -2  566.39   31.25
  -2  10  -2  552.38   28.67
  -2 -10  -2  560.43   28.01
   2  10   2  568.09   30.99
   2 -10   2  517.21   28.25
  -2  10  -3  174.32   14.63
  -2  10  -3  179.04   12.93
  -2 -10  -3  167.98   11.67
   2 -10   3  158.14   12.47
   2  10   3  177.69   14.32
   2 -10   4  530.87   27.84
  -2 -10  -4  453.64   21.66
   2  10   4  598.60   30.46
  -2 -10  -4  519.78   25.88
  -2  10  -4  552.33   28.00
  -2 -10  -4  522.33   21.67
  -2 -10  -4  524.09   29.10
  -2  10  -4  537.50   30.13
   2 -10   5  159.33   12.97
   2  10   5  174.18   14.51
  -2 -10  -5  177.63   14.42
  -2  10  -5  175.75   14.76
  -2 -10  -5  183.85    9.04
  -2 -10  -5  192.38   11.94
  -2  10  -5  169.97   13.23
  -2  10  -5  169.64    8.52
   2 -10   5  139.65    8.83
   2  10   6  639.26   33.73
  -2  10  -6  556.51   31.45
  -2 -10  -6  572.74   28.92
  -2 -10  -6  593.86   26.65
  -2  10  -6  621.62   26.45
   2 -10   6  588.90   31.62
  -2 -10  -6  613.99   32.83
  -2  10  -6  635.18   34.04
   2 -10   6  563.11   26.90
   2  10   6  566.29   26.43
  -2  10  -7   37.15    7.00
  -2  10  -7   54.09    8.62
  -2 -10  -7   41.75    5.32
  -2 -10  -7   49.04    4.66
  -2  10  -7   37.16    4.19
  -2 -10  -7   50.42    7.64
   2 -10   7   33.53    4.22
   2  10   7   45.20    4.45
   2 -10   7   32.44    6.27
   2  10   7   43.99    7.93
  -2  10  -8  715.69   37.50
  -2 -10  -8  611.44   35.52
   2 -10   8  654.04   35.24
   2  10   8  687.19   37.04
  -2  10  -8  653.01   35.29
  -2 -10  -8  651.83   31.45
  -2  10  -8  650.20   30.33
  -2 -10  -8  685.85   30.69
   2  10   8  636.75   30.41
   2 -10   8  644.41   30.88
  -2  10  -9   97.18   10.55
  -2 -10  -9   75.04    7.11
   2  10   9   67.53    9.85
  -2 -10  -9   54.90    9.18
   2 -10   9   93.00   10.44
  -2  10  -9   99.76   11.19
  -2 -10  -9   77.72    9.99
  -2  10  -9   76.85    6.78
  -2 -10  -9   69.56    6.75
   2  10   9   74.32    6.77
   2 -10   9   78.88    7.14
  -2  10 -10  784.51   40.53
  -2 -10 -10  731.43   35.22
   2  10  10  752.41   41.19
  -2 -10 -10  750.26   41.11
   2 -10  10  757.87   40.33
  -2 -10 -10  783.46   40.94
  -2  10 -10  822.62   42.12
  -2  10 -10  734.10   35.46
  -2 -10 -10  713.67   35.59
   2  10  10  762.81   35.80
   2 -10  10  786.25   36.18
  -2 -10 -11   59.48    6.32
  -2  10 -11   65.03    9.97
  -2  10 -11   70.50    9.86
  -2 -10 -11   73.45   10.26
  -2  10 -11   60.28    6.77
  -2 -10 -11   71.12    7.30
  -2 -10 -11   51.82    8.99
   2 -10  11   73.68    7.38
   2  10  11   73.11    7.32
   2 -10  11   80.44   10.09
   2  10  11   75.35   10.39
  -2  10 -12  360.59   21.56
  -2 -10 -12  413.13   22.29
   2  10  12  398.89   22.20
   2 -10  12  420.20   22.58
  -2  10 -12  408.74   26.94
   2  10  13   48.37    6.68
  -2  10 -13   48.11    6.61
  -2 -10 -13   35.62    6.19
   2  10  14  552.76   29.72
  -2  10 -14  573.94   29.98
  -2 -10 -14  550.06   29.81
   2  10  15    1.69    4.23
  -2  10 -15    5.20    6.50
  -2  10 -15    8.44    4.61
  -2 -10 -15    8.50    4.45
  -2  10 -16  351.49   21.84
  -2 -10 -16  336.05   21.83
  -2  10 -16  356.75   25.09
   2  10  16  347.31   28.78
   2  10  16  333.60   21.63
   2  10  17   28.59   10.46
  -2  10 -17   41.94    7.80
  -2 -10 -17   30.21    6.75
  -2  10 -17   37.79    8.26
   2  10  18  343.21   29.08
  -2  10 -18  315.73   22.02
  -2  10 -18  337.21   24.70
  -2  10 -19   33.26    7.11
  -2  10 -19   26.99    8.78
   2  10  19   15.15    8.30
   2  11 -18   73.12   11.73
   2  11 -18   88.54   12.00
   2  11 -18   55.23    8.81
  -2  11  18   54.49   11.70
   2  11 -17   13.51    6.65
   2  11 -17   11.55    6.74
   2  11 -17    9.59    5.04
   2  11 -16   77.81   11.34
   2  11 -16   83.77   12.09
   2  11 -16   73.25    9.07
   2  11 -15    7.72    5.78
   2  11 -15    5.78    4.69
   2  11 -15    6.75    5.55
   2  11 -14   65.35   10.12
   2  11 -14   59.22    7.72
   2  11 -14   65.05   10.71
  -2  11  14   55.56    6.98
   2  11 -13   20.91    6.94
  -2  11  13   23.09    7.26
  -2  11  13   18.84    4.27
   2  11 -13   23.56    4.97
   2  11 -12   40.93    8.33
  -2  11  12   55.84    9.77
  -2  11  12   45.25    5.66
   2  11 -12   33.32    5.70
   2 -11 -12   44.01    5.97
   2  11 -11    2.35    5.38
   2 -11 -11    4.60    4.72
  -2  11  11    4.05    5.55
  -2  11  11    3.37    2.73
   2 -11 -11    0.56    2.90
   2  11 -11    0.56    2.74
   2  11 -10   25.89    6.34
  -2 -11  10   16.97    5.83
   2 -11 -10   11.25    5.29
   2  11 -10   22.90    6.37
  -2  11  10   14.43    5.68
  -2  11  10   14.61    3.09
   2  11 -10   20.40    3.93
   2 -11 -10   15.76    3.86
   2  11  -9   -1.08    4.55
  -2  11   9    7.66    5.25
  -2  11   9    1.41    2.17
   2  11  -9    3.36    4.49
   2 -11  -9    2.19    4.06
   2 -11  -9   -0.42    2.26
   2  11  -9    7.40    2.81
  -2 -11   9    8.13    4.65
  -2 -11   8   12.67    5.27
  -2 -11   8   13.14    2.78
  -2  11   8   16.47    2.72
   2  11  -8   18.80    5.41
   2 -11  -8    8.51    2.60
   2  11  -8   11.70    2.73
   2  11  -8   20.81    6.39
   2 -11  -8   17.09    5.78
   2  11  -7    1.01    3.94
  -2  11   7    3.61    1.68
  -2 -11   7    1.65    1.78
  -2  11   7    4.85    4.98
   2 -11  -7    6.46    2.30
  -2 -11   7    4.67    4.19
   2 -11  -7    3.02    1.77
   2  11  -7    4.75    3.70
   2 -11  -7    2.09    4.30
   2  11  -7   -1.08    4.53
   2 -11  -6   29.69    6.21
   2  11  -6   23.37    5.91
  -2  11   6   20.28    6.47
  -2 -11   6   16.57    1.94
   2  11  -6   28.56    6.41
   2  11  -6   22.64    4.69
  -2 -11   6   26.05    6.19
   2 -11  -6   17.94    3.46
  -2  11   5    5.84    5.34
   2  11  -5    1.87    3.94
   2 -11  -5    1.01    4.13
   2  11  -5    5.22    4.29
   2  11  -5    1.63    2.63
  -2 -11   5   -6.95    4.20
   2 -11  -5    0.90    2.36
   2  11  -4  114.75   11.83
   2 -11  -4   91.22   10.76
   2  11  -4   92.25    7.80
  -2  11   4  130.82   13.15
   2 -11  -4  106.18    8.37
  -2 -11   4  120.19   10.87
   2  11  -4  103.80   10.73
   2  11  -3    6.20    4.16
   2  11  -3    8.30    2.80
  -2  11   3   17.24    5.27
   2  11  -3   10.91    5.38
   2 -11  -3    5.39    3.34
  -2 -11   3   11.98    4.43
   2  11  -3   16.77    5.09
   2 -11  -3   13.75    5.00
   2  11  -2   44.57    7.58
   2  11  -2   21.90    3.23
   2  11  -2   24.76    6.79
  -2  11   2   37.67    7.26
   2 -11  -2   34.22    5.20
  -2 -11   2   33.01    5.75
  -2  11   2   29.17    4.74
   2  11  -1   -2.09    4.77
  -2  11   1    4.26    4.27
   2  11  -1    1.34    1.41
  -2  11   1   -1.14    4.82
   2  11  -1    4.28    4.71
  -2 -11   1    4.45    3.39
   2 -11  -1    9.29    3.89
  -2  11   1    6.30    3.66
  -2 -11   1    6.64    4.59
  -2  11   0   14.99    5.30
   2  11   0   29.43    6.50
  -2  11   0   15.88    2.09
   2 -11   0   15.91    4.30
  -2 -11   0   17.08    4.74
  -2  11   0   18.42    6.23
   2  11   0   17.05    5.61
  -2 -11   0   13.40    4.90
  -2  11   0   14.11    3.87
  -2  11  -1    9.73    4.68
   2  11   1   13.76    4.96
  -2 -11  -1    8.93    3.98
   2 -11   1   15.51    4.63
  -2  11  -1   13.93    5.72
   2  11   1   16.02    5.53
  -2  11  -1   10.27    2.62
  -2  11  -1   22.21    4.79
  -2  11  -2   37.29    7.34
   2  11   2   56.57    8.45
   2 -11   2   41.12    6.21
  -2 -11  -2   32.08    5.50
   2  11   2   47.47    7.96
  -2  11  -2   37.19    6.11
  -2  11  -3   17.85    5.77
  -2 -11  -3   11.03    4.15
   2 -11   3   12.61    4.50
   2  11   3   13.02    5.53
  -2  11  -3   12.84    4.91
  -2  11  -4   19.35    6.14
   2 -11   4   12.44    4.49
  -2 -11  -4    8.14    3.58
   2  11   4   14.30    5.60
  -2  11  -4    7.62    4.45
  -2  11  -5    7.98    4.44
   2 -11   5   11.37    4.79
   2  11   5   16.83    6.05
  -2 -11  -5   10.89    3.58
  -2 -11  -5   13.76    5.04
  -2  11  -5   10.48    5.64
  -2 -11  -5    9.55    1.44
  -2 -11  -5    8.86    1.38
   2 -11   6   62.69    8.70
   2  11   6   59.77    9.20
  -2  11  -6   80.23    9.52
  -2 -11  -6   53.44    6.44
  -2 -11  -6   61.44    4.49
  -2  11  -6   57.87    4.06
  -2 -11  -6   70.19    9.36
  -2  11  -6   61.94    9.45
   2  11   7    7.61    2.32
   2 -11   7   13.70    2.92
  -2 -11  -7    8.59    3.69
  -2  11  -7    5.87    5.35
  -2 -11  -7    7.80    2.43
  -2  11  -7    8.73    2.23
   2 -11   7    7.75    4.85
   2  11   7    7.07    5.71
  -2 -11  -7    7.74    4.56
  -2  11  -7   14.54    5.86
   2 -11   8  109.67   11.38
   2  11   8  105.35   11.85
   2  11   8   79.35    6.52
  -2  11  -8   87.67    6.74
  -2 -11  -8   85.42    6.76
  -2 -11  -8   83.67   10.62
  -2  11  -8  117.51   12.53
  -2 -11  -8   94.05    8.16
  -2  11  -8   87.34   10.40
  -2  11  -9    5.03    2.92
  -2 -11  -9    4.45    2.88
   2 -11   9    1.08    4.64
   2  11   9    4.98    5.59
  -2  11  -9   -1.08    5.11
  -2 -11  -9    3.24    2.96
  -2  11  -9   15.21    6.43
   2  11   9    8.99    3.03
   2  11  10   75.02    7.17
   2  11  10   70.93   10.82
  -2  11 -10   95.45    7.75
  -2 -11 -10   77.82    7.36
  -2  11 -10   89.79   10.62
  -2  11 -11    0.55    3.06
  -2 -11 -11    6.90    3.46
   2  11  11    1.12    3.07
  -2  11 -11    5.85    5.25
  -2  11 -11    2.66    4.46
   2  11  11    4.00    5.21
  -2  11 -12   97.55   11.78
  -2  11 -12   98.17   12.70
   2  11  12   92.44    8.64
  -2 -11 -12   82.14    8.41
  -2  11 -12   90.57    8.47
  -2  11 -13    8.23    3.86
  -2  11 -13    7.00    6.16
  -2  11 -13   10.14    6.34
   2  11  13   13.91    4.39
  -2  11 -14   64.70   10.97
  -2  11 -14   67.56    7.94
  -2  11 -15    4.44    6.23
  -2  11 -15   12.20    4.74
  -2  11 -16   51.73   10.38
  -2  11 -16   44.13    7.19
  -2  11 -17    4.73    5.03
  -2  11 -17   15.65    6.88
  -2  11 -17    8.82    6.05
   2  11  17    4.32    6.72
   2  12 -17   10.69    7.76
   2  12 -17    4.34    6.37
   2  12 -16  438.33   30.05
   2  12 -16  445.78   29.91
   2  12 -15    6.32    4.60
   2  12 -15    6.95    5.99
   2  12 -14  371.60   21.73
   2  12 -14  393.51   26.76
   2  12 -13   44.72    6.20
  -2  12  13   41.81   10.10
   2  12 -13   61.16   10.16
   2  12 -12  493.98   30.89
   2  12 -12  450.05   24.73
  -2  12  12  497.68   32.47
   2  12 -12  535.18   31.56
   2  12 -11   -1.25    5.26
   2  12 -11    5.08    6.13
   2  12 -11    0.99    2.77
  -2  12  11    7.29    5.85
   2  12 -10  654.41   36.84
  -2  12  10  617.83   28.59
   2  12 -10  634.96   36.30
   2  12 -10  609.60   29.05
  -2  12  10  634.74   37.44
  -2  12   9    6.95    5.58
   2  12  -9   12.16    6.37
   2  12  -9    3.51    5.46
   2  12  -9    3.32    4.29
  -2  12   9    8.46    2.26
   2  12  -9    3.44    2.11
   2  12  -8  400.43   25.41
   2  12  -8  439.25   26.70
  -2  12   8  366.80   16.88
   2  12  -8  425.58   23.00
  -2  12   8  422.89   27.27
  -2 -12   7  136.37   12.97
   2  12  -7  149.07   13.84
   2  12  -7  148.85   11.52
   2 -12  -7  137.90   13.56
   2  12  -7  159.94   14.81
  -2  12   7  144.73   14.75
   2  12  -6  851.69   43.79
  -2  12   6  832.13   45.78
  -2 -12   6  857.40   43.25
   2  12  -6  780.06   39.55
   2  12  -6  925.12   45.49
   2 -12  -6  832.54   43.99
   2  12  -5   72.38   10.07
  -2 -12   5   75.82    9.34
   2 -12  -5   60.73    6.55
   2 -12  -5   49.58    8.84
   2  12  -5   84.01   10.11
  -2  12   5   68.05   10.12
   2  12  -5   60.91    6.58
   2 -12  -4  989.03   51.07
   2  12  -4 1129.15   52.90
  -2 -12   4 1086.36   50.25
   2 -12  -4  967.49   46.37
   2  12  -4 1001.19   50.66
   2  12  -4  941.38   45.40
   2  12  -4 1116.23   53.38
  -2  12   4 1133.41   54.06
   2 -12  -3   47.73    6.47
  -2 -12   3   77.81    9.08
   2  12  -3   75.54   10.09
   2  12  -3   67.49    5.67
   2  12  -3   72.07   10.16
  -2  12   3   68.49    9.74
  -2 -12   2  661.26   35.01
   2 -12  -2  688.00   33.56
   2  12  -2  650.12   29.56
   2  12  -2  760.49   38.73
   2  12  -2  659.69   37.76
  -2  12   2  764.96   39.58
   2 -12  -1   58.80    7.02
  -2 -12   1   50.05    7.25
  -2  12   1   54.70    6.93
  -2  12   1   46.63    8.82
   2  12  -1   68.64    9.81
   2  12  -1   55.45    9.01
  -2  12   1   51.85    8.87
  -2 -12   0  676.27   37.57
  -2  12   0  759.45   39.38
  -2  12   0  729.39   39.63
   2  12   0  718.80   38.95
  -2 -12   0  685.75   35.26
   2 -12   0  655.51   34.63
  -2  12   0  671.69   34.85
   2  12   0  721.01   38.71
   2  12   1   29.56    7.24
  -2  12  -1   15.31    6.32
  -2  12  -1   21.93    5.13
  -2  12  -1   17.21    2.64
   2  12   1   25.74    6.35
  -2  12  -1   27.32    7.11
   2 -12   1   10.73    4.78
  -2 -12  -1   33.86    5.86
  -2  12  -2  598.98   33.57
   2  12   2  594.96   33.51
  -2  12  -2  541.33   33.76
  -2  12  -2  476.44   29.25
  -2 -12  -2  585.63   29.44
   2 -12   2  574.46   30.08
  -2  12  -3   51.23    9.18
   2  12   3   59.88    9.27
  -2  12  -3   54.10    7.89
   2 -12   3   54.56    7.68
  -2 -12  -3   62.29    7.19
   2  12   4  355.81   25.08
  -2  12  -4  398.50   26.03
  -2 -12  -4  407.63   21.99
   2 -12   4  375.35   23.32
   2 -12   5   21.69    6.10
  -2  12  -5   26.59    7.50
  -2 -12  -5   24.28    6.45
   2  12   5   11.10    5.60
  -2 -12  -5   23.07    5.05
  -2  12  -5   23.21    5.88
  -2  12  -6  714.35   38.49
  -2 -12  -6  640.81   31.88
  -2  12  -6  662.56   35.37
   2 -12   6  575.92   34.13
   2  12   6  642.86   36.97
   2  12   7   25.85    7.07
   2 -12   7   17.75    6.09
  -2  12  -7   19.88    7.25
  -2  12  -7   21.09    6.51
  -2  12  -7   10.67    1.57
  -2 -12  -7   20.90    4.68
  -2  12  -7   13.44    1.61
   2  12   8  505.00   31.51
  -2  12  -8  514.69   31.62
  -2  12  -8  518.62   29.93
   2 -12   8  530.55   30.23
  -2  12  -8  474.85   22.39
  -2  12  -9    3.45    5.36
   2  12   9    2.76    2.28
  -2  12  -9    9.64    6.18
   2  12   9   12.17    6.19
  -2  12  -9    3.51    2.52
  -2  12 -10  288.96   22.35
   2  12  10  308.45   22.76
  -2  12 -10  291.44   21.15
  -2  12 -10  270.36   15.23
  -2  12 -11   -1.44    6.58
   2  12  11    1.44    6.05
  -2  12 -11    9.98    5.60
  -2  12 -11   11.52    3.55
  -2  12 -12  151.75   11.29
  -2  12 -12  172.59   16.10
  -2  12 -12  164.71   16.51
  -2  12 -13   32.38    8.44
  -2  12 -13   16.55    7.81
  -2  12 -13   23.02    4.72
  -2  12 -14  163.71   16.61
  -2  12 -14  164.78   17.33
  -2  12 -14  166.89   12.46
  -2  12 -15   42.62    9.74
  -2  12 -15   39.15    8.88
  -2  12 -16  118.02   14.77
   2  13 -15   16.25    7.64
   2  13 -14   78.03   12.28
   2  13 -14   88.46   12.38
  -2  13  13   41.43   10.45
   2  13 -13   26.11    6.98
   2  13 -13   17.12    7.42
   2  13 -13   24.16    8.13
  -2  13  12   98.56   13.24
   2  13 -12   79.57   10.68
   2  13 -12   93.96   12.63
   2  13 -12   98.91   12.66
  -2  13  11   26.68    8.41
   2  13 -11   25.69    6.37
   2  13 -11   28.11    7.30
   2  13 -11   35.49    8.38
  -2  13  10   56.88   10.98
   2  13 -10   51.07    7.75
   2  13 -10   53.26    9.77
   2  13 -10   51.03   10.16
  -2  13   9   -3.01    5.40
   2  13  -9   -0.84    4.25
   2  13  -9   -1.32    5.69
   2  13  -9    7.53    5.63
  -2  13   8   28.07    7.96
   2  13  -8   37.48    6.06
   2  13  -8   28.60    7.68
   2  13  -8   38.81    8.18
  -2  13   7   -1.45    5.02
   2  13  -7   -1.37    3.43
   2  13  -7    2.57    5.28
   2  13  -7    4.71    4.60
  -2  13   6   18.51    6.54
   2  13  -6   16.02    5.66
   2  13  -6   13.33    4.19
   2  13  -6   19.02    6.47
   2  13  -5   23.02    7.06
  -2  13   5   30.89    7.42
  -2 -13   5   26.26    6.31
   2  13  -5   22.52    4.56
   2  13  -5   30.33    7.43
   2  13  -5   37.77    7.47
   2  13  -4    1.33    5.07
  -2  13   4    8.36    6.37
  -2 -13   4    8.79    4.72
   2  13  -4   -0.42    2.40
   2  13  -4    1.26    5.06
   2  13  -4    3.22    4.52
   2  13  -3   37.09    4.10
   2  13  -3   55.57    9.22
  -2  13   3   38.91    8.63
   2  13  -3   48.76    9.16
  -2 -13   3   55.74    7.82
   2  13  -2   10.14    5.69
   2  13  -2    1.31    5.25
  -2  13   2    9.68    5.95
   2 -13  -2    5.57    3.91
  -2 -13   2    8.21    4.85
   2  13  -1    3.89    5.21
  -2  13   1   -2.76    6.19
   2  13  -1    2.54    4.56
  -2  13   1    3.89    5.46
  -2  13   1    2.30    3.64
   2 -13  -1    0.74    3.27
  -2 -13   1    0.88    3.80
  -2  13   0   -4.16    5.97
   2  13   0    3.88    5.45
   2  13   0    5.10    5.49
  -2  13   0    1.30    5.20
  -2  13   0    4.05    4.05
  -2 -13   0    6.78    4.44
   2 -13   0    3.93    3.80
  -2  13  -1   60.13   10.07
   2  13   1   61.17   10.30
   2 -13   1   48.16    7.32
  -2 -13  -1   67.73    8.25
  -2  13  -1   63.68    8.38
   2  13   1   52.56    9.27
  -2  13  -1   50.57    9.30
  -2  13  -2   22.37    6.01
   2 -13   2   28.04    5.89
  -2  13  -2   21.15    7.84
   2  13   2   22.18    7.17
  -2 -13  -2   35.38    6.25
  -2  13  -2   24.80    3.34
  -2  13  -2   16.56    2.77
  -2  13  -2   13.10    6.60
   2  13   3    6.56    6.00
  -2  13  -3   -1.43    5.60
   2 -13   3    2.76    3.79
  -2 -13  -3    1.52    4.04
  -2  13  -3    3.77    4.23
  -2  13  -3   14.59    6.30
   2  13   4    6.65    5.63
   2 -13   4   10.65    4.95
  -2 -13  -4   19.04    4.82
  -2  13  -4   22.90    7.47
  -2  13  -4   21.82    6.00
   2 -13   5   19.26    6.07
  -2  13  -5   12.31    6.30
  -2  13  -5   19.73    6.15
   2  13   5   17.56    6.33
   2 -13   6    2.13    4.88
  -2  13  -6    2.79    5.32
  -2  13  -6   10.89    5.70
   2  13   6   12.39    6.54
  -2  13  -7   15.67    6.77
  -2  13  -7    5.69    5.60
   2  13   7    4.22    5.05
  -2  13  -8   20.33    7.42
  -2  13  -8   20.18    6.53
   2  13   8   22.97    8.09
  -2  13  -9   13.42    7.09
  -2  13  -9    9.88    6.28
   2  13   9   11.70    6.58
  -2  13 -10   34.98    8.91
  -2  13 -10   23.10    6.90
   2  13  10   27.08    7.94
  -2  13 -11    9.30    5.91
  -2  13 -11    5.31    5.73
   2  13  11   15.46    6.66
  -2  13 -12   78.95   12.15
  -2  13 -12   84.15   11.65
   2  13  12   44.52   10.34
  -2  13 -13    4.83    5.95
  -2  13 -13    4.29    5.29
  -2  13 -14   69.23   11.61
  -2  13 -14   51.75   10.12
   2  14 -13  167.00   15.29
   2  14 -13  186.42   17.97
   2  14 -13  174.62   17.80
   2  14 -12  367.20   25.95
   2  14 -12  291.04   21.54
   2  14 -12  320.13   24.71
  -2  14  12  347.76   26.75
   2  14 -11  333.63   24.77
  -2  14  11  290.00   24.67
   2  14 -11  310.04   23.81
   2  14 -11  294.35   20.73
  -2  14  10  225.18   21.58
   2  14 -10  224.07   19.97
   2  14 -10  255.55   21.54
   2  14 -10  284.17   18.41
  -2  14   9  308.48   24.38
   2  14  -9  293.51   22.71
   2  14  -9  311.60   23.42
   2  14  -9  273.55   18.52
  -2  14   8  124.50   14.70
   2  14  -8  137.30   14.53
   2  14  -8  133.72   14.94
   2  14  -8  116.03   10.61
  -2  14   7  298.80   23.79
   2  14  -7  266.02   16.96
   2  14  -7  280.93   21.35
   2  14  -7  295.08   22.59
  -2  14   6  241.16   20.70
   2  14  -6  210.40   13.93
   2  14  -6  246.30   20.48
   2  14  -6  198.48   17.69
   2  14  -6  252.16   20.23
   2  14  -5  497.95   31.90
   2  14  -5  534.33   31.84
  -2  14   5  509.39   32.35
   2  14  -5  438.27   23.27
   2  14  -4  370.27   25.53
  -2  14   4  298.09   24.75
   2  14  -4  377.03   26.33
  -2  14   3  245.96   20.93
   2  14  -3  238.36   20.52
   2  14  -3  263.98   20.88
   2  14  -2  282.27   21.81
  -2  14   2  288.13   22.83
   2  14  -2  252.23   21.21
  -2 -14   2  263.84   18.89
  -2  14   1   79.47   11.60
   2  14  -1   77.73   11.16
  -2 -14   1   92.21   10.08
   2  14  -1   79.18   11.70
  -2  14   1   87.17   12.00
  -2  14   0  332.00   25.32
   2  14   0  372.12   25.57
  -2  14   0  355.18   25.23
   2  14   0  371.46   25.55
  -2 -14   0  323.89   21.30
  -2  14   0  315.04   20.82
   2  14   1  157.64   15.88
  -2  14  -1  143.19   16.02
  -2  14  -1  178.68   16.71
   2  14   1  127.11   14.57
  -2 -14  -1  141.87   12.49
  -2  14  -1  160.69   13.41
  -2  14  -2  342.63   25.29
   2  14   2  349.94   25.88
  -2  14  -2  393.01   27.05
   2 -14   2  331.73   21.86
  -2  14  -2  351.90   22.41
  -2  14  -3  112.14   13.75
   2  14   3  123.06   13.88
  -2  14  -3  141.10   15.25
   2 -14   3   98.18   11.13
  -2  14  -3   83.27   10.29
   2  14   4  511.98   31.70
  -2  14  -4  478.31   30.90
  -2  14  -4  447.45   31.31
   2 -14   4  470.31   27.81
  -2  14  -4  408.39   27.41
  -2  14  -5   65.38    9.95
  -2  14  -5   56.19   10.24
  -2  14  -6  216.55   18.07
   2  14   6  231.68   20.33
  -2  14  -6  256.73   20.84
  -2  14  -7    2.43    5.34
   2  14   7   10.64    6.40
  -2  14  -7   12.21    6.98
  -2  14  -8  212.24   17.82
   2  14   8  195.47   18.94
  -2  14  -8  207.02   19.50
  -2  14  -9   26.33    7.43
   2  14   9   25.24    8.30
  -2  14  -9   17.48    7.46
  -2  14 -10   93.03   12.17
   2  14  10  137.50   15.28
  -2  14 -10  102.12   14.16
  -2  14 -11    4.25    5.84
   2  14  11    4.97    6.82
  -2  14 -11   14.91    6.98
  -2  14 -12   63.25   11.24
   2  14  12   73.12   12.33
  -2  14 -12   74.46   12.28
   2  15 -10   10.38    6.52
   2  15 -10    3.10    6.07
   2  15  -9   15.86    7.07
  -2  15   9   47.08   10.21
   2  15  -9   42.86    9.98
   2  15  -8   12.61    6.41
  -2  15   8   -1.72    6.55
   2  15  -8   -1.52    5.79
   2  15  -7   48.91    9.56
   2  15  -7   24.52    8.43
  -2  15   7   37.16    9.93
   2  15  -7   42.35    9.42
   2  15  -6   16.05    7.70
   2  15  -6   28.62    8.62
   2  15  -5   47.59   10.59
  -2  15   5   43.06   10.43
   2  15  -5   36.13    8.91
  -2  15   4   18.01    7.39
   2  15  -4   26.68    8.60
   2  15  -4   19.52    8.01
  -2  15   3   21.25    8.31
   2  15  -3   18.63    8.26
   2  15  -3    9.01    6.05
   2  15  -2    1.54    6.02
  -2  15   2    6.54    5.87
   2  15  -2   -1.50    6.74
   2  15  -1   32.32    9.15
  -2  15   1   39.19    9.24
  -2  15   1   29.23    8.61
   2  15  -1   31.60    9.15
  -2  15   0    4.90    6.39
   2  15   0   15.40    7.32
  -2  15   0   18.50    7.83
   2  15   0    3.02    5.42
  -2  15  -1    0.99    4.45
  -2  15  -1   18.10    8.48
   2  15   1    1.54    6.61
  -2  15  -1    1.54    5.53
  -2  15  -2    7.29    4.95
  -2  15  -2    4.98    6.32
   2  15   2   16.94    6.91
  -2  15  -2   -1.54    6.20
  -2  15  -3    3.26    5.25
   2  15   3    7.77    6.69
  -2  15  -3   10.05    7.05
  -2  15  -3   -1.55    6.82
  -2  15  -4   -1.13    4.31
  -2  15  -4   -1.69    5.26
   2  15   4    6.28    5.63
  -2  15  -4    7.84    6.59
  -2  15  -5    2.37    4.87
   2  15   5    3.17    6.66
  -2  15  -5    6.88    7.23
  -2  15  -5   -1.59    5.86
  -2  15  -6   37.03    7.88
  -2  15  -6   50.54   10.58
   2  15   6   43.56    9.81
  -2  15  -6   19.30    7.76
  -2  15  -7    1.64    6.57
   2  15   7    1.64    6.24
  -2  15  -7   10.27    6.52
  -2  15  -8   48.17   10.85
   2  15   8   43.34   10.03
  -2  15  -8   28.06    7.73
  -2  15  -9    2.79    5.62
   2  15   9   11.86    7.46
   2  16  -5  549.54   35.36
  -2  16   5  543.46   36.36
   2  16  -5  487.53   34.97
   2  16  -4   40.58    9.62
  -2  16   4   59.97   11.35
   2  16  -4   43.82   10.43
   2  16  -3  335.78   26.50
   2  16  -3  364.16   27.25
  -2  16   3  316.38   26.50
   2  16  -2   56.81   10.69
   2  16  -2   53.23   11.14
  -2  16   2   77.30   12.45
   2  16  -1  248.28   21.89
  -2  16   1  277.63   23.10
  -2  16   1  257.57   22.91
   2  16  -1  234.32   21.96
   2  16   0   41.51    9.98
  -2  16   0   52.93   10.81
  -2  16   0   59.86   11.15
  -2  16  -1  240.52   22.15
   2  16   1  223.67   21.25
  -2  16  -1  278.66   22.79
  -2  16  -2   49.89   11.01
  -2  16  -2   35.06    9.30
  -2  16  -3  310.11   25.66
  -2  16  -3  308.96   22.26
  -2  16  -3  315.31   26.16
   2  16   3  386.02   27.35
  -2  16  -4   40.42   10.35
  -2  16  -4   65.32    9.75
  -2  16  -4   41.82   10.27
   2  16   4   62.54   11.64
   3   0 -25   -1.62    6.82
   3   0 -24  195.67   18.98
   3   0 -23   -5.85    6.95
   3   0 -22  148.40   12.82
   3   0 -22  146.95   15.38
   3   0 -21    0.80    4.06
   3   0 -21   10.51    5.77
   3   0 -20   65.30    8.01
   3   0 -20   55.92    9.32
   3   0 -19    1.43    3.75
   3   0 -19    8.18    4.92
  -3   0  19    0.79    3.68
  -3   0  19   -0.99    3.98
   3   0 -18   62.31    7.37
  -3   0  18   65.27    7.65
   3   0 -18   63.75    9.40
  -3   0  18   67.31    8.74
  -3   0  17    0.88    3.53
   3   0 -17    0.64    3.42
  -3   0  17    3.48    3.69
   3   0 -17    3.08    4.70
   3   0 -16  186.40   12.80
  -3   0  16  193.06   13.27
   3   0 -16  176.39   14.76
  -3   0  16  189.80   14.17
  -3   0  15   -0.77    4.00
   3   0 -15    0.55    3.06
   3   0 -15   -0.89    4.16
  -3   0  15    1.64    3.44
  -3   0  15    0.60    3.31
   3   0 -14  304.90   17.29
   3   0 -14  345.14   20.43
  -3   0  14  332.05   19.76
  -3   0  14  314.87   17.79
  -3   0  14  279.86   18.36
  -3   0  13    0.66    2.85
   3   0 -13    3.77    2.81
   3   0 -13   -0.62    3.00
  -3   0  13    0.51    2.81
  -3   0  13   -0.70    3.14
   3   0 -13   -0.76    3.13
  -3   0  12   32.45    5.15
   3   0 -12   31.66    4.75
   3   0 -12   24.10    3.86
  -3   0  12   34.55    4.37
   3   0 -12   33.62    5.61
  -3   0  12   27.62    4.59
  -3   0  11   -0.82    2.11
   3   0 -11    0.98    2.48
   3   0 -11   -0.64    2.86
  -3   0  11   -1.77    2.80
   3   0 -11    0.78    2.21
   3   0 -10  221.34   12.41
  -3   0  10  223.86   12.51
   3   0 -10  225.49   13.11
  -3   0  10  217.57   13.69
   3   0 -10  235.72   14.47
  -3   0   9   -1.63    1.71
   3   0  -9    0.63    1.72
   3   0  -9    0.52    2.43
  -3   0   9    0.99    2.50
   3   0  -9    1.07    2.08
  -3   0   8   30.05    3.40
   3   0  -8   22.01    3.26
   3   0  -8   35.68    4.64
  -3   0   8   34.28    4.51
   3   0  -8   38.01    3.80
  -3   0   7   -0.50    1.57
   3   0  -7   -0.84    2.41
  -3   0   7    0.81    2.04
   3   0  -7   -0.76    1.82
   3   0  -7    0.89    1.54
   3   0  -6   71.93    4.94
  -3   0   6   63.93    4.77
  -3   0   6   71.25    5.85
   3   0  -6   74.35    6.12
   3   0  -6   72.32    6.17
   3   0  -6   71.72    4.43
   3   0  -5   -0.36    1.92
   3   0  -5   -0.34    2.00
  -3   0   5   -0.78    1.37
   3   0  -5    0.20    1.34
  -3   0   5    0.32    1.94
  -3   0   4   71.12    5.61
   3   0  -4   73.15    5.74
  -3   0   4   76.22    5.85
   3   0  -4   84.97    5.92
  -3   0   3    1.39    2.06
  -3   0   3   -0.53    1.95
   3   0  -3   -1.40    1.97
   3   0  -3   -0.30    1.91
   3   0  -2   38.25    3.97
  -3   0   2   36.73    3.71
   3   0  -2   40.29    2.90
   3   0  -2   44.21    4.21
  -3   0   2   36.71    3.89
   3   0  -1    0.25    1.91
  -3   0   1    2.08    1.95
   3   0  -1    1.31    1.96
   3   0  -1    0.20    1.60
  -3   0   1   -0.49    1.91
  -3   0   0   43.73    4.21
   3   0   0   36.59    4.26
   3   0   0   46.77    4.23
  -3   0   0   36.73    4.00
   3   0   1    0.34    2.28
   3   0   1   -1.30    1.91
  -3   0  -1    0.26    1.78
  -3   0  -2    4.16    3.19
   3   0   2    0.82    2.71
   3   0   2    1.70    1.90
  -3   0  -2   -0.28    2.14
   3   0   3    1.45    3.07
  -3   0  -3   -1.95    2.86
   3   0   3   -0.63    1.99
  -3   0  -3   -0.31    2.11
   3   0   4  113.05    9.37
  -3   0  -4  140.11   10.10
   3   0   4  118.74    8.24
  -3   0  -4  122.92    8.14
   3   0   5    0.62    3.16
  -3   0  -5   -0.63    3.04
  -3   0  -5   -0.38    2.17
   3   0   5    0.39    2.27
  -3   0  -6   74.41    8.16
   3   0   6   68.36    8.21
   3   0   6   91.97    7.11
  -3   0  -6   88.61    7.03
  -3   0  -7    3.10    3.87
   3   0   7   -1.96    2.37
  -3   0  -7   -0.47    2.61
  -3   0  -7   -0.98    2.56
  -3   0  -8   77.92    9.36
  -3   0  -8  108.58    8.34
   3   0   8  104.20    8.43
  -3   0  -8   96.10    8.24
  -3   0  -9    1.84    3.69
  -3   0  -9   -0.57    2.78
   3   0   9    1.18    2.60
  -3   0  -9    3.42    2.66
  -3   0 -10  210.26   16.02
  -3   0 -10  194.02   13.43
   3   0  10  213.42   13.88
  -3   0 -10  197.29   13.31
  -3   0 -11   -2.13    5.06
   3   0  11    3.31    4.43
  -3   0 -11   -1.35    2.65
   3   0  11    2.08    3.23
  -3   0 -11   -1.32    3.14
  -3   0 -12  272.28   17.54
  -3   0 -12  307.54   21.28
  -3   0 -12  270.19   17.45
   3   0  12  290.95   18.00
  -3   0 -13   -0.84    3.86
  -3   0 -13    0.79    3.54
  -3   0 -13    8.50    5.22
   3   0  13   -0.80    3.30
  -3   0 -13   -0.74    3.63
   3   0  14  121.93   11.17
  -3   0 -14  108.30   12.87
  -3   0 -14  128.36   11.85
  -3   0 -14  121.97   10.74
  -3   0 -14  124.03   11.08
   3   0  15    2.75    3.95
  -3   0 -15   -1.37    6.49
  -3   0 -15   -3.64    4.39
  -3   0 -15    1.92    4.05
  -3   0 -15   -0.82    3.61
  -3   0 -16  171.95   14.66
   3   0  16  160.27   13.55
  -3   0 -16  141.99   13.38
  -3   0 -16  161.00   13.15
  -3   0 -17    2.18    4.78
   3   0  17   -1.04    4.76
  -3   0 -17    4.17    4.48
  -3   0 -17    0.91    4.01
  -3   0 -18  200.28   16.08
   3   0  18  210.73   17.01
  -3   0 -18  234.39   17.97
  -3   0 -19    1.23    5.16
  -3   0 -19    3.02    4.51
  -3   0 -20  141.79   14.67
  -3   0 -20  142.35   13.74
  -3   0 -21   -1.37    6.03
  -3   0 -21   -1.09    4.89
  -3   0 -22  151.02   16.25
  -3   0 -22  162.84   15.32
  -3   0 -23    3.05    6.27
  -3   0 -23   -1.18    6.33
   3  -1 -25   35.50    9.49
   3  -1 -24  205.66   19.18
   3   1 -23  117.65   11.79
   3  -1 -23  123.94   14.25
   3   1 -22  331.71   20.87
   3  -1 -22  299.96   23.53
   3   1 -21   41.14    6.89
   3  -1 -21   34.52    5.86
   3  -1 -21   24.89    7.83
   3  -1 -20  207.89   17.50
   3  -1 -20  188.61   13.89
   3   1 -20  231.70   15.77
  -3  -1  20  210.27   15.85
   3   1 -19   37.91    6.28
   3  -1 -19   20.53    4.66
  -3  -1  19   30.74    6.36
   3  -1 -19   15.16    5.90
   3  -1 -19   10.24    5.67
  -3  -1  19   28.12    6.09
   3   1 -18  363.25   23.24
   3  -1 -18  352.83   20.06
   3   1 -18  371.04   21.40
  -3  -1  18  373.78   22.99
   3  -1 -18  346.62   23.51
  -3  -1  18  368.37   21.86
   3   1 -17   90.00   10.15
   3  -1 -17   98.45    8.24
   3   1 -17   78.12    8.31
  -3  -1  17   94.91    9.84
   3  -1 -17   78.06    9.92
  -3  -1  17   73.06    8.35
   3   1 -16  498.47   28.70
   3  -1 -16  527.17   26.09
   3   1 -16  538.38   27.28
  -3  -1  16  513.38   28.38
   3  -1 -16  536.93   29.80
  -3  -1  16  485.57   27.18
  -3   1  16  533.52   26.70
  -3   1  15  144.51    9.99
   3   1 -15   93.27   10.05
  -3  -1  15  126.52   10.43
  -3  -1  15  127.86   10.83
  -3  -1  15  114.15   11.14
   3  -1 -15  154.92   12.50
   3   1 -15  128.70   10.34
   3  -1 -15  143.73    9.61
  -3   1  14 1311.59   57.73
   3   1 -14 1265.07   59.83
  -3  -1  14 1330.18   58.79
  -3  -1  14 1300.71   59.66
  -3  -1  14 1290.98   60.24
   3  -1 -14 1337.12   60.95
   3  -1 -14 1307.01   57.16
   3   1 -14 1319.00   58.65
  -3   1  13  441.22   22.50
   3   1 -13  466.36   24.76
  -3  -1  13  451.86   23.50
  -3  -1  13  466.92   24.59
  -3  -1  13  453.25   24.70
   3  -1 -13  424.71   24.94
   3   1 -13  484.86   23.65
   3  -1 -13  462.92   22.34
  -3   1  12  986.71   42.58
   3   1 -12 1037.08   44.92
  -3  -1  12  957.78   43.45
  -3  -1  12  955.04   44.37
   3   1 -12  952.74   43.38
   3  -1 -12  993.99   42.27
   3  -1 -12  959.88   45.19
  -3  -1  12  952.16   44.63
   3  -1 -11   29.34    4.95
   3   1 -11   24.91    4.99
  -3  -1  11   30.55    4.76
  -3  -1  11   24.73    3.93
  -3   1  11   35.68    4.01
   3   1 -11   26.84    4.17
   3  -1 -11   26.04    3.45
   3   1 -11   23.99    4.27
   3   1 -10  830.54   38.15
  -3   1  10  858.19   36.70
  -3  -1  10  838.08   37.72
  -3  -1  10  826.12   38.82
   3  -1 -10  869.40   39.42
   3   1 -10  722.01   38.58
   3   1 -10  850.64   37.73
   3  -1 -10  836.40   36.54
   3   1  -9   42.45    4.96
  -3   1   9   57.82    4.45
  -3  -1   9   42.79    4.60
  -3  -1   9   49.10    5.32
  -3   1   9   61.27    5.82
   3   1  -9   42.79    5.47
   3  -1  -9   49.59    5.55
   3  -1  -9   52.92    4.26
   3   1  -9   39.51    4.53
  -3   1   8  367.41   17.49
  -3   1   8  377.82   16.88
  -3  -1   8  330.28   17.67
  -3  -1   8  324.44   18.43
  -3   1   8  344.18   18.64
   3   1  -8  342.65   17.83
   3  -1  -8  388.47   16.87
   3  -1  -8  408.59   19.43
   3  -1  -7  760.94   34.07
   3   1  -7  806.24   35.39
   3  -1  -7  814.32   36.20
  -3   1   7  906.46   34.68
  -3   1   7  864.17   34.30
  -3  -1   7  757.92   35.24
   3  -1  -7  831.78   36.58
  -3  -1   7  801.21   36.21
  -3   1   7  720.34   35.88
   3  -1  -7  799.67   36.34
   3   1  -7  692.26   35.87
   3  -1  -6 3669.19  141.54
  -3  -1   6 3032.66  142.51
   3   1  -6 3479.82  142.73
  -3   1   6 3535.26  141.45
   3  -1  -6 3612.30  143.55
   3  -1  -6 3589.11  143.88
  -3   1   6 3552.56  141.36
  -3   1   6 3188.44  143.21
  -3  -1   6 3526.35  143.51
   3   1  -6 3290.94  143.61
   3  -1  -5  738.20   29.54
   3   1  -5  638.25   28.93
  -3   1   5  660.78   27.79
   3  -1  -5  692.62   29.91
  -3   1   5  611.81   29.40
   3  -1  -5  636.27   29.86
   3   1  -5  573.56   29.49
  -3  -1   5  640.17   29.47
   3   1  -5  634.84   29.97
   3  -1  -5  686.58   27.88
  -3  -1   4 4932.21  197.99
   3   1  -4 4316.31  197.92
   3  -1  -4 4906.21  198.28
  -3   1   4 4256.50  197.76
  -3   1   4 5025.33  196.30
   3   1  -4 4973.47  197.58
   3  -1  -4 5076.75  198.28
   3   1  -4 4692.15  198.35
   3  -1  -4 4895.01  196.17
   3  -1  -4 5019.02  197.45
  -3  -1   3 1733.35   66.66
   3   1  -3 1720.46   66.85
   3  -1  -3 1576.94   66.53
   3  -1  -3 1757.21   65.50
   3  -1  -3 1665.99   64.61
   3  -1  -3 1713.28   66.59
   3   1  -3 1562.70   66.40
  -3   1   3 1553.84   66.24
  -3  -1   3 1605.87   66.44
   3  -1  -2 7156.45  289.63
  -3  -1   2 7413.39  290.79
  -3   1   2 6809.16  290.66
   3  -1  -2 7455.96  291.01
   3   1  -2 6858.82  290.97
  -3  -1   2 7477.26  291.04
   3   1  -2 6551.24  290.70
   3  -1  -2 7597.81  290.93
  -3   1   1 1655.31   72.00
  -3  -1   1 1788.29   72.12
  -3  -1   1 1787.19   72.25
   3   1  -1 1612.94   72.23
   3  -1  -1 1796.59   72.38
  -3  -1   0 1408.91   59.99
  -3   1   0 1442.56   60.28
  -3  -1  -1 2312.70   90.55
   3  -1   1 2237.96   90.56
  -3  -1  -1 2298.69   90.80
   3  -1   2 1659.41   65.26
   3   1   2 1620.21   66.89
  -3   1  -2 1529.37   65.14
  -3  -1  -2 1627.78   65.24
  -3   1  -3  329.28   17.92
   3   1   3  335.80   18.11
  -3   1  -3  313.32   16.37
  -3  -1  -3  328.89   16.38
   3  -1   3  344.77   16.46
  -3   1  -4 3172.67  134.85
  -3   1  -4 3231.05  133.19
  -3   1  -4 3147.28  132.79
  -3  -1  -4 3344.13  132.92
   3  -1   4 3138.87  132.91
  -3   1  -5 1942.14   91.69
   3   1   5 2272.88   92.55
  -3   1  -5 2137.38   89.91
   3  -1   5 2180.01   89.67
  -3   1  -5 2105.83   89.49
  -3  -1  -5 2108.03   89.41
   3   1   6 2084.11   92.27
  -3   1  -6 2071.59   92.03
  -3   1  -6 2023.55   89.28
  -3  -1  -6 2107.40   89.29
   3  -1   6 2237.83   89.67
  -3   1  -6 2119.51   89.73
  -3   1  -7  678.05   34.52
  -3   1  -7  603.05   31.47
  -3  -1  -7  752.74   32.17
   3  -1   7  695.61   32.10
  -3   1  -7  662.52   32.06
  -3   1  -8 1847.74   87.61
  -3   1  -8 1926.85   84.80
  -3  -1  -8 2047.02   84.86
   3  -1   8 2034.82   85.10
  -3   1  -8 1978.48   85.20
  -3  -1  -9  296.20   17.03
  -3   1  -9  294.51   19.62
  -3  -1  -9  296.35   17.16
  -3   1  -9  290.64   16.95
  -3   1  -9  288.76   17.26
   3  -1   9  313.26   17.46
  -3  -1 -10 1145.07   51.92
  -3   1 -10 1048.56   54.92
  -3  -1 -10 1166.07   52.30
  -3   1 -10 1112.57   52.07
  -3   1 -10 1139.37   52.49
   3  -1  10 1216.58   52.73
  -3  -1 -11  192.88   13.35
   3   1  11  206.87   16.33
  -3   1 -11  189.33   15.71
  -3  -1 -11  206.14   13.51
  -3   1 -11  172.99   13.28
  -3   1 -11  190.08   13.22
   3  -1  11  196.24   13.54
  -3  -1 -12 1057.84   52.46
  -3  -1 -12 1163.90   53.35
  -3   1 -12 1123.07   53.26
  -3   1 -12 1121.77   56.86
   3   1  12 1150.58   57.24
   3  -1  12 1231.26   53.93
  -3   1 -12 1176.20   53.32
  -3  -1 -13  295.83   18.62
  -3   1 -13  257.68   17.44
  -3  -1 -13  283.40   17.87
  -3   1 -13  263.41   20.46
   3   1  13  275.76   20.76
   3  -1  13  296.56   18.21
  -3   1 -13  265.90   17.40
  -3  -1 -13  258.71   16.93
  -3  -1 -14  388.00   23.48
  -3  -1 -14  363.23   22.72
  -3   1 -14  422.70   23.68
  -3   1 -14  393.08   26.64
   3   1  14  391.03   26.71
   3  -1  14  404.28   23.53
  -3  -1 -14  395.69   22.62
  -3   1 -14  366.47   22.62
  -3  -1 -15  138.01   12.60
  -3   1 -15  129.87   12.14
  -3  -1 -15  151.94   12.72
  -3   1 -15  144.96   15.35
   3  -1  15  132.24   12.09
  -3   1 -15  138.91   12.04
  -3  -1 -15  134.56   11.66
  -3  -1 -16  588.43   33.36
  -3   1 -16  601.31   33.32
  -3  -1 -16  641.83   33.65
  -3   1 -16  617.25   37.28
   3  -1  16  597.30   33.22
  -3  -1 -16  576.90   31.89
  -3   1 -16  606.09   32.64
  -3  -1 -17  103.04   11.22
  -3  -1 -17   81.76   10.10
  -3   1 -17   80.72    9.90
  -3   1 -17   83.47   12.20
   3  -1  17   70.73    9.57
  -3   1 -17  102.65   10.81
  -3  -1 -17   93.51    9.84
  -3   1 -18  394.41   29.16
   3  -1  18  381.05   25.43
  -3  -1 -18  424.24   24.83
  -3   1 -18  405.57   25.39
  -3  -1 -18  439.30   26.96
  -3  -1 -19   25.17    6.27
  -3   1 -19   17.75    5.93
  -3  -1 -19   31.75    7.57
  -3  -1 -20  202.14   16.32
  -3   1 -20  198.84   16.54
  -3  -1 -20  222.90   18.42
  -3   1 -21   19.21    6.69
  -3  -1 -21   46.29    7.99
  -3  -1 -21   32.82    8.85
  -3   1 -22  223.12   18.89
  -3  -1 -22  268.99   19.68
  -3  -1 -22  293.44   22.70
  -3  -1 -23  116.11   12.32
  -3   1 -23  111.65   13.23
  -3  -1 -23  103.26   13.60
   3   2 -24   37.03    9.38
   3  -2 -24   45.83   10.25
   3   2 -24   24.77    7.09
   3   2 -23   49.84   10.04
   3  -2 -23   31.93    9.05
   3   2 -23   34.18    7.53
   3   2 -22   52.72    9.60
   3  -2 -22   53.64    9.44
  -3  -2  22   34.04    7.59
   3   2 -22   59.53    8.43
   3  -2 -21   37.80    8.65
   3  -2 -21   43.92    6.29
   3   2 -21   31.39    6.95
  -3  -2  21   41.51    7.70
   3  -2 -20   40.65    7.91
   3  -2 -20   41.47    5.79
   3   2 -20   39.86    7.23
   3   2 -20   42.84    8.57
  -3  -2  20   40.53    7.48
   3   2 -19   41.84    8.03
   3   2 -19   43.10    6.99
   3  -2 -19   39.60    5.67
  -3  -2  19   41.72    7.32
  -3   2  19   41.88    7.40
   3  -2 -19   34.86    7.49
  -3  -2  19   49.17    7.59
   3  -2 -19   44.74    8.40
   3   2 -18  146.57   14.01
   3   2 -18  137.27   12.16
   3  -2 -18  147.67   10.75
  -3   2  18  154.71   13.36
  -3  -2  18  173.80   13.84
  -3  -2  18  160.25   13.21
   3  -2 -18  143.61   14.05
   3  -2 -18  169.18   14.67
  -3  -2  17    4.91    4.28
   3  -2 -17   -1.01    4.98
   3   2 -17    2.01    4.50
   3   2 -17    5.40    4.43
  -3  -2  17    7.03    4.32
  -3   2  17    7.05    4.40
   3  -2 -17    5.12    5.03
   3  -2 -17    0.49    2.90
   3  -2 -16  128.91   12.67
   3   2 -16  153.70   13.38
   3  -2 -16  154.04   10.04
   3   2 -16  151.98   11.94
  -3   2  16  139.65   12.25
  -3  -2  16  153.04   12.39
   3  -2 -16  139.61   12.70
  -3  -2  16  133.54   11.72
  -3  -2  15   19.13    4.93
   3  -2 -15   15.05    4.61
   3   2 -15   14.80    5.28
   3   2 -15   15.70    4.12
  -3  -2  15   20.74    4.78
  -3   2  15   19.99    5.07
   3  -2 -15   11.56    4.90
   3  -2 -15   19.93    3.60
   3  -2 -14  103.73    9.92
   3   2 -14   97.96    9.74
   3   2 -14  103.85    8.96
   3  -2 -14   94.42    7.14
  -3  -2  14   91.34    8.91
   3  -2 -14  107.21   10.10
  -3  -2  14   91.13    9.28
  -3  -2  14   98.27    8.97
   3  -2 -13   41.99    6.39
   3   2 -13   34.98    5.98
  -3   2  13   45.21    6.06
   3   2 -13   41.95    5.56
   3  -2 -13   36.96    4.16
  -3  -2  13   44.98    6.03
   3  -2 -13   47.95    6.45
  -3  -2  13   40.51    5.89
  -3  -2  13   55.13    6.42
  -3  -2  12  179.32   12.01
  -3   2  12  166.41   10.11
   3  -2 -12  165.02   12.50
  -3   2  12  170.77   12.00
   3   2 -12  166.88   12.48
   3   2 -12  175.53   11.87
   3  -2 -12  179.51    9.86
  -3  -2  12  157.80   11.90
  -3  -2  12  182.84   12.56
   3  -2 -12  203.78   13.23
   3  -2 -11   14.89    4.22
  -3   2  11   23.30    3.04
  -3   2  11   21.42    4.13
   3   2 -11   16.41    4.33
   3  -2 -11   16.41    2.62
   3   2 -11   16.10    3.72
  -3  -2  11   20.33    4.03
  -3  -2  11   20.39    4.08
   3  -2 -11   17.85    4.53
  -3  -2  11   22.25    4.27
  -3   2  10   29.48    4.35
   3   2 -10   36.59    4.78
   3  -2 -10   25.45    2.93
   3  -2 -10   24.88    4.74
  -3  -2  10   37.53    4.93
  -3  -2  10   32.22    4.48
  -3   2  10   31.70    3.21
   3  -2 -10   27.84    4.70
   3  -2  -9  173.89   11.46
  -3   2   9  164.21    8.56
  -3   2   9  163.01   10.29
   3  -2  -9  146.10    8.29
   3   2  -9  160.69   10.47
  -3  -2   9  172.39   10.95
   3  -2  -9  166.70   11.17
  -3  -2   9  188.21   10.89
  -3   2   8   58.86    3.83
  -3  -2   8   62.10    5.51
   3  -2  -8   57.59    5.88
  -3   2   8   54.77    5.05
   3  -2  -8   47.97    5.36
  -3  -2   8   62.29    5.74
   3   2  -8   65.58    5.69
   3  -2  -8   51.21    3.62
   3  -2  -8   60.72    5.97
   3   2  -7   18.59    3.28
   3  -2  -7   14.34    1.60
  -3   2   7   13.20    1.77
   3  -2  -7   18.19    3.50
   3  -2  -7   15.90    2.65
   3  -2  -7   18.42    3.23
   3  -2  -7    9.27    2.96
  -3  -2   7   10.79    2.92
  -3   2   6   91.05    4.59
   3  -2  -6   89.53    6.74
   3  -2  -6   84.41    5.71
   3  -2  -6   99.58    6.97
  -3  -2   6   91.84    6.67
   3   2  -6   97.73    6.87
   3  -2  -6   84.60    6.72
   3  -2  -5   85.82    5.96
  -3  -2   5   77.65    5.80
   3  -2  -5   65.79    5.69
   3  -2  -5   73.27    4.90
   3  -2  -5   66.91    5.57
   3   2  -5   78.96    5.97
  -3   2   5   70.21    3.66
   3  -2  -4   21.71    3.17
   3  -2  -4   19.26    3.00
  -3  -2   4   15.71    2.72
   3   2  -4   17.05    1.98
  -3   2   4   17.03    2.22
   3  -2  -4   19.36    2.44
   3   2  -4   13.29    2.74
   3  -2  -4   15.69    2.86
   3  -2  -3   16.11    2.89
   3  -2  -3   14.44    2.57
   3   2  -3   16.34    1.93
  -3   2   3   15.74    2.19
  -3  -2   3   18.19    2.75
  -3  -2   3   16.10    2.74
   3  -2  -3   10.54    2.42
   3  -2  -3   13.67    2.18
  -3  -2   3   19.17    2.71
  -3  -2   3   16.36    1.96
   3  -2  -2   14.60    2.69
   3   2  -2    7.06    1.74
  -3  -2   2   13.35    1.81
  -3  -2   2   12.38    2.46
   3  -2  -2   12.53    2.49
  -3  -2   2    7.90    2.34
  -3  -2   2    9.83    2.33
  -3  -2   1   19.39    2.66
  -3  -2   1   21.79    2.98
  -3  -2   0    8.40    2.17
   3   2   0   11.29    1.64
  -3  -2   0    7.90    2.35
  -3  -2  -1   44.54    4.03
  -3  -2  -1   47.63    3.50
   3  -2   1   39.51    3.88
  -3  -2  -1   43.70    3.98
   3  -2   2  107.35    6.87
   3   2   2  110.61    6.41
  -3  -2  -2   99.80    6.30
  -3  -2  -2   96.23    6.58
  -3   2  -3   34.51    4.15
  -3  -2  -3   36.26    3.98
   3  -2   3   41.11    4.17
  -3  -2  -3   41.50    4.26
  -3  -2  -4   34.03    3.87
  -3   2  -4   38.39    4.75
   3  -2   4   32.30    3.98
  -3  -2  -4   34.89    3.96
  -3   2  -5  157.44   11.17
   3   2   5  137.96   10.95
  -3  -2  -5  139.78    8.73
   3  -2   5  126.17    8.82
  -3  -2  -5  121.32    8.51
  -3   2  -5  116.26    9.04
  -3  -2  -6   81.45    6.72
   3   2   6   61.06    8.07
  -3   2  -6   75.12    8.08
  -3  -2  -6   77.82    6.53
  -3   2  -6   73.89    6.81
   3  -2   6   71.60    6.49
  -3   2  -7    1.61    3.30
  -3  -2  -7   -0.92    2.29
   3  -2   7   -0.49    2.60
  -3   2  -7    2.16    2.90
  -3   2  -8   65.48    8.58
  -3  -2  -8   70.06    6.72
  -3   2  -8   69.82    6.88
   3  -2   8   73.94    7.08
  -3   2  -9   38.04    7.10
  -3  -2  -9   42.26    5.45
   3  -2   9   47.89    5.83
  -3   2  -9   45.16    5.87
  -3  -2 -10  141.83   10.83
  -3   2 -10  170.44   14.37
  -3  -2 -10  156.12   11.30
  -3   2 -10  181.94   12.18
   3  -2  10  141.60   11.11
  -3  -2 -11   47.79    6.29
   3   2  11   58.59    8.67
  -3   2 -11   36.67    7.53
  -3  -2 -11   41.23    5.92
  -3   2 -11   41.66    6.06
   3  -2  11   39.69    6.05
  -3  -2 -12   14.46    4.24
  -3  -2 -12   25.90    4.93
  -3   2 -12   20.20    6.17
   3   2  12   15.88    5.85
  -3   2 -12   15.83    4.79
   3  -2  12   21.76    4.77
  -3  -2 -13  320.38   19.18
  -3  -2 -13  327.25   20.27
  -3  -2 -13  321.13   19.61
  -3   2 -13  312.52   22.91
   3   2  13  288.32   22.54
  -3   2 -13  313.69   19.76
   3  -2  13  316.10   19.76
  -3  -2 -14  139.61   12.23
  -3  -2 -14  127.77   11.67
   3   2  14  145.84   15.06
  -3   2 -14  141.06   14.78
  -3   2 -14  134.71   11.88
  -3  -2 -14  109.55   10.78
   3  -2  14  148.49   12.45
   3   2  14  153.58   12.77
  -3  -2 -15  169.49   14.25
  -3  -2 -15  194.44   14.62
  -3   2 -15  150.58   16.54
   3   2  15  176.62   17.53
  -3   2 -15  173.40   14.12
  -3  -2 -15  190.88   14.00
   3   2  15  176.86   14.46
   3  -2  15  204.67   15.25
  -3  -2 -16  141.89   13.69
  -3  -2 -16  137.27   12.95
   3   2  16  184.48   17.84
  -3   2 -16  171.05   17.25
  -3   2 -16  158.95   13.66
  -3  -2 -16  149.73   12.68
   3   2  16  157.04   13.78
   3  -2  16  160.21   14.04
   3   2  17  126.65   15.45
  -3   2 -17  127.98   15.53
  -3  -2 -17  142.23   13.35
  -3  -2 -17  107.77   11.02
  -3   2 -17  105.66   11.53
   3  -2  17  105.42   11.68
   3   2  17  125.06   12.39
  -3  -2 -18  130.88   13.66
  -3  -2 -18  135.05   13.28
   3   2  18  108.40   12.19
   3  -2  18  117.41   12.53
  -3  -2 -18  135.72   12.13
  -3   2 -18  141.56   13.20
  -3   2 -18  134.07   16.20
  -3  -2 -19   96.03   11.74
  -3  -2 -19  104.49   10.81
  -3   2 -19   99.46   11.49
  -3   2 -19   83.09   13.57
  -3   2 -20  112.07   12.92
  -3  -2 -20   99.14   12.08
  -3   2 -20   81.26   10.74
  -3  -2 -20   85.48   10.32
  -3   2 -21   31.70    8.50
  -3  -2 -21   42.18    8.99
  -3  -2 -21   53.59    8.32
  -3   2 -21   56.61    9.10
  -3   2 -22   34.91    9.01
  -3  -2 -22   54.61   10.13
  -3  -2 -22   43.90    8.61
  -3   2 -22   38.11    8.35
  -3  -2 -23   78.35   12.40
  -3   2 -23  117.49   14.22
  -3   2 -23   98.49   12.54
   3   3 -24   54.37    8.74
   3   3 -24   30.77    8.00
   3  -3 -24   50.09   10.07
   3   3 -23   44.31    8.34
   3   3 -23   35.08    8.44
   3  -3 -23   37.49    8.23
   3   3 -22   87.62   10.73
   3  -3 -22  120.41   13.32
   3   3 -22  116.34   13.69
   3  -3 -21   68.60   10.67
   3   3 -21   83.78   11.04
   3   3 -21  100.25   10.62
  -3  -3  21   66.97    9.63
   3   3 -20  288.44   21.25
   3  -3 -20  287.65   21.13
   3   3 -20  255.51   20.07
   3   3 -20  258.46   18.75
  -3  -3  20  262.38   19.17
   3   3 -19  248.60   19.91
   3  -3 -19  318.64   21.23
   3   3 -19  247.87   19.60
  -3   3  19  255.84   18.68
  -3  -3  19  264.41   18.90
   3  -3 -19  274.93   15.27
   3   3 -19  266.48   18.55
   3  -3 -19  253.34   19.58
  -3  -3  19  265.61   18.72
   3   3 -18  506.91   30.06
   3  -3 -18  503.55   29.78
   3   3 -18  488.00   29.39
  -3  -3  18  543.19   29.06
  -3   3  18  467.69   28.08
   3   3 -18  484.78   27.95
   3  -3 -18  501.33   24.49
  -3  -3  18  510.32   28.62
   3  -3 -18  478.26   29.48
   3  -3 -17  248.87   18.68
   3   3 -17  254.07   18.84
  -3  -3  17  251.48   17.58
  -3  -3  17  258.37   17.70
  -3   3  17  246.23   17.45
   3   3 -17  258.84   17.69
   3  -3 -17  260.76   14.41
   3  -3 -17  316.55   20.05
   3   3 -17  256.63   18.78
   3  -3 -16  258.05   18.70
   3   3 -16  290.09   19.46
  -3   3  16  285.43   18.79
  -3  -3  16  268.48   17.91
  -3   3  16  281.46   18.16
  -3  -3  16  265.09   17.81
   3  -3 -16  296.32   19.31
   3   3 -16  278.04   19.03
   3   3 -16  290.50   18.21
   3  -3 -16  268.76   14.63
  -3   3  15   24.72    5.41
   3   3 -15   28.35    6.13
   3   3 -15   54.14    6.92
   3  -3 -15   38.31    4.04
  -3   3  15   17.70    4.69
  -3  -3  15   33.79    5.77
   3   3 -15   40.87    6.63
   3  -3 -15   44.22    6.88
  -3  -3  15   39.52    6.03
   3  -3 -15   50.97    7.35
   3   3 -14  645.02   31.14
   3  -3 -14  592.27   27.06
   3  -3 -14  555.60   31.44
   3   3 -14  629.71   32.25
  -3   3  14  636.04   31.57
  -3  -3  14  567.53   30.50
  -3  -3  14  616.56   30.97
  -3   3  14  620.93   31.06
  -3  -3  14  578.15   31.01
  -3   3  14  580.60   31.04
   3  -3 -14  591.25   31.68
   3   3 -14  578.25   31.60
   3  -3 -13  140.55    8.09
   3   3 -13  149.77   11.12
   3  -3 -13  144.20   11.69
  -3   3  13  142.96   11.28
   3   3 -13  144.66   11.80
  -3  -3  13  145.65   11.04
  -3   3  13  127.36   10.48
  -3  -3  13  147.11   11.01
  -3  -3  13  145.31   11.20
  -3   3  13  125.46   10.68
   3  -3 -13  143.31   11.48
   3   3 -13  131.91   11.28
   3   3 -12  870.96   38.60
   3  -3 -12  778.67   34.34
   3  -3 -12  822.60   39.28
  -3   3  12  822.81   38.58
  -3  -3  12  778.96   38.06
  -3  -3  12  806.80   38.10
  -3   3  12  757.12   37.74
  -3   3  12  770.41   38.16
  -3  -3  12  824.05   38.49
   3   3 -12  767.27   38.53
   3  -3 -12  819.62   38.91
   3  -3 -11  254.30   11.99
   3   3 -11  279.64   15.81
   3  -3 -11  232.10   15.73
  -3   3  11  227.48   15.00
  -3  -3  11  245.38   15.12
  -3  -3  11  276.97   15.45
  -3   3  11  234.94   14.83
  -3  -3  11  223.91   14.79
  -3   3  11  238.15   15.11
   3   3 -11  300.87   16.34
   3  -3 -11  269.99   16.02
   3  -3 -10 1230.72   54.59
  -3   3  10 1176.46   53.37
  -3  -3  10 1177.42   53.40
  -3   3  10 1198.22   53.53
  -3  -3  10 1219.05   53.54
   3   3 -10 1229.72   53.75
   3  -3 -10 1168.56   53.80
   3   3 -10 1165.74   53.64
   3   3  -9 1203.64   52.46
   3  -3  -9 1163.61   48.42
   3  -3  -9 1224.23   53.30
   3  -3  -9 1156.25   51.31
  -3  -3   9 1117.29   52.17
   3  -3  -9 1208.97   52.39
  -3   3   9 1183.58   52.37
  -3  -3   9 1147.44   52.07
   3  -3  -9 1256.33   52.80
   3   3  -9 1148.21   52.34
   3   3  -8 2038.45   92.90
   3  -3  -8 2157.33   93.12
   3  -3  -8 2239.98   93.97
   3  -3  -8 2204.45   92.19
   3  -3  -8 2252.08   92.99
  -3  -3   8 2226.87   92.96
  -3   3   8 2185.83   92.95
   3   3  -8 2274.20   93.40
   3   3  -7  579.01   25.77
   3  -3  -7  522.95   25.75
   3  -3  -7  500.03   25.05
   3   3  -7  517.81   25.17
   3  -3  -7  544.38   25.08
   3  -3  -7  543.76   24.54
  -3  -3   7  517.69   24.90
  -3   3   7  475.36   24.68
  -3   3   6  537.98   24.15
   3   3  -6  483.08   24.17
   3  -3  -6  510.15   24.18
   3  -3  -6  471.96   24.38
   3   3  -6  529.29   24.61
   3  -3  -6  481.95   23.71
   3  -3  -6  474.73   23.31
  -3  -3   5 1452.38   60.83
  -3   3   5 1468.16   60.92
   3  -3  -5 1398.33   61.14
   3   3  -5 1397.91   61.10
   3  -3  -5 1373.00   61.45
  -3   3   5 1349.99   60.39
   3  -3  -5 1419.73   60.54
   3   3  -5 1557.24   60.50
   3   3  -5 1437.03   61.52
   3  -3  -4 1710.06   74.15
  -3   3   4 1722.74   73.51
  -3  -3   4 1749.93   73.46
   3   3  -4 1682.63   73.70
   3  -3  -4 1728.10   73.80
  -3  -3   4 1780.01   74.30
   3   3  -4 1869.54   74.61
   3  -3  -4 1681.78   73.53
   3   3  -4 1882.28   73.40
  -3   3   4 1726.33   73.49
   3  -3  -4 1840.50   73.71
  -3   3   4 1694.74   73.46
  -3   3   3 3134.56  124.20
  -3  -3   3 3075.06  125.88
   3  -3  -3 3022.72  125.90
   3   3  -3 2914.07  125.89
  -3   3   3 3056.93  125.90
   3  -3  -3 2964.75  126.34
   3   3  -3 3003.83  126.64
  -3  -3   3 3302.65  126.68
  -3   3   3 3152.51  125.87
   3  -3  -3 3006.03  125.78
   3   3  -3 3177.32  125.69
   3  -3  -3 2958.31  125.92
  -3   3   3 2798.90  125.76
  -3  -3   3 3111.41  125.57
  -3  -3   2 1415.31   59.55
   3   3  -2 1485.59   59.65
  -3  -3   2 1519.33   60.48
  -3   3   2 1271.70   58.69
  -3   3   2 1406.82   59.73
   3  -3  -2 1428.08   59.70
   3   3  -2 1367.43   59.70
   3  -3  -2 1478.52   59.92
  -3  -3   2 1421.86   60.06
  -3  -3   2 1507.46   59.66
  -3   3   2 1403.70   59.56
  -3  -3   1 4786.76  183.25
  -3   3   1 4676.61  182.80
  -3   3   1 4532.93  182.42
  -3  -3   1 4544.41  182.41
   3   3  -1 3982.18  182.47
  -3  -3   1 4551.97  182.53
   3   3  -1 4410.84  182.59
  -3   3   1 4354.96  182.01
  -3  -3   0 1258.03   51.95
  -3   3   0 1253.22   52.07
  -3   3   0 1153.24   51.99
  -3   3   0 1158.93   51.91
  -3  -3   0 1214.91   52.02
   3   3   0 1301.14   52.06
   3   3   0 1270.53   52.30
  -3  -3  -1 3604.84  150.24
   3   3   1 3663.39  150.33
  -3   3  -1 3556.21  150.35
  -3  -3  -1 3663.58  150.22
   3   3   1 3836.72  150.47
   3  -3   1 3601.29  150.45
  -3  -3  -1 3708.22  150.36
   3  -3   1 3719.45  150.89
  -3   3  -2 4451.93  186.80
  -3  -3  -2 4782.59  186.73
   3  -3   2 4526.03  187.46
   3   3   2 4411.49  186.79
   3   3   2 4613.94  186.96
   3  -3   2 4343.89  186.80
  -3  -3  -2 4590.64  186.88
  -3  -3  -2 4795.15  186.81
  -3   3  -3 1088.29   52.27
   3   3   3 1310.62   52.79
  -3  -3  -3 1269.64   52.59
   3  -3   3 1202.15   52.54
   3   3   3 1298.89   52.89
   3  -3   3 1172.13   53.20
  -3  -3  -3 1262.50   52.78
   3  -3   4  842.49   39.30
  -3  -3  -4  926.58   39.13
  -3  -3  -4  898.21   38.66
   3  -3   4  837.59   38.63
   3   3   4  792.51   38.43
  -3   3  -4  956.01   38.87
   3  -3   5 1143.12   48.34
  -3  -3  -5 1026.58   47.58
  -3   3  -5 1050.86   48.04
  -3   3  -5 1084.55   47.29
   3   3   5 1002.06   47.18
   3  -3   5 1196.96   47.70
  -3  -3  -5 1052.50   46.92
   3  -3   6  208.58   13.00
  -3  -3  -6  205.25   12.75
  -3   3  -6  234.47   13.42
   3  -3   6  204.08   12.33
   3   3   6  212.77   12.42
  -3  -3  -6  202.69   12.10
  -3   3  -6  210.33   12.37
  -3  -3  -7 1087.23   50.65
   3  -3   7 1181.41   51.47
  -3   3  -7 1132.58   50.31
  -3  -3  -7 1090.92   49.94
  -3   3  -7 1074.59   50.87
   3  -3   7 1173.31   50.64
   3   3   7 1193.08   50.69
  -3  -3  -8 2253.14  100.22
   3  -3   8 2311.48  100.64
  -3  -3  -8 2392.49   99.62
  -3   3  -8 2334.02   99.73
  -3   3  -8 2346.35  103.68
  -3   3  -8 2364.73  100.62
   3  -3   8 2397.17   99.99
   3   3   8 2347.44   99.90
  -3  -3  -9 1106.44   51.94
   3  -3   9 1007.81   51.82
  -3  -3  -9 1175.93   51.38
  -3   3  -9 1134.51   51.45
  -3   3  -9 1135.69   55.14
  -3   3  -9 1154.32   52.19
   3  -3   9 1175.30   51.75
   3   3   9 1185.01   51.80
  -3  -3 -10  542.70   28.01
  -3   3 -10  523.13   27.27
  -3  -3 -10  555.64   27.31
  -3   3 -10  515.89   30.42
   3   3  10  468.76   30.48
  -3   3 -10  564.50   28.18
   3   3  10  527.24   27.42
   3  -3  10  523.97   27.31
  -3  -3 -11  626.04   34.09
  -3   3 -11  663.34   37.38
   3   3  11  659.83   37.87
  -3  -3 -11  688.15   33.82
  -3   3 -11  699.61   34.09
  -3   3 -11  714.47   34.78
   3  -3  11  695.59   34.26
   3   3  11  698.24   34.21
  -3  -3 -12  745.76   36.18
  -3  -3 -12  736.82   37.54
  -3   3 -12  677.51   39.98
   3   3  12  703.85   40.55
  -3  -3 -12  743.69   37.14
  -3   3 -12  719.15   37.01
  -3   3 -12  790.26   37.27
  -3  -3 -12  820.88   37.34
  -3   3 -12  690.19   36.82
   3   3  12  732.19   36.82
   3  -3  12  743.43   37.01
  -3  -3 -13  415.79   22.79
  -3  -3 -13  381.32   23.71
   3   3  13  404.32   27.14
  -3   3 -13  378.06   26.44
  -3   3 -13  399.67   23.75
  -3  -3 -13  421.53   24.02
  -3  -3 -13  433.55   23.70
  -3   3 -13  377.27   23.12
  -3   3 -13  429.43   24.13
   3   3  13  400.21   23.49
   3  -3  13  421.51   23.71
  -3  -3 -14  312.49   18.86
  -3  -3 -14  287.76   20.01
  -3   3 -14  296.05   22.81
   3   3  14  300.59   23.19
  -3   3 -14  322.09   20.36
  -3  -3 -14  320.90   20.22
  -3   3 -14  305.58   19.84
  -3  -3 -14  324.88   19.80
  -3   3 -14  332.74   20.54
   3  -3  14  297.24   19.62
   3   3  14  305.51   19.84
  -3  -3 -15  222.76   15.45
  -3  -3 -15  217.86   16.74
   3   3  15  244.58   20.43
  -3   3 -15  211.45   19.28
  -3   3 -15  210.35   16.36
  -3  -3 -15  207.33   16.20
  -3  -3 -15  218.37   16.05
  -3   3 -15  225.82   16.48
  -3   3 -15  243.40   16.95
   3  -3  15  249.76   17.21
   3   3  15  223.50   16.52
  -3  -3 -16   69.89    9.37
  -3  -3 -16   42.26    6.93
   3   3  16   55.81   10.42
  -3   3 -16   67.19   10.72
  -3   3 -16   72.58    9.18
  -3  -3 -16   64.43    8.87
  -3  -3 -16   51.47    8.12
  -3   3 -16   49.42    8.01
  -3   3 -16   73.48    9.21
   3   3  16   58.99    8.26
   3  -3  16   95.54   10.06
  -3  -3 -17  533.32   32.80
  -3   3 -17  632.85   38.03
   3   3  17  566.80   37.10
  -3   3 -17  610.46   33.46
  -3  -3 -17  573.54   32.73
   3  -3  17  576.72   32.69
   3   3  17  564.66   32.51
  -3   3 -17  590.77   32.77
  -3  -3 -17  566.09   30.94
   3   3  18  120.59   14.98
  -3   3 -18  112.96   14.29
  -3   3 -18  112.08   12.02
  -3  -3 -18   93.35   11.42
   3  -3  18   96.57   11.22
   3   3  18   92.99   11.06
  -3  -3 -18   98.09   10.50
  -3   3 -18  102.01   11.56
  -3   3 -19  123.63   15.73
   3   3  19  108.45   15.31
  -3   3 -19  135.32   13.77
  -3  -3 -19  105.26   12.44
  -3  -3 -19  134.15   12.00
  -3   3 -19  120.54   12.76
  -3   3 -20   15.64    6.95
  -3  -3 -20   24.38    7.22
  -3   3 -20   12.95    6.10
  -3  -3 -20   14.97    5.41
  -3   3 -21   83.96   11.80
  -3  -3 -21   88.05   11.88
  -3   3 -21   87.26   11.73
  -3  -3 -21   76.74    9.73
  -3   3 -22   42.05    9.84
  -3  -3 -22   66.93   11.08
  -3   3 -22   66.55   10.08
  -3   3 -23   60.90   10.78
  -3  -3 -23   55.37   10.35
  -3   3 -23   68.72   10.36
   3   4 -24   21.00    6.85
   3  -4 -24   15.23    6.82
   3  -4 -24    7.55    6.23
   3   4 -24    9.20    6.47
   3  -4 -23   54.45   10.23
   3   4 -23   58.20   10.30
   3   4 -23   63.10    9.84
   3   4 -22   11.03    5.70
   3  -4 -22   12.24    6.01
   3   4 -22   27.31    7.03
   3   4 -21   65.12    9.97
   3  -4 -21   60.50    9.79
   3   4 -21   64.71    9.37
   3   4 -20   18.47    7.46
   3   4 -20   22.01    6.39
   3  -4 -20   29.20    7.06
   3   4 -20   25.83    6.88
  -3  -4  20   30.58    6.86
  -3  -4  19  100.54   11.32
  -3  -4  19  104.58   11.16
  -3   4  19   95.11   10.81
   3   4 -19  104.08   12.41
   3   4 -19  101.76   11.59
   3   4 -19  103.06   11.03
   3  -4 -19   88.25   11.36
  -3  -4  18   15.94    5.49
  -3   4  18   15.07    5.24
   3   4 -18   22.48    6.91
  -3   4  18   12.70    5.40
   3   4 -18   12.44    5.53
   3  -4 -18   17.54    3.39
   3   4 -18   21.71    6.34
   3  -4 -18   24.81    6.52
   3  -4 -18   21.53    6.13
  -3  -4  18    1.99    4.32
   3  -4 -17  112.48   11.89
  -3   4  17  111.32   10.98
  -3  -4  17  122.25   11.46
  -3  -4  17  114.18   11.38
  -3   4  17  104.61   11.47
[truncated: 1,200,650 more chars]
