# Supplementary material for: (4-Butyl-1-ethyl-1,2,4-triazol-5-yl­idene)[(1,2,5,6-η)-cyclo­octa-1,5-diene](tri­phenyl­phosphane)rhodium(I) tetra­fluorido­borate
Source: IUCrdata. 2024 Jan 26;9(Pt 1):x240060. doi: 10.1107/S2414314624000609 (PMC10842282; doi:10.1107/S2414314624000609)
Supplement: Supplementary file 2 [file x-09-x240060-Isup2.hkl]

data_I                                                                          
_shelx_title ' 99698.res in Pc'                                                 
_shelx_refln_list_code          4                                               
_shelx_F_calc_maximum      290.44                                               
_exptl_crystal_F_000      1472.00                                               
_reflns_d_resolution_high  0.7500                                               
                                                                                
loop_                                                                           
 _space_group_symop_operation_xyz                                               
 'x, y, z'                                                                      
 'x, -y, z+1/2'                                                                 
                                                                                
_cell_length_a    14.1427                                                       
_cell_length_b    12.3145                                                       
_cell_length_c    18.8729                                                       
_cell_angle_alpha  90.000                                                       
_cell_angle_beta   98.442                                                       
_cell_angle_gamma  90.000                                                       
                                                                                
_shelx_F_squared_multiplier     1.000                                           
                                                                                
loop_                                                                           
 _refln_index_h                                                                 
 _refln_index_k                                                                 
 _refln_index_l                                                                 
 _refln_F_squared_calc                                                          
 _refln_F_squared_meas                                                          
 _refln_F_squared_sigma                                                         
 _refln_observed_status                                                         
   2   1 -25        358.71        384.99        90.88 o                         
   3   1 -25        273.54        314.76        84.14 o                         
   4   1 -25        229.77        375.94        93.81 o                         
  -2   0 -24        867.07        890.21        78.52 o                         
  -1   0 -24        267.62        320.59        54.23 o                         
   0   0 -24        437.41        384.37        88.40 o                         
   1   0 -24        848.72        848.00       118.81 o                         
   2   0 -24       2155.63       2374.92       198.52 o                         
   3   0 -24       1497.32       1734.93       168.29 o                         
   4   0 -24       2008.62       2054.93       183.36 o                         
   5   0 -24       1066.48       1475.62       164.70 o                         
   6   0 -24       1727.42       1884.23       127.76 o                         
   7   0 -24        381.45        573.08       258.11 o                         
   8   0 -24        273.46        325.41        66.68 o                         
  -2   1 -24        946.33       1084.94        88.50 o                         
  -1   1 -24        673.21        670.39        69.63 o                         
   0   1 -24        615.13        702.87        70.27 o                         
   1   1 -24        924.16        874.27        76.96 o                         
   2   1 -24       1085.89       1099.64       134.60 o                         
   3   1 -24       1832.61       1823.51       170.06 o                         
   4   1 -24       1027.54       1210.47       140.45 o                         
   5   1 -24       1894.81       1855.68       102.76 o                         
   6   1 -24        680.79        814.51        69.24 o                         
   7   1 -24        918.33        768.79        70.13 o                         
   8   1 -24        386.06        367.22        51.11 o                         
  -2   2 -24        847.46        870.14        66.90 o                         
  -1   2 -24       1081.91        958.53        84.76 o                         
   0   2 -24       1024.88       1070.40        85.62 o                         
   1   2 -24        849.98        972.92        69.59 o                         
   2   2 -24       1096.37       1091.45        80.72 o                         
   3   2 -24        248.18        313.86        47.42 o                         
   4   2 -24        468.78        458.24        51.62 o                         
   5   2 -24        674.35        806.63        58.15 o                         
   6   2 -24       2064.10       2240.78        98.49 o                         
   7   2 -24        713.82        748.84        59.62 o                         
  -1   3 -24        983.57        954.80        70.58 o                         
   0   3 -24        848.17        930.67        69.70 o                         
   1   3 -24       1340.84       1299.93        80.05 o                         
   2   3 -24        606.98        634.70        56.71 o                         
   3   3 -24        386.88        411.31        57.06 o                         
   4   3 -24        123.08        110.29        28.07 o                         
   5   3 -24         92.36         98.34        28.46 o                         
   6   3 -24        223.08        171.79        36.06 o                         
   7   3 -24       1373.44       1548.34        80.99 o                         
   0   4 -24        425.15        410.98        48.75 o                         
   1   4 -24        339.50        403.59        69.79 o                         
   2   4 -24        662.77        722.12        60.68 o                         
   3   4 -24         66.87        116.11        29.16 o                         
   4   4 -24         96.23        121.28        31.45 o                         
   5   4 -24        173.17        194.73        34.17 o                         
  -4   1 -23        149.65        187.97        59.96 o                         
  -3   1 -23       1100.36        984.21        66.63 o                         
  -2   1 -23         11.32         11.15        27.88 o                         
  -1   1 -23          7.07         -3.32        26.56 o                         
   0   1 -23          9.11        -32.54        35.16 o                         
   1   1 -23         68.80         81.31        38.76 o                         
   2   1 -23        257.47        263.33        62.69 o                         
   3   1 -23       1173.27       1066.53        80.54 o                         
   4   1 -23         96.13         89.35        50.89 o                         
   5   1 -23        233.58        186.77        50.41 o                         
   6   1 -23         29.05         18.55        32.97 o                         
   7   1 -23        267.18        255.39        51.04 o                         
   8   1 -23         13.28         33.61        34.43 o                         
   9   1 -23        269.67        307.56        48.33 o                         
  10   1 -23         47.63         63.68        88.98 o                         
  -4   2 -23        497.81        539.05        54.90 o                         
  -3   2 -23        776.67        877.29        82.74 o                         
  -2   2 -23        513.69        450.61        61.65 o                         
  -1   2 -23        353.78        462.87        49.99 o                         
   0   2 -23        395.99        391.06        46.09 o                         
   1   2 -23         48.07         42.37        30.25 o                         
   2   2 -23        607.66        632.00        54.55 o                         
   3   2 -23        299.86        344.00        47.08 o                         
   4   2 -23        975.11        846.86        69.99 o                         
   5   2 -23        282.79        288.40        55.27 o                         
   6   2 -23        607.86        543.31        48.95 o                         
   7   2 -23        116.58         89.67        30.57 o                         
   8   2 -23        166.94        166.85        35.86 o                         
   9   2 -23         61.72         67.64        30.06 o                         
  -4   3 -23        414.64        435.62        50.84 o                         
  -3   3 -23        501.62        551.31        53.71 o                         
  -2   3 -23        748.05        832.37        66.15 o                         
  -1   3 -23       1020.76        943.30        68.44 o                         
   0   3 -23        378.50        472.65        49.32 o                         
   1   3 -23        193.72        216.53        37.98 o                         
   2   3 -23        284.40        313.95        42.24 o                         
   3   3 -23        315.13        349.05        42.67 o                         
   4   3 -23        244.10        237.25        33.62 o                         
   5   3 -23        932.01       1026.28        61.62 o                         
   6   3 -23        308.17        349.93        35.85 o                         
   7   3 -23        630.61        743.20        47.53 o                         
   8   3 -23        387.30        419.44        47.43 o                         
   9   3 -23        784.31        728.18        57.07 o                         
  -3   4 -23        425.29        510.65        53.27 o                         
  -2   4 -23       1029.76        898.48        82.32 o                         
  -1   4 -23        679.90        716.22        61.03 o                         
   0   4 -23       1231.46       1187.28        88.20 o                         
   1   4 -23        656.06        642.90        75.51 o                         
   2   4 -23        808.00        760.17        60.93 o                         
   3   4 -23        421.12        522.44        51.79 o                         
   4   4 -23        668.95        658.29        48.66 o                         
   5   4 -23        719.83        843.55        78.92 o                         
   6   4 -23       2050.78       1968.85        91.16 o                         
   7   4 -23        968.49       1018.79        56.64 o                         
   8   4 -23       1148.37       1143.86        67.59 o                         
  -2   5 -23        847.66       1023.62        72.65 o                         
  -1   5 -23       1192.29       1133.95        75.14 o                         
   0   5 -23        605.51        658.19        58.45 o                         
   1   5 -23       1858.86       1993.32       110.45 o                         
   2   5 -23        877.44        986.38        68.24 o                         
   3   5 -23        981.47        934.75        79.46 o                         
   4   5 -23        417.42        488.02        44.78 o                         
   5   5 -23        873.40        796.66        54.58 o                         
   6   5 -23        798.72        955.35        80.77 o                         
   7   5 -23       3212.92       3359.93       120.56 o                         
   0   6 -23       1171.81       1258.51        77.52 o                         
   1   6 -23        694.54        723.83        73.95 o                         
   2   6 -23       1458.10       1547.69        87.44 o                         
   3   6 -23        681.35        885.78       107.42 o                         
   4   6 -23       1333.81       1224.45       102.66 o                         
   5   6 -23        919.58       1103.64        74.71 o                         
  -6   0 -22        466.50        459.54       133.75 o                         
  -5   0 -22       1108.75       1057.68        89.63 o                         
  -4   0 -22       2835.97       2865.61       150.46 o                         
  -3   0 -22       1425.08       1396.49        98.84 o                         
  -2   0 -22        865.24        830.87        72.83 o                         
  -1   0 -22       1040.78       1026.08        80.09 o                         
   0   0 -22       1181.74       1141.81        82.68 o                         
   1   0 -22        774.36        778.97        68.57 o                         
   2   0 -22        945.88       1031.40        76.18 o                         
   3   0 -22       1143.42       1310.57        87.31 o                         
   4   0 -22       3912.81       4066.66       174.83 o                         
   5   0 -22       1054.46       1165.62       181.23 o                         
   6   0 -22       2103.53       2327.62       137.45 o                         
   7   0 -22        543.79        732.70       171.35 o                         
   8   0 -22        396.06        387.10        73.02 o                         
   9   0 -22        680.04        941.51       102.10 o                         
  10   0 -22       2163.68       2288.21       144.14 o                         
  11   0 -22        478.36        549.22        75.81 o                         
  -6   1 -22        688.61        743.37        79.96 o                         
  -5   1 -22        689.32        584.79        54.51 o                         
  -4   1 -22       1213.59       1323.91        77.91 o                         
  -3   1 -22       2433.12       2315.77       163.29 o                         
  -2   1 -22       1778.40       1852.32        89.99 o                         
  -1   1 -22       1353.67       1275.85        70.90 o                         
   0   1 -22        888.28        963.43        77.13 o                         
   1   1 -22        701.35        538.84        53.26 o                         
   2   1 -22        966.20       1036.30        61.04 o                         
   3   1 -22       2726.29       2824.13       140.76 o                         
   4   1 -22       1399.69       1494.83        93.59 o                         
   5   1 -22       2602.41       2703.96       112.62 o                         
   6   1 -22        767.18        837.23        84.48 o                         
   7   1 -22       1425.29       1355.28        89.66 o                         
   8   1 -22        543.71        591.60        58.12 o                         
   9   1 -22       1786.80       1999.42       105.69 o                         
  10   1 -22        232.78        226.44        45.24 o                         
  11   1 -22       1434.80       1480.85        93.59 o                         
  -6   2 -22        377.59        371.30        40.86 o                         
  -5   2 -22        359.31        411.91        41.32 o                         
  -4   2 -22        553.43        497.76        43.61 o                         
  -3   2 -22        423.98        383.63        39.69 o                         
  -2   2 -22       1718.98       1548.64        80.05 o                         
  -1   2 -22        969.35       1111.69        61.26 o                         
   0   2 -22       2407.42       2367.46        91.16 o                         
   1   2 -22        449.85        606.84        52.93 o                         
   2   2 -22        584.82        468.57        58.57 o                         
   3   2 -22        368.01        495.03        46.64 o                         
   4   2 -22        977.42        935.27        63.25 o                         
   5   2 -22        319.51        319.64        37.09 o                         
   6   2 -22       1544.93       1456.55        75.33 o                         
   7   2 -22        621.07        683.93        45.05 o                         
   8   2 -22       1995.66       1871.15        86.93 o                         
   9   2 -22        407.41        369.08        44.55 o                         
  10   2 -22        667.04        529.50        49.95 o                         
  11   2 -22        412.35        349.53        44.63 o                         
  -5   3 -22        780.94        760.68        52.15 o                         
  -4   3 -22        221.12        215.91        33.54 o                         
  -3   3 -22        648.19        533.48        65.34 o                         
  -2   3 -22        386.74        356.19        45.85 o                         
  -1   3 -22       1390.25       1289.28        87.40 o                         
   0   3 -22       1026.94       1225.31        75.45 o                         
   1   3 -22       2852.11       3012.02       123.68 o                         
   2   3 -22        732.75        826.58        61.77 o                         
   3   3 -22        985.75        949.37        87.89 o                         
   4   3 -22        542.00        571.03        45.39 o                         
   5   3 -22        480.42        454.95        48.52 o                         
   6   3 -22        239.31        252.80        31.21 o                         
   7   3 -22       1528.07       1512.73        66.13 o                         
   8   3 -22        311.84        308.34        34.53 o                         
   9   3 -22       1066.21        997.96        65.13 o                         
  10   3 -22        301.15        336.85        47.42 o                         
  -5   4 -22         53.30         44.00        32.71 o                         
  -4   4 -22         48.56         -3.51        33.87 o                         
  -3   4 -22        363.70        468.68        49.69 o                         
  -2   4 -22        340.71        404.08        47.50 o                         
  -1   4 -22        407.14        347.48        45.44 o                         
   0   4 -22        190.14        251.19        39.95 o                         
   1   4 -22        320.98        354.60        48.27 o                         
   2   4 -22       1209.20       1198.87        73.39 o                         
   3   4 -22         93.25        151.74        44.21 o                         
   4   4 -22         46.40         22.79        24.05 o                         
   5   4 -22        168.49        243.38        33.74 o                         
   6   4 -22        189.82        203.52        28.77 o                         
   7   4 -22        454.58        504.36        41.52 o                         
   8   4 -22       1530.21       1537.79        68.42 o                         
   9   4 -22        289.84        322.93        41.10 o                         
  10   4 -22        363.70        375.14        44.07 o                         
  -4   5 -22        116.29         98.60        33.38 o                         
  -3   5 -22        121.98         86.01        33.03 o                         
  -2   5 -22        101.32        110.99        33.75 o                         
  -1   5 -22         98.86         95.29        31.54 o                         
   0   5 -22         26.15         47.97        47.86 o                         
   1   5 -22         22.35         -1.88        29.77 o                         
   2   5 -22         56.58         64.76        32.26 o                         
   3   5 -22        125.29        187.64        30.74 o                         
   4   5 -22         42.51         54.24        25.92 o                         
   5   5 -22         79.15        112.61        28.93 o                         
   6   5 -22          7.29         35.95        26.45 o                         
   7   5 -22        501.90        577.75        47.40 o                         
   8   5 -22         63.85        100.72        29.46 o                         
   9   5 -22        252.30        221.33        41.84 o                         
  -3   6 -22         78.67         78.67        31.44 o                         
  -2   6 -22        185.52        138.23        33.15 o                         
  -1   6 -22        180.77        228.23        58.35 o                         
   0   6 -22         90.22         74.31        30.72 o                         
   1   6 -22         41.23        114.10        34.83 o                         
   2   6 -22        451.66        456.48        41.20 o                         
   3   6 -22         45.75         59.55        25.94 o                         
   4   6 -22         23.13         31.87        25.27 o                         
   5   6 -22         15.44         -8.41        27.53 o                         
   6   6 -22        122.57         97.83        29.28 o                         
   7   6 -22         56.90         72.70        27.78 o                         
   8   6 -22        403.51        331.30        47.52 o                         
  -1   7 -22        188.37        215.22        51.92 o                         
   0   7 -22        173.24        209.75        38.15 o                         
   1   7 -22        492.82        498.62        74.68 o                         
   2   7 -22        203.53        325.12        44.44 o                         
   3   7 -22        339.88        364.74        57.85 o                         
   4   7 -22         37.25         42.15        32.28 o                         
   5   7 -22         65.53         61.38        30.72 o                         
   6   7 -22        155.69        144.35        33.27 o                         
  -7   1 -21        158.44        149.92        28.99 o                         
  -6   1 -21          0.11         17.45        22.62 o                         
  -5   1 -21         22.36         28.29        29.13 o                         
  -4   1 -21        275.39        297.48        42.18 o                         
  -3   1 -21        332.10        311.40        61.40 o                         
  -2   1 -21         15.17         14.78        23.83 o                         
  -1   1 -21        130.01         51.92        24.69 o                         
   0   1 -21         11.72          1.90        22.92 o                         
   1   1 -21        433.11        358.57        37.94 o                         
   2   1 -21         64.36         58.99        35.47 o                         
   3   1 -21        356.00        313.19        35.64 o                         
   4   1 -21        146.77        161.26        29.16 o                         
   5   1 -21        481.63        535.40        46.92 o                         
   6   1 -21        102.02         85.79        26.36 o                         
   7   1 -21        656.41        767.32        50.22 o                         
   8   1 -21         64.96         22.55        30.22 o                         
   9   1 -21         55.10         23.10        34.26 o                         
  10   1 -21        123.61        119.09        37.92 o                         
  11   1 -21        671.93        693.84        63.56 o                         
  12   1 -21         17.28         15.74        33.29 o                         
  -7   2 -21          3.99        -19.74        24.93 o                         
  -6   2 -21         20.15         41.43        22.19 o                         
  -5   2 -21        117.61         86.57        27.66 o                         
  -4   2 -21        867.92        904.87        56.14 o                         
  -3   2 -21        363.36        425.69        46.48 o                         
  -2   2 -21        861.11        793.69        49.65 o                         
  -1   2 -21        272.84        329.66        31.50 o                         
   0   2 -21        171.57        188.98        29.13 o                         
   1   2 -21        135.82        208.69        27.98 o                         
   2   2 -21        607.87        650.81        46.56 o                         
   3   2 -21        344.43        345.45        36.40 o                         
   4   2 -21       2319.78       2279.19       121.27 o                         
   5   2 -21        528.81        545.91        55.63 o                         
   6   2 -21       1365.84       1466.82        68.75 o                         
   7   2 -21        275.00        298.63        35.34 o                         
   8   2 -21        242.32        331.83        38.53 o                         
   9   2 -21        129.67        114.57        37.11 o                         
  10   2 -21        919.68        852.61        59.80 o                         
  11   2 -21        301.11        310.57        41.51 o                         
  12   2 -21       1434.65       1469.75        80.82 o                         
  -7   3 -21        551.87        465.53        36.23 o                         
  -6   3 -21        126.39        100.84        24.82 o                         
  -5   3 -21        324.57        306.10        35.73 o                         
  -4   3 -21        403.88        500.65        41.75 o                         
  -3   3 -21        798.01        740.43        49.49 o                         
  -2   3 -21        430.91        465.49        40.08 o                         
  -1   3 -21       1248.66       1456.04        60.92 o                         
   0   3 -21        592.64        705.35        42.29 o                         
   1   3 -21        657.61        654.06        47.76 o                         
   2   3 -21        508.82        425.25        82.10 o                         
   3   3 -21        850.82        765.20        71.41 o                         
   4   3 -21        431.77        416.60        39.64 o                         
   5   3 -21       1475.20       1612.14        84.66 o                         
   6   3 -21        191.88        246.47        29.53 o                         
   7   3 -21        808.25        778.97        52.17 o                         
   8   3 -21        390.40        432.09        37.25 o                         
   9   3 -21       1273.86       1297.29        72.76 o                         
  10   3 -21        493.36        526.64        49.48 o                         
  11   3 -21        850.77        796.28        59.93 o                         
  12   3 -21        302.37        345.95        61.45 o                         
  -6   4 -21        834.67        799.77        53.73 o                         
  -5   4 -21       1125.91       1231.82        65.92 o                         
  -4   4 -21        653.82        622.43        45.47 o                         
  -3   4 -21        556.56        637.33        65.12 o                         
  -2   4 -21       1066.17       1197.33        96.21 o                         
  -1   4 -21       1383.99       1548.70        83.28 o                         
   0   4 -21       3991.87       4305.04       138.04 o                         
   1   4 -21        974.32        930.84        56.90 o                         
   2   4 -21       1134.43       1062.83        67.34 o                         
   3   4 -21        488.84        563.29        49.66 o                         
   4   4 -21       2262.77       2208.63        87.37 o                         
   5   4 -21        592.21        642.06        47.77 o                         
   6   4 -21       1450.16       1476.87        72.73 o                         
   7   4 -21        555.34        595.94        42.94 o                         
   8   4 -21       1988.23       1903.43        75.78 o                         
   9   4 -21        510.64        519.68        66.45 o                         
  10   4 -21       1897.62       1636.81        82.73 o                         
  11   4 -21        229.72        234.91        40.98 o                         
  -6   5 -21       1268.58       1412.75        84.99 o                         
  -5   5 -21       1243.82       1254.35        78.00 o                         
  -4   5 -21        682.35        764.20        67.46 o                         
  -3   5 -21        631.53        565.55        53.02 o                         
  -2   5 -21        809.20        877.22        72.15 o                         
  -1   5 -21       1230.39       1090.11        70.88 o                         
   0   5 -21       1158.71       1222.20        74.02 o                         
   1   5 -21       1940.75       2064.11        86.16 o                         
   2   5 -21        885.35       1039.09        66.99 o                         
   3   5 -21       2210.74       2317.48       101.81 o                         
   4   5 -21        904.72        962.00        59.89 o                         
   5   5 -21        949.88        915.60        67.85 o                         
   6   5 -21        517.94        533.89        44.09 o                         
   7   5 -21       2300.97       2247.49        90.51 o                         
   8   5 -21        585.44        622.86        57.39 o                         
   9   5 -21       2300.03       2225.28       109.37 o                         
  10   5 -21        320.90        373.63        47.55 o                         
  -5   6 -21        797.71        730.03        63.15 o                         
  -4   6 -21        726.90        610.74        56.55 o                         
  -3   6 -21        638.78        707.30        73.25 o                         
  -2   6 -21       1393.32       1260.04        90.34 o                         
  -1   6 -21        735.11        754.62        59.28 o                         
   0   6 -21       1337.84       1145.26        72.23 o                         
   1   6 -21       1057.49       1146.48        70.78 o                         
   2   6 -21       2872.30       2872.63       152.62 o                         
   3   6 -21        838.96        826.30        52.51 o                         
   4   6 -21       1107.84        935.53        99.80 o                         
   5   6 -21        499.35        465.46        53.44 o                         
   6   6 -21       1391.04       1388.63        62.44 o                         
   7   6 -21        583.44        602.44        50.19 o                         
   8   6 -21       2760.51       2597.09       130.78 o                         
   9   6 -21        724.28        617.12        52.30 o                         
  10   6 -21       1121.16       1142.44       131.27 o                         
  -4   7 -21       1146.39       1224.96        78.00 o                         
  -3   7 -21       1921.36       1874.40       134.94 o                         
  -2   7 -21        414.67        351.67        44.82 o                         
  -1   7 -21       1360.43       1267.72        76.64 o                         
   0   7 -21        801.34        847.66        63.35 o                         
   1   7 -21       1260.16       1261.62       131.48 o                         
   2   7 -21        695.19        683.25        57.39 o                         
   3   7 -21       2312.38       2223.41       101.87 o                         
   4   7 -21        906.98        982.69        67.87 o                         
   5   7 -21       2512.78       2341.53       107.89 o                         
   6   7 -21        797.93        784.38        55.64 o                         
   7   7 -21       1762.39       1708.90       112.70 o                         
   8   7 -21        344.26        227.50        36.59 o                         
  -2   8 -21        379.95        359.31        45.26 o                         
  -1   8 -21        247.48        258.34        45.53 o                         
   0   8 -21        619.61        572.76        52.98 o                         
   1   8 -21        210.16        216.29        38.96 o                         
   2   8 -21        364.01        355.75        64.07 o                         
   3   8 -21        446.91        412.79        48.03 o                         
   4   8 -21       2584.19       2990.11       207.43 o                         
   5   8 -21        890.38        865.59        58.57 o                         
   6   8 -21       1514.95       1547.92        76.50 o                         
   7   8 -21        496.98        578.31        49.38 o                         
   2   9 -21        144.05        200.05        39.52 o                         
   3   9 -21        700.77        760.91        86.45 o                         
  -9   0 -20        361.69        408.29        61.13 o                         
  -8   0 -20        189.25        174.66        43.19 o                         
  -7   0 -20        601.17        774.62        62.91 o                         
  -6   0 -20       2712.82       2554.48       113.83 o                         
  -5   0 -20       2716.69       3118.13       154.65 o                         
  -4   0 -20       3247.19       3197.34       156.35 o                         
  -3   0 -20       1253.78       1259.85        88.92 o                         
  -2   0 -20       2691.99       2452.70       139.56 o                         
  -1   0 -20        769.38        781.05        82.99 o                         
   0   0 -20       1860.39       1840.75       203.22 o                         
   1   0 -20        877.54       1010.85       164.74 o                         
   2   0 -20       2015.43       2138.14       149.40 o                         
   3   0 -20        429.84        546.77        53.86 o                         
   4   0 -20       2540.79       2645.44       163.06 o                         
   5   0 -20        854.57        873.02        66.65 o                         
   6   0 -20       5891.37       5449.76       152.74 o                         
   7   0 -20        731.35        743.62        45.75 o                         
   8   0 -20       1827.82       1832.72        90.32 o                         
   9   0 -20        626.06        760.06        89.99 o                         
  10   0 -20       3154.46       3723.96       384.94 o                         
  11   0 -20        851.39        916.97        88.36 o                         
  12   0 -20       1834.67       1721.19       122.63 o                         
  13   0 -20        357.98        421.42        67.28 o                         
  -9   1 -20        382.69        363.26        42.45 o                         
  -8   1 -20        448.50        525.93        42.21 o                         
  -7   1 -20       1455.37       1394.60        63.05 o                         
  -6   1 -20        663.98        708.74        45.04 o                         
  -5   1 -20       3061.10       2869.42        92.96 o                         
  -4   1 -20       1748.89       1817.13        88.81 o                         
  -3   1 -20       1847.43       1838.81        87.12 o                         
  -2   1 -20        857.79        854.73        56.75 o                         
  -1   1 -20       1996.38       1921.46        86.53 o                         
   0   1 -20        635.79        685.44        53.56 o                         
   1   1 -20       1694.75       1620.65        74.77 o                         
   2   1 -20        705.61        777.72        50.80 o                         
   3   1 -20       1965.80       1854.71        92.75 o                         
   4   1 -20       1264.73       1319.03        65.28 o                         
   5   1 -20       3705.41       3532.66        97.81 o                         
   6   1 -20        783.25        958.68        41.15 o                         
   7   1 -20       3056.53       2941.46       100.54 o                         
   8   1 -20        568.77        614.42        40.95 o                         
   9   1 -20       2403.68       2315.17        81.05 o                         
  10   1 -20        572.53        573.63        58.81 o                         
  11   1 -20       2349.69       2340.97       116.60 o                         
  12   1 -20        282.33        244.86        44.93 o                         
  13   1 -20       1634.67       1196.91        85.06 o                         
  -8   2 -20       1218.74       1152.70        59.42 o                         
  -7   2 -20       1239.38       1316.66        63.17 o                         
  -6   2 -20       1436.41       1478.81       100.75 o                         
  -5   2 -20        615.72        662.32        43.55 o                         
  -4   2 -20       1316.07       1343.77        65.68 o                         
  -3   2 -20        840.61        832.87        56.91 o                         
  -2   2 -20        769.41        750.23        48.89 o                         
  -1   2 -20       1156.41       1229.18        60.56 o                         
   0   2 -20       2081.51       2032.04        96.68 o                         
   1   2 -20       1296.84       1448.15        63.79 o                         
   2   2 -20       2098.38       1964.32        74.68 o                         
   3   2 -20        370.64        365.06        31.63 o                         
   4   2 -20       1163.47       1407.25        65.53 o                         
   5   2 -20        287.14        248.10        26.45 o                         
   6   2 -20        517.50        491.60        40.33 o                         
   7   2 -20        507.86        505.14        37.15 o                         
   8   2 -20       2441.32       2284.53        92.25 o                         
   9   2 -20        558.04        578.82        52.66 o                         
  10   2 -20       1825.48       1821.21       120.74 o                         
  11   2 -20        325.35        383.02        48.07 o                         
  12   2 -20       1550.78       1571.72        81.97 o                         
  13   2 -20         96.18        -26.35        38.37 o                         
  -8   3 -20        744.09        771.92        45.10 o                         
  -7   3 -20       1165.41       1207.13        61.11 o                         
  -6   3 -20       1244.85       1437.98        58.36 o                         
  -5   3 -20        557.80        520.03        42.27 o                         
  -4   3 -20        236.29        310.95        55.85 o                         
  -3   3 -20        135.66        149.58        27.91 o                         
  -2   3 -20        424.21        534.30        38.65 o                         
  -1   3 -20       2342.20       2392.94        80.55 o                         
   0   3 -20       1163.12       1210.29        53.85 o                         
   1   3 -20       1519.26       1567.67        75.04 o                         
   2   3 -20       1070.73       1066.43        47.87 o                         
   3   3 -20       2493.09       2412.29        89.65 o                         
   4   3 -20        636.32        620.11        48.93 o                         
   5   3 -20        429.22        503.57        39.94 o                         
   6   3 -20        477.72        457.05        35.05 o                         
   7   3 -20       1412.32       1468.66        72.64 o                         
   8   3 -20        393.81        333.19        33.66 o                         
   9   3 -20       1808.51       1966.80        87.29 o                         
  10   3 -20        233.55        176.32        35.71 o                         
  11   3 -20       1606.10       1699.25       211.77 o                         
  12   3 -20        106.92        122.43        31.03 o                         
  -8   4 -20        626.45        608.26        50.81 o                         
  -7   4 -20        409.38        468.25        36.46 o                         
  -6   4 -20        581.27        626.89        38.81 o                         
  -5   4 -20        121.48        115.85        27.23 o                         
  -4   4 -20         82.23         31.28        26.86 o                         
  -3   4 -20        137.75        122.02        25.53 o                         
  -2   4 -20        237.98        206.45        28.68 o                         
  -1   4 -20        375.68        373.90        32.23 o                         
   0   4 -20       1585.07       1473.69        58.99 o                         
   1   4 -20        296.63        382.22        37.55 o                         
   2   4 -20        471.83        588.97        43.94 o                         
   3   4 -20        203.44        216.00        30.66 o                         
   4   4 -20        361.00        354.79        31.78 o                         
   5   4 -20        166.06        135.67        26.52 o                         
   6   4 -20       1049.38       1021.33        51.39 o                         
   7   4 -20        139.57        133.66        25.12 o                         
   8   4 -20       1024.27       1032.80        53.80 o                         
   9   4 -20        577.13        619.34        50.80 o                         
  10   4 -20       1586.68       1842.04       125.28 o                         
  11   4 -20         67.88         72.57        37.65 o                         
  12   4 -20         67.88         70.80        31.35 o                         
  -7   5 -20        215.79        175.75        26.96 o                         
  -6   5 -20         50.28         91.47        25.23 o                         
  -5   5 -20         36.87         -5.38        30.16 o                         
  -4   5 -20         15.95          6.51        27.98 o                         
  -3   5 -20        106.68        100.14        30.21 o                         
  -2   5 -20         45.79         37.74        28.77 o                         
  -1   5 -20        262.83        286.46        52.70 o                         
   0   5 -20        113.51         98.58        27.89 o                         
   1   5 -20        499.96        471.91        41.21 o                         
   2   5 -20        114.17        124.85        28.75 o                         
   3   5 -20         62.22         36.60        20.05 o                         
   4   5 -20         29.93         55.88        24.03 o                         
   5   5 -20         22.05          9.56        22.47 o                         
   6   5 -20         67.46         29.34        24.38 o                         
   7   5 -20        418.70        407.96        40.11 o                         
   8   5 -20        104.55        129.06        28.49 o                         
   9   5 -20        192.23        222.17        38.68 o                         
  10   5 -20        139.52        207.35        41.16 o                         
  11   5 -20        543.41        457.42        51.38 o                         
  -6   6 -20         88.38         94.17        33.21 o                         
  -5   6 -20        332.77        375.60        46.76 o                         
  -4   6 -20          9.59         11.95        27.71 o                         
  -3   6 -20         47.03         54.82        35.60 o                         
  -2   6 -20        242.04        324.93        49.80 o                         
  -1   6 -20         22.75          7.12        28.36 o                         
   0   6 -20         17.01          6.95        25.48 o                         
   1   6 -20          1.33          4.47        25.22 o                         
   2   6 -20         19.42         37.52        22.67 o                         
   3   6 -20        186.66        141.50        29.61 o                         
   4   6 -20        654.63        595.85        49.23 o                         
   5   6 -20         31.07         44.39        23.43 o                         
   6   6 -20        771.96        778.47        67.50 o                         
   7   6 -20          2.78         30.93        21.85 o                         
   8   6 -20         43.72         76.88        24.05 o                         
   9   6 -20          9.90         -1.35        25.25 o                         
  10   6 -20        446.05        524.47        47.29 o                         
  11   6 -20         11.22         26.53        27.72 o                         
  -5   7 -20          9.77         25.26        35.82 o                         
  -4   7 -20         71.43         74.55        30.79 o                         
  -3   7 -20        321.99        393.59        44.81 o                         
  -2   7 -20         82.71        104.92        31.95 o                         
  -1   7 -20         71.85        102.41        30.15 o                         
   0   7 -20        130.42        148.56        38.63 o                         
   1   7 -20        181.12        175.27        33.69 o                         
   2   7 -20        250.13        262.36        32.23 o                         
   3   7 -20       1615.11       1611.13        79.04 o                         
   4   7 -20          7.19         52.19        24.92 o                         
   5   7 -20        375.33        348.34        37.05 o                         
   6   7 -20        211.38        176.13        31.93 o                         
   7   7 -20        464.20        482.72        44.75 o                         
   8   7 -20        315.40        357.88        46.01 o                         
   9   7 -20        866.23        801.91        66.41 o                         
  10   7 -20         62.17        134.90        36.22 o                         
  -4   8 -20        330.12        308.82        42.51 o                         
  -3   8 -20        464.28        522.70        72.89 o                         
  -2   8 -20       1102.46       1085.10        69.71 o                         
  -1   8 -20        291.97        324.39        43.13 o                         
   0   8 -20         15.99         29.57        27.78 o                         
   1   8 -20        258.12        273.10        39.55 o                         
   2   8 -20       2251.90       2273.18       159.74 o                         
   3   8 -20        187.37        164.33        34.45 o                         
   4   8 -20        316.52        245.40        39.37 o                         
   5   8 -20        207.34        319.82        37.67 o                         
   6   8 -20        564.06        605.92        47.85 o                         
   7   8 -20        339.07        448.37        46.30 o                         
   8   8 -20        574.46        612.38        49.10 o                         
  -2   9 -20        331.76        410.32        45.69 o                         
  -1   9 -20        873.77        900.02        62.64 o                         
   0   9 -20        322.36        396.64        45.02 o                         
   1   9 -20        897.98        965.20        65.14 o                         
   2   9 -20        204.64        199.12        35.46 o                         
   3   9 -20        447.44        508.63        44.78 o                         
   4   9 -20        230.49        247.58        41.06 o                         
   5   9 -20       1864.17       2010.21        86.32 o                         
   6   9 -20        353.13        355.36        40.48 o                         
   7   9 -20       1092.10       1217.59        79.46 o                         
 -10   1 -19        176.36        198.17        36.23 o                         
  -9   1 -19         57.66         54.26        26.49 o                         
  -8   1 -19         24.46         51.90        23.00 o                         
  -7   1 -19        183.28        163.49        26.89 o                         
  -6   1 -19        171.31        210.23        28.49 o                         
  -5   1 -19       1423.52       1465.24        61.58 o                         
  -4   1 -19        648.51        762.39        55.74 o                         
  -3   1 -19        165.91        222.61        33.20 o                         
  -2   1 -19        105.56        131.20        25.74 o                         
  -1   1 -19       1086.04       1100.83        72.50 o                         
   0   1 -19        727.81        807.53        47.56 o                         
   1   1 -19        804.17        804.08        44.85 o                         
   2   1 -19        418.02        499.57        40.28 o                         
   3   1 -19        206.98        207.72        49.70 o                         
   4   1 -19        355.68        396.95        31.35 o                         
   5   1 -19       2947.66       2847.51        82.70 o                         
   6   1 -19        158.22        155.63        20.31 o                         
   7   1 -19       1585.34       1549.62        60.42 o                         
   8   1 -19         53.22         71.63        23.46 o                         
   9   1 -19         63.17         65.80        24.45 o                         
  10   1 -19         42.83         39.87        27.94 o                         
  11   1 -19       1112.68       1428.52        87.80 o                         
  12   1 -19          1.55         14.12        52.46 o                         
  13   1 -19        480.15        524.27        58.54 o                         
  14   1 -19         17.51         42.71        33.86 o                         
  -9   2 -19        282.37        281.43        52.20 o                         
  -8   2 -19        164.89        156.22        28.65 o                         
  -7   2 -19         36.38         38.05        23.26 o                         
  -6   2 -19        576.13        553.48        41.43 o                         
  -5   2 -19        379.13        439.27        43.83 o                         
  -4   2 -19        964.78        965.23        94.69 o                         
  -3   2 -19        864.86        865.13        52.23 o                         
  -2   2 -19       1464.54       1386.47        64.35 o                         
  -1   2 -19        490.73        600.33        42.03 o                         
   0   2 -19       1525.98       1362.47        65.41 o                         
   1   2 -19        277.82        282.69        26.89 o                         
   2   2 -19       1130.41       1108.82        47.74 o                         
   3   2 -19        364.86        361.83        28.17 o                         
   4   2 -19        187.05        228.50        23.29 o                         
   5   2 -19        331.05        319.14        31.84 o                         
   6   2 -19       2829.85       2718.21        83.09 o                         
   7   2 -19        568.33        588.78        38.23 o                         
   8   2 -19        804.96        800.40        51.10 o                         
   9   2 -19         30.18         45.63        26.75 o                         
  10   2 -19        469.67        439.51        50.14 o                         
  11   2 -19        103.73        127.31        30.35 o                         
  12   2 -19        908.48        886.02        61.02 o                         
  13   2 -19         81.84         33.29        28.34 o                         
  14   2 -19        879.75        863.97        63.60 o                         
  -9   3 -19        786.35        664.83        60.31 o                         
  -8   3 -19        333.51        330.67        32.27 o                         
  -7   3 -19        514.87        467.08        40.24 o                         
  -6   3 -19        630.36        639.13        38.40 o                         
  -5   3 -19        786.16        805.99        41.51 o                         
  -4   3 -19        635.87        599.17        44.00 o                         
  -3   3 -19       1130.86       1104.54        52.19 o                         
  -2   3 -19        827.38        813.45        44.35 o                         
  -1   3 -19       2628.66       2466.95        80.13 o                         
   0   3 -19        543.11        588.86        37.33 o                         
   1   3 -19       1934.19       1803.71        62.39 o                         
   2   3 -19       1009.52       1108.13        44.90 o                         
   3   3 -19       2374.86       2391.60        77.15 o                         
   4   3 -19        737.22        754.20        42.61 o                         
   5   3 -19        612.41        583.43        45.71 o                         
   6   3 -19        411.14        386.67        30.05 o                         
   7   3 -19       2306.67       2121.67        68.52 o                         
   8   3 -19        403.35        425.30        32.06 o                         
   9   3 -19       1058.97       1123.57        55.15 o                         
  10   3 -19        309.89        297.00        38.30 o                         
  11   3 -19        990.84        982.61        63.55 o                         
  12   3 -19        356.69        364.00        44.31 o                         
  13   3 -19       1665.20       1634.95        84.25 o                         
  -9   4 -19        651.86        764.18        44.98 o                         
  -8   4 -19       1363.84       1374.70        64.38 o                         
  -7   4 -19        738.31        833.42        46.22 o                         
  -6   4 -19       1388.21       1420.37        56.46 o                         
  -5   4 -19        778.51        750.48        40.62 o                         
  -4   4 -19        650.88        605.16        43.10 o                         
  -3   4 -19        254.97        300.16        31.96 o                         
  -2   4 -19        821.39        767.89        42.60 o                         
  -1   4 -19        717.68        700.72        40.68 o                         
   0   4 -19       3057.05       2989.58        89.43 o                         
   1   4 -19       1122.14       1156.48        53.63 o                         
   2   4 -19       3606.94       3622.44        99.56 o                         
   3   4 -19        914.63        882.62        51.27 o                         
   4   4 -19       1860.56       1911.63        60.91 o                         
   5   4 -19        541.15        570.34        45.43 o                         
   6   4 -19       2008.88       2085.97       110.06 o                         
   7   4 -19        435.31        439.52        32.59 o                         
   8   4 -19       2383.34       2470.12        83.96 o                         
   9   4 -19        369.69        404.13        36.23 o                         
  10   4 -19       3294.50       3508.60       124.64 o                         
  11   4 -19        738.98        807.17       110.88 o                         
  12   4 -19       1028.75       1044.16        75.28 o                         
  13   4 -19        126.65         66.38        35.44 o                         
  -8   5 -19       1444.37       1664.99        64.63 o                         
  -7   5 -19       2391.80       2413.18        77.22 o                         
  -6   5 -19       1411.16       1462.79        57.99 o                         
  -5   5 -19       1561.22       1424.48        67.75 o                         
  -4   5 -19        325.45        302.26        33.07 o                         
  -3   5 -19       1097.91       1001.49        54.14 o                         
  -2   5 -19        601.17        607.94        43.27 o                         
  -1   5 -19       2899.12       2802.74        87.49 o                         
   0   5 -19        889.39        850.34        53.16 o                         
   1   5 -19       3012.33       2977.19       167.38 o                         
   2   5 -19       1295.49       1341.30        70.73 o                         
   3   5 -19       3668.22       3387.03        88.98 o                         
   4   5 -19        515.91        485.15        37.77 o                         
   5   5 -19       1138.93       1071.40        56.65 o                         
   6   5 -19        375.33        320.97        35.58 o                         
   7   5 -19       2740.77       2793.52        99.18 o                         
   8   5 -19        776.14        904.43        75.03 o                         
   9   5 -19       3242.44       3085.41       128.29 o                         
  10   5 -19        296.62        265.37        51.76 o                         
  11   5 -19       2415.29       2513.13       117.43 o                         
  12   5 -19        422.33        519.88        74.01 o                         
  -8   6 -19       1166.36       1050.14        50.39 o                         
  -7   6 -19       1158.95       1198.31        75.99 o                         
  -6   6 -19       2276.99       2235.27        79.68 o                         
  -5   6 -19        716.14        786.28        61.66 o                         
  -4   6 -19       1032.60        911.47        64.69 o                         
  -3   6 -19        596.88        654.72        54.18 o                         
  -2   6 -19       1904.37       1963.56        93.09 o                         
  -1   6 -19        578.24        709.73        69.50 o                         
   0   6 -19        931.41        969.59        65.47 o                         
   1   6 -19       1204.44       1398.49        65.54 o                         
   2   6 -19       5223.59       5223.52       135.19 o                         
   3   6 -19       1034.81       1101.86        56.26 o                         
   4   6 -19       1385.10       1380.07        55.77 o                         
   5   6 -19        382.39        375.19        58.47 o                         
   6   6 -19       1800.49       1839.93        71.11 o                         
   7   6 -19        407.80        455.70        36.05 o                         
   8   6 -19       1642.49       1548.46        80.25 o                         
   9   6 -19        654.75        746.04        53.27 o                         
  10   6 -19       2811.91       2514.67       101.26 o                         
  11   6 -19        202.99        233.32        36.49 o                         
  12   6 -19       1442.92       1535.16        79.57 o                         
  -7   7 -19        440.10        448.29        37.63 o                         
  -6   7 -19        596.77        516.14        52.12 o                         
  -5   7 -19       1136.68       1178.68        95.52 o                         
  -4   7 -19        710.32        674.03        59.77 o                         
  -3   7 -19       1516.20       1481.15        79.39 o                         
  -2   7 -19       1146.55       1185.40        71.32 o                         
  -1   7 -19       1120.25       1093.55        84.96 o                         
   0   7 -19        669.24        634.68        52.52 o                         
   1   7 -19       2010.20       1943.56        80.97 o                         
   2   7 -19       1120.98       1274.44        55.72 o                         
   3   7 -19       2746.79       2726.68        78.09 o                         
   4   7 -19        709.16        798.85        43.45 o                         
   5   7 -19       3870.02       3972.59       109.60 o                         
   6   7 -19       1287.91       1344.00        71.00 o                         
   7   7 -19       1924.06       1794.45        81.38 o                         
   8   7 -19        199.65        164.60        27.57 o                         
   9   7 -19        685.87        810.13        62.99 o                         
  10   7 -19        124.95        123.21        37.84 o                         
  11   7 -19       1379.41       1318.11        84.02 o                         
  -6   8 -19       1107.91        843.54        76.23 o                         
  -5   8 -19       1054.83       1005.83        68.60 o                         
  -4   8 -19       1349.97       1342.44        76.65 o                         
  -3   8 -19       1513.86       1677.96        86.65 o                         
  -2   8 -19       2559.28       2571.87       135.38 o                         
  -1   8 -19        263.94        326.49        58.34 o                         
   0   8 -19        299.43        254.53        36.03 o                         
   1   8 -19        369.79        423.80        43.10 o                         
   2   8 -19        249.89        217.52        33.40 o                         
   3   8 -19        506.51        547.79        58.98 o                         
   4   8 -19       2837.28       2902.67       123.33 o                         
   5   8 -19        628.91        691.32        50.80 o                         
   6   8 -19       3073.30       3100.34       110.71 o                         
   7   8 -19        199.69        222.98        33.60 o                         
   8   8 -19        431.03        432.96        43.70 o                         
   9   8 -19        179.44        125.64        36.76 o                         
  10   8 -19        645.11        684.20        60.49 o                         
  -4   9 -19        518.94        484.67        50.43 o                         
  -3   9 -19        893.74        899.12        78.82 o                         
  -2   9 -19        510.76        482.41        48.15 o                         
  -1   9 -19        567.25        536.96        65.12 o                         
   0   9 -19        288.01        284.05        51.78 o                         
   1   9 -19       1044.63        978.25        63.46 o                         
   2   9 -19        288.64        356.51        41.52 o                         
   3   9 -19        402.94        435.51        39.61 o                         
   4   9 -19        320.65        343.23        40.01 o                         
   5   9 -19       1653.51       1678.10        76.05 o                         
   6   9 -19        301.80        295.05        38.97 o                         
   7   9 -19        795.41        757.61        53.03 o                         
   8   9 -19        259.34        355.15        47.38 o                         
  -2  10 -19        224.29        275.59        48.99 o                         
  -1  10 -19        200.96        301.03        50.86 o                         
   0  10 -19       1072.51       1094.97       106.27 o                         
   1  10 -19         38.67         13.43        30.85 o                         
   2  10 -19        439.18        409.38        45.17 o                         
   3  10 -19        146.86        126.14        36.12 o                         
   4  10 -19        227.94        228.85        48.26 o                         
   5  10 -19        124.27        172.12        38.74 o                         
   6  10 -19        419.83        407.20        48.62 o                         
 -11   0 -18       1108.52       1224.39       146.12 o                         
 -10   0 -18       1233.62       1304.24       100.53 o                         
  -9   0 -18        438.90        384.62        56.78 o                         
  -8   0 -18        626.46        749.07        72.15 o                         
  -7   0 -18        506.57        480.33        59.89 o                         
  -6   0 -18       4556.37       4407.94       157.86 o                         
  -5   0 -18       3328.68       3281.04       127.72 o                         
  -4   0 -18       5065.83       5382.63       176.60 o                         
  -3   0 -18       1870.49       1922.11       151.22 o                         
  -2   0 -18       1831.35       1932.84       104.27 o                         
  -1   0 -18       2281.69       2309.81       113.35 o                         
   0   0 -18       4454.13       4583.29       181.56 o                         
   1   0 -18       1532.99       1494.98        86.68 o                         
   2   0 -18       3387.27       3331.46       145.40 o                         
   3   0 -18        597.38        557.41        51.43 o                         
   4   0 -18       2649.34       2689.50       120.79 o                         
   5   0 -18        621.37        682.30        55.81 o                         
   6   0 -18       6358.84       6681.73       275.72 o                         
   7   0 -18       1255.80       1290.39        58.30 o                         
   8   0 -18       3459.19       3064.01       119.71 o                         
   9   0 -18        858.47        867.35        59.48 o                         
  10   0 -18       2029.59       2232.14        98.73 o                         
  11   0 -18        884.02        907.09        85.05 o                         
  12   0 -18       4438.27       5087.34       229.94 o                         
  13   0 -18        403.21        411.95        63.09 o                         
  14   0 -18       3989.88       4012.77       202.19 o                         
  15   0 -18        107.65        133.00        66.94 o                         
 -11   1 -18       1390.62       1599.61       115.14 o                         
 -10   1 -18        850.87        852.69        57.96 o                         
  -9   1 -18        959.27        953.99        59.21 o                         
  -8   1 -18        384.17        396.92        40.24 o                         
  -7   1 -18        345.02        328.68        31.98 o                         
  -6   1 -18       1440.87       1463.74        83.92 o                         
  -5   1 -18       4385.94       4641.12       123.85 o                         
  -4   1 -18       1288.55       1513.05        56.65 o                         
  -3   1 -18       3719.00       3700.32       117.18 o                         
  -2   1 -18       1346.80       1351.55        62.06 o                         
  -1   1 -18       1257.57       1343.14        59.23 o                         
   0   1 -18        393.78        403.17        33.44 o                         
   1   1 -18        916.70        989.79        48.48 o                         
   2   1 -18        812.79        741.91        42.04 o                         
   3   1 -18       3177.20       3181.45        97.15 o                         
   4   1 -18       1356.42       1456.51        69.38 o                         
   5   1 -18       3263.61       3130.95        86.26 o                         
   6   1 -18       1261.35       1321.04        46.81 o                         
   7   1 -18       3711.12       3853.48       105.82 o                         
   8   1 -18        563.26        486.85        35.17 o                         
   9   1 -18       1827.83       1735.79        65.53 o                         
  10   1 -18        317.27        333.44        30.36 o                         
  11   1 -18       2817.51       2747.13       127.40 o                         
  12   1 -18        669.34        537.47        58.30 o                         
  13   1 -18       3990.79       3891.15       159.46 o                         
  14   1 -18        201.40        145.17        40.27 o                         
 -10   2 -18        762.01        683.12        61.14 o                         
  -9   2 -18        773.02        870.97        66.67 o                         
  -8   2 -18       1854.66       1726.52       124.51 o                         
  -7   2 -18       1291.20       1554.76        67.23 o                         
  -6   2 -18       1643.71       1630.17       113.94 o                         
  -5   2 -18        930.10        828.99        50.64 o                         
  -4   2 -18       2209.96       2089.26        73.97 o                         
  -3   2 -18       1176.77       1203.36        53.59 o                         
  -2   2 -18       3257.72       3020.68       118.75 o                         
  -1   2 -18        729.15        738.33        40.57 o                         
   0   2 -18       1265.54       1279.62        75.07 o                         
   1   2 -18        876.76       1051.17        45.89 o                         
   2   2 -18       7564.12       7546.86       167.64 o                         
   3   2 -18       1287.94       1316.24        51.00 o                         
   4   2 -18       1635.68       1583.75        56.07 o                         
   5   2 -18        328.05        289.51        21.99 o                         
   6   2 -18       2580.97       2484.88        58.39 o                         
   7   2 -18        367.78        364.66        30.44 o                         
   8   2 -18       3128.10       3122.84       108.26 o                         
   9   2 -18        316.00        286.10        33.85 o                         
  10   2 -18       2669.14       2565.83       125.55 o                         
  11   2 -18        459.97        522.35        53.60 o                         
  12   2 -18       2747.27       2765.14       126.88 o                         
  13   2 -18        174.36        237.43        38.33 o                         
  14   2 -18       1638.00       1725.28       108.03 o                         
 -10   3 -18         89.27         63.72        29.56 o                         
  -9   3 -18        780.42        774.36        59.68 o                         
  -8   3 -18        652.18        747.56        78.43 o                         
  -7   3 -18       2492.30       2375.16        75.71 o                         
  -6   3 -18        950.40        968.88        46.28 o                         
  -5   3 -18        966.87        869.96        41.24 o                         
  -4   3 -18        192.29        192.60        22.07 o                         
  -3   3 -18        931.88        914.51        46.71 o                         
  -2   3 -18        194.58        200.22        26.00 o                         
  -1   3 -18       1440.41       1436.81        51.94 o                         
   0   3 -18        443.88        477.89        30.05 o                         
   1   3 -18       5010.08       4897.10       126.64 o                         
   2   3 -18        930.07       1008.25        42.07 o                         
   3   3 -18       4621.37       4382.55       102.45 o                         
   4   3 -18        393.42        438.90        26.19 o                         
   5   3 -18        776.82        735.23        30.45 o                         
   6   3 -18        136.87        146.46        18.69 o                         
   7   3 -18       1178.26       1117.36        47.46 o                         
   8   3 -18        388.29        377.76        29.66 o                         
   9   3 -18       3483.62       3482.07       103.68 o                         
  10   3 -18        218.00        225.70        29.23 o                         
  11   3 -18       1775.87       1600.82       122.99 o                         
  12   3 -18        138.34        146.56        33.66 o                         
  13   3 -18        147.07        101.88        30.12 o                         
  14   3 -18        119.02        123.36        34.46 o                         
 -10   4 -18        677.60        712.06        53.11 o                         
  -9   4 -18        705.95        766.39        59.95 o                         
  -8   4 -18        332.82        291.79        31.75 o                         
  -7   4 -18        504.44        536.51        36.01 o                         
  -6   4 -18       1221.15       1247.23        51.24 o                         
  -5   4 -18        375.20        440.20        30.70 o                         
  -4   4 -18        621.89        677.35        44.28 o                         
  -3   4 -18        198.84        204.94        28.13 o                         
  -2   4 -18        735.44        729.12        40.77 o                         
  -1   4 -18        557.61        620.34        43.94 o                         
   0   4 -18        517.67        522.76        38.52 o                         
   1   4 -18        412.58        423.55        28.99 o                         
   2   4 -18       2199.45       2134.53        63.65 o                         
   3   4 -18        184.16        172.98        19.09 o                         
   4   4 -18       1329.65       1266.78        37.60 o                         
   5   4 -18         55.27         80.54        16.46 o                         
   6   4 -18         64.55         63.51        15.81 o                         
   7   4 -18        249.92        243.30        26.23 o                         
   8   4 -18        408.08        403.65        30.33 o                         
   9   4 -18        208.35        278.32        34.47 o                         
  10   4 -18       2896.77       2773.69       133.08 o                         
  11   4 -18         65.52         80.76        33.00 o                         
  12   4 -18         82.40         64.83        32.41 o                         
  13   4 -18         58.47         97.39        44.05 o                         
  14   4 -18         82.65         64.34        33.03 o                         
  -9   5 -18        478.94        472.34        47.02 o                         
  -8   5 -18         82.02         63.06        21.32 o                         
  -7   5 -18         73.97         58.57        20.79 o                         
  -6   5 -18         60.68         59.38        21.98 o                         
  -5   5 -18        129.01        121.33        21.13 o                         
  -4   5 -18        355.98        380.67        41.04 o                         
  -3   5 -18        318.06        333.53        38.59 o                         
  -2   5 -18        201.80        218.46        26.12 o                         
  -1   5 -18        172.14        186.17        23.49 o                         
   0   5 -18        210.10        221.63        26.22 o                         
   1   5 -18        661.76        650.25        35.36 o                         
   2   5 -18        331.52        361.98        27.10 o                         
   3   5 -18         47.23         75.24        16.83 o                         
   4   5 -18         47.47         63.97        16.44 o                         
   5   5 -18         57.98         46.93        15.65 o                         
   6   5 -18        113.85        136.81        20.45 o                         
   7   5 -18        505.15        573.64        37.62 o                         
   8   5 -18        263.65        326.35        30.61 o                         
   9   5 -18        296.80        271.92        34.91 o                         
  10   5 -18         76.70         70.70        36.17 o                         
  11   5 -18        323.55        331.72        43.71 o                         
  12   5 -18          4.53         15.13        26.67 o                         
  13   5 -18         31.91         35.15        30.33 o                         
  -9   6 -18        151.05        169.09        26.49 o                         
  -8   6 -18        507.54        528.19        50.82 o                         
  -7   6 -18        130.27        131.19        23.72 o                         
  -6   6 -18       1151.99       1178.99        49.84 o                         
  -5   6 -18        189.76        216.97        26.85 o                         
  -4   6 -18         25.65         12.25        20.88 o                         
  -3   6 -18        179.80        128.02        23.88 o                         
  -2   6 -18        732.75        610.92        39.76 o                         
  -1   6 -18         29.20         43.92        18.12 o                         
   0   6 -18        840.70        868.68        50.54 o                         
   1   6 -18        154.57        150.50        23.83 o                         
   2   6 -18        674.74        615.97        38.17 o                         
   3   6 -18        106.53        149.76        21.18 o                         
   4   6 -18        124.10        124.84        20.04 o                         
   5   6 -18         32.82         52.82        17.66 o                         
   6   6 -18        429.21        378.31        28.61 o                         
   7   6 -18         15.62         30.44        20.45 o                         
   8   6 -18        213.76        229.17        38.29 o                         
   9   6 -18         12.70         19.33        22.91 o                         
  10   6 -18        155.55         86.15        28.37 o                         
  11   6 -18         89.81         70.86        30.36 o                         
  12   6 -18        120.19         49.42        30.37 o                         
  13   6 -18         17.48         11.46        28.20 o                         
  -8   7 -18        182.55        240.83        31.20 o                         
  -7   7 -18        793.81        766.77        45.78 o                         
  -6   7 -18        184.80        170.31        32.15 o                         
  -5   7 -18        140.33        120.54        38.64 o                         
  -4   7 -18         37.41          6.63        26.89 o                         
  -3   7 -18          3.45         23.91        26.21 o                         
  -2   7 -18         85.37        137.88        31.85 o                         
  -1   7 -18        121.07        136.18        30.00 o                         
   0   7 -18        127.84        126.01        26.82 o                         
   1   7 -18        563.94        690.60        40.09 o                         
   2   7 -18        198.39        218.26        32.32 o                         
   3   7 -18        438.21        475.70        33.65 o                         
   4   7 -18         43.57         30.31        19.27 o                         
   5   7 -18          0.24         28.18        17.32 o                         
   6   7 -18         62.27        111.75        25.71 o                         
   7   7 -18        318.02        369.65        41.09 o                         
   8   7 -18        110.62         72.45        21.84 o                         
   9   7 -18        686.39        694.50        49.24 o                         
  10   7 -18         40.36         25.46        23.94 o                         
  11   7 -18       1047.26       1076.78        64.64 o                         
  12   7 -18         22.62         61.88        35.68 o                         
  -7   8 -18        346.38        328.93        32.61 o                         
  -6   8 -18        657.48        715.27        58.29 o                         
  -5   8 -18        447.61        470.53        47.67 o                         
  -4   8 -18        910.21        859.95        60.58 o                         
  -3   8 -18        410.13        435.86        46.77 o                         
  -2   8 -18        530.34        539.94        52.30 o                         
  -1   8 -18        381.97        394.08        47.83 o                         
   0   8 -18        250.86        297.01        36.83 o                         
   1   8 -18        140.31        139.69        30.57 o                         
   2   8 -18        332.44        379.94        56.47 o                         
   3   8 -18        305.90        269.77        31.44 o                         
   4   8 -18       2468.96       2209.41        74.83 o                         
   5   8 -18        424.66        479.18        36.28 o                         
   6   8 -18        653.01        739.54        50.09 o                         
   7   8 -18        176.90        174.72        45.70 o                         
   8   8 -18        570.62        662.11        57.95 o                         
   9   8 -18        130.76        148.35        34.69 o                         
  10   8 -18        886.32        864.96        66.99 o                         
  11   8 -18         99.70        145.86        38.26 o                         
  -6   9 -18        269.33        330.44        48.65 o                         
  -5   9 -18       1423.55       1407.23        79.83 o                         
  -4   9 -18        584.97        486.78        49.17 o                         
  -3   9 -18       1818.20       1946.25        92.90 o                         
  -2   9 -18       1313.13       1406.37        76.59 o                         
  -1   9 -18       2242.50       2294.40        97.93 o                         
   0   9 -18        328.67        287.87        37.52 o                         
   1   9 -18        140.33         97.44        40.67 o                         
   2   9 -18         73.20         87.74        25.07 o                         
   3   9 -18        781.94        695.05        46.76 o                         
   4   9 -18         81.95         74.08        25.17 o                         
   5   9 -18       1723.87       1825.42        68.43 o                         
   6   9 -18        451.18        421.76        54.37 o                         
   7   9 -18       1138.51       1238.61        87.20 o                         
   8   9 -18        267.84        280.18        42.03 o                         
   9   9 -18        542.22        581.57        54.18 o                         
  10   9 -18        456.36        491.67        58.60 o                         
  -4  10 -18       2038.65       1887.85       114.79 o                         
  -3  10 -18        932.95       1101.83        84.89 o                         
  -2  10 -18       2969.62       2886.90       145.74 o                         
  -1  10 -18       1042.52       1097.13        81.80 o                         
   0  10 -18       1546.98       1530.43        78.33 o                         
   1  10 -18        130.74        171.83        29.31 o                         
   2  10 -18        694.96        653.44        62.06 o                         
   3  10 -18        688.60        676.99        46.56 o                         
   4  10 -18       2267.77       2127.80       126.02 o                         
   5  10 -18        738.95        875.29        53.63 o                         
   6  10 -18       2821.92       3050.15       127.55 o                         
   7  10 -18        435.47        529.47        53.95 o                         
   8  10 -18       1268.02       1135.95       116.02 o                         
  -1  11 -18       1459.81       1469.99        98.58 o                         
   0  11 -18        215.02        277.22        74.51 o                         
   1  11 -18       2163.81       2065.94       102.07 o                         
   2  11 -18        625.71        632.82        73.27 o                         
   3  11 -18       1806.48       1707.27        88.05 o                         
   4  11 -18        691.87        744.13        74.72 o                         
   5  11 -18       1746.08       1659.86        88.49 o                         
 -11   1 -17        865.22        717.37        56.39 o                         
 -10   1 -17        332.51        333.46        40.14 o                         
  -9   1 -17        500.84        461.65        42.96 o                         
  -8   1 -17        243.98        228.18        32.47 o                         
  -7   1 -17        414.70        405.64        37.96 o                         
  -6   1 -17         47.37         65.11        20.70 o                         
  -5   1 -17        553.65        524.74        33.27 o                         
  -4   1 -17         30.81         16.41        17.33 o                         
  -3   1 -17        803.23        811.28        38.31 o                         
  -2   1 -17        173.83        142.28        33.89 o                         
  -1   1 -17       1956.19       1784.56        69.39 o                         
   0   1 -17        161.36        204.22        25.29 o                         
   1   1 -17        706.76        784.32        41.48 o                         
   2   1 -17        278.74        318.40        29.42 o                         
   3   1 -17        727.35        775.75        41.30 o                         
   4   1 -17          0.03         -2.89        15.20 o                         
   5   1 -17        660.98        705.13        44.47 o                         
   6   1 -17        357.35        334.95        25.82 o                         
   7   1 -17        867.00        818.16        50.02 o                         
   8   1 -17        146.35        101.27        24.05 o                         
   9   1 -17        236.69        271.11        26.59 o                         
  10   1 -17         21.35         29.41        18.24 o                         
  11   1 -17        790.71        825.04        63.03 o                         
  12   1 -17          1.97          4.58        29.92 o                         
  13   1 -17        847.06        836.13        69.35 o                         
  14   1 -17          7.86          4.60        34.77 o                         
  15   1 -17        614.35        613.46        70.18 o                         
 -11   2 -17        923.39       1029.53        84.46 o                         
 -10   2 -17       1246.31       1173.39        75.04 o                         
  -9   2 -17       1324.08       1324.37        80.47 o                         
  -8   2 -17       1351.68       1371.29        78.23 o                         
  -7   2 -17         35.06         29.83        31.73 o                         
  -6   2 -17        131.00        105.83        23.01 o                         
  -5   2 -17        449.82        511.22        33.60 o                         
  -4   2 -17       3479.78       3570.86       103.04 o                         
  -3   2 -17       1019.95       1063.18        72.67 o                         
  -2   2 -17        999.41        958.69        50.34 o                         
  -1   2 -17        836.56        923.71        43.54 o                         
   0   2 -17       2627.77       2688.08        79.39 o                         
   1   2 -17        115.85        108.01        19.12 o                         
   2   2 -17        724.81        687.82        44.33 o                         
   3   2 -17         51.17         19.70        16.21 o                         
   4   2 -17        766.80        723.56        34.24 o                         
   5   2 -17        210.00        168.57        17.99 o                         
   6   2 -17       1938.49       1997.42        48.86 o                         
   7   2 -17        175.35        189.28        17.51 o                         
   8   2 -17        379.28        381.18        34.63 o                         
   9   2 -17         53.17         47.62        27.59 o                         
  10   2 -17        135.42        153.51        22.97 o                         
  11   2 -17        166.50        175.02        36.34 o                         
  12   2 -17       1693.09       1774.15        96.45 o                         
  13   2 -17         40.27         52.36        32.33 o                         
  14   2 -17        801.95        896.89        90.14 o                         
  15   2 -17         18.54         21.78        31.49 o                         
 -11   3 -17       2103.20       2074.41        91.09 o                         
 -10   3 -17        293.14        351.30        39.91 o                         
  -9   3 -17        843.39        782.91        52.06 o                         
  -8   3 -17        795.78        963.71        59.29 o                         
  -7   3 -17        838.26        863.88        52.21 o                         
  -6   3 -17        393.73        420.84        30.64 o                         
  -5   3 -17        444.48        444.39        27.18 o                         
  -4   3 -17        800.13        827.00        34.72 o                         
  -3   3 -17       5260.07       5173.08       120.40 o                         
  -2   3 -17       1659.55       1744.17        63.50 o                         
  -1   3 -17       2677.06       2883.98        77.45 o                         
   0   3 -17        537.89        625.42        33.68 o                         
   1   3 -17       1570.96       1624.55        53.19 o                         
   2   3 -17        512.63        494.36        28.15 o                         
   3   3 -17       2523.21       2358.04        66.86 o                         
   4   3 -17        784.91        790.83        33.72 o                         
   5   3 -17       4069.36       3891.13        78.73 o                         
   6   3 -17        433.93        450.92        24.59 o                         
   7   3 -17       3262.64       3440.09        74.55 o                         
   8   3 -17        330.84        327.91        30.14 o                         
   9   3 -17       1835.80       1710.47        66.74 o                         
  10   3 -17        371.11        428.52        35.35 o                         
  11   3 -17       1075.65        920.86        58.87 o                         
  12   3 -17         61.28         35.84        27.89 o                         
  13   3 -17       1755.20       1787.08       102.52 o                         
  14   3 -17        230.53        200.90        35.65 o                         
  15   3 -17        782.35        709.10        56.77 o                         
 -11   4 -17        646.08        743.40        56.15 o                         
 -10   4 -17        875.87        802.43        71.87 o                         
  -9   4 -17        523.31        549.34        46.34 o                         
  -8   4 -17       1985.09       1966.07        82.99 o                         
  -7   4 -17        822.90        914.41        60.66 o                         
  -6   4 -17       2104.62       2134.81        68.24 o                         
  -5   4 -17        622.21        651.00        40.24 o                         
  -4   4 -17        870.36        852.98        35.04 o                         
  -3   4 -17        412.43        436.29        29.73 o                         
  -2   4 -17       2805.14       2911.26        87.00 o                         
  -1   4 -17       1145.17       1178.63        49.82 o                         
   0   4 -17       1516.60       1569.19        73.71 o                         
   1   4 -17        877.18        965.18        39.70 o                         
   2   4 -17       5144.48       5138.28       112.43 o                         
   3   4 -17        978.81       1035.66        38.83 o                         
   4   4 -17       1958.61       1880.48        47.23 o                         
   5   4 -17        681.30        791.75        33.37 o                         
   6   4 -17       2072.60       2102.13        71.29 o                         
   7   4 -17        521.28        562.18        27.44 o                         
   8   4 -17       4464.38       4555.72       155.94 o                         
   9   4 -17        405.87        430.48        38.87 o                         
  10   4 -17       3409.52       3467.25       116.28 o                         
  11   4 -17        426.06        512.59        52.51 o                         
  12   4 -17       2382.07       2392.09       129.45 o                         
  13   4 -17        258.55        226.15        41.52 o                         
  14   4 -17        956.48        922.13        91.35 o                         
 -10   5 -17        861.98        865.23        58.01 o                         
  -9   5 -17       2016.75       1959.67       125.06 o                         
  -8   5 -17       1740.91       1879.08        81.55 o                         
  -7   5 -17       2955.33       2980.80        85.48 o                         
  -6   5 -17       1260.03       1412.76        54.37 o                         
  -5   5 -17       1635.61       1694.51        58.30 o                         
  -4   5 -17        764.91        796.30        58.58 o                         
  -3   5 -17       1879.06       1770.93        65.81 o                         
  -2   5 -17       1199.73       1200.60        51.72 o                         
  -1   5 -17       2905.49       2837.31        82.40 o                         
   0   5 -17       2287.44       2354.84        70.94 o                         
   1   5 -17       9202.94       9615.35       189.50 o                         
   2   5 -17       1588.48       1753.65        53.27 o                         
   3   5 -17       2901.75       2918.96        63.24 o                         
   4   5 -17       1009.17       1114.05        40.80 o                         
   5   5 -17       1811.93       1918.25        54.63 o                         
   6   5 -17        615.98        667.92        31.86 o                         
   7   5 -17       2152.90       2124.38        63.18 o                         
   8   5 -17       1082.48       1128.47        52.50 o                         
   9   5 -17       8183.18       8363.14       220.67 o                         
  10   5 -17        776.12        806.12        52.20 o                         
  11   5 -17       3612.43       3495.00       123.01 o                         
  12   5 -17        282.16        295.33        38.70 o                         
  13   5 -17        910.08       1022.72        70.40 o                         
  14   5 -17        226.40        279.18        38.89 o                         
 -10   6 -17        956.75       1011.56        61.05 o                         
  -9   6 -17        917.20       1042.75        60.57 o                         
  -8   6 -17       2213.59       1983.71        68.39 o                         
  -7   6 -17       1506.74       1571.05        58.83 o                         
  -6   6 -17       1148.55       1203.91        73.64 o                         
  -5   6 -17        588.68        627.22        35.42 o                         
  -4   6 -17       3281.77       2994.82       100.08 o                         
  -3   6 -17        533.12        532.20        38.48 o                         
  -2   6 -17       2209.67       2146.08        86.24 o                         
  -1   6 -17        731.19        660.36        37.40 o                         
   0   6 -17       4035.76       3884.02       103.19 o                         
   1   6 -17       1612.20       1594.31        48.04 o                         
   2   6 -17       3547.26       3567.28        90.66 o                         
   3   6 -17        614.54        678.07        42.88 o                         
   4   6 -17       4817.74       4686.52       109.75 o                         
   5   6 -17        532.76        550.81        31.74 o                         
   6   6 -17       1533.34       1512.86        45.26 o                         
   7   6 -17        332.91        300.86        23.28 o                         
   8   6 -17       2979.89       2870.85        86.71 o                         
   9   6 -17        285.81        250.85        31.91 o                         
  10   6 -17       2933.85       2792.80       104.46 o                         
  11   6 -17        314.51        385.65        40.67 o                         
  12   6 -17       2528.44       2782.60       108.28 o                         
  13   6 -17        283.30        254.27        41.84 o                         
  -9   7 -17       1678.57       1672.74        69.73 o                         
  -8   7 -17        772.33        807.27        65.36 o                         
  -7   7 -17       1307.92       1241.68        68.95 o                         
  -6   7 -17        194.81        234.94        24.99 o                         
  -5   7 -17       1632.65       1608.60        78.89 o                         
  -4   7 -17        829.40        995.48        52.17 o                         
  -3   7 -17       3899.44       3707.43       113.46 o                         
  -2   7 -17        773.60        908.39        47.40 o                         
  -1   7 -17       2155.10       2304.03        87.35 o                         
   0   7 -17        395.91        364.97        33.59 o                         
   1   7 -17        762.27        750.81        44.77 o                         
   2   7 -17        387.24        382.20        29.81 o                         
   3   7 -17       7308.63       7084.49       164.99 o                         
   4   7 -17       1357.21       1365.12        54.36 o                         
   5   7 -17       6054.20       6265.23       136.81 o                         
   6   7 -17        582.45        564.74        30.03 o                         
   7   7 -17       2397.93       2427.83        80.65 o                         
   8   7 -17        294.76        317.15        30.76 o                         
   9   7 -17        720.61        783.02        50.82 o                         
  10   7 -17        251.29        171.22        37.32 o                         
  11   7 -17       2274.41       2109.06        89.91 o                         
  12   7 -17        352.78        268.28        37.77 o                         
  13   7 -17       4214.48       4156.15       141.85 o                         
  -8   8 -17        294.13        304.23        31.88 o                         
  -7   8 -17        158.66        166.35        31.71 o                         
  -6   8 -17        582.44        593.23        51.82 o                         
  -5   8 -17        609.37        621.86        62.08 o                         
  -4   8 -17       2423.08       2728.64       116.80 o                         
  -3   8 -17       1398.92       1469.45        76.68 o                         
  -2   8 -17       3293.86       3461.64       125.83 o                         
  -1   8 -17       1325.74       1485.59        80.07 o                         
   0   8 -17       1457.11       1345.88        97.20 o                         
   1   8 -17         66.83         64.38        20.55 o                         
   2   8 -17        478.39        490.51        32.57 o                         
   3   8 -17        726.11        681.90        39.77 o                         
   4   8 -17       3930.94       3971.73       108.95 o                         
   5   8 -17        913.25        918.86        46.82 o                         
   6   8 -17       2884.06       3016.20        83.22 o                         
   7   8 -17        290.03        292.73        30.59 o                         
   8   8 -17       1043.41       1152.99        62.86 o                         
   9   8 -17        295.11        289.14        41.07 o                         
  10   8 -17        805.22        845.21        64.54 o                         
  11   8 -17        256.97        216.78        40.59 o                         
  12   8 -17       1746.37       1632.56       149.69 o                         
  -7   9 -17         29.38         -3.86        25.65 o                         
  -6   9 -17        112.88         57.95        27.63 o                         
  -5   9 -17        585.66        572.44        50.12 o                         
  -4   9 -17        569.65        623.60        51.03 o                         
  -3   9 -17       1431.72       1475.00        77.72 o                         
  -2   9 -17        369.19        347.77        39.78 o                         
  -1   9 -17       1280.10       1171.77        74.24 o                         
   0   9 -17        219.24        248.20        54.36 o                         
   1   9 -17        757.89        714.58        51.32 o                         
   2   9 -17        396.55        303.30        39.43 o                         
   3   9 -17       1062.68       1034.58        53.85 o                         
   4   9 -17        267.07        288.09        29.19 o                         
   5   9 -17        756.16        777.82        38.63 o                         
   6   9 -17        128.14        130.30        29.54 o                         
   7   9 -17       1863.31       1744.28        77.81 o                         
   8   9 -17         90.24         89.81        30.85 o                         
   9   9 -17        819.23        734.49        59.65 o                         
  10   9 -17        298.37        249.10        42.20 o                         
  11   9 -17       1205.76       1218.09        78.89 o                         
  -5  10 -17        445.28        548.22        80.33 o                         
  -4  10 -17        218.87        138.45        47.17 o                         
  -3  10 -17        389.30        392.35        43.99 o                         
  -2  10 -17        308.10        325.00        38.50 o                         
  -1  10 -17         27.44         66.02        26.36 o                         
   0  10 -17        171.67        158.89        27.73 o                         
   1  10 -17        173.11        219.14        29.45 o                         
   2  10 -17       1647.50       1524.42        86.78 o                         
   3  10 -17        403.85        407.37        37.36 o                         
   4  10 -17        127.48         64.48        22.47 o                         
   5  10 -17         73.49         72.68        21.90 o                         
   6  10 -17        126.62        117.27        28.45 o                         
   7  10 -17         42.59         24.69        29.77 o                         
   8  10 -17        828.02        569.22        67.16 o                         
   9  10 -17        137.05        151.86        43.77 o                         
  -3  11 -17         97.35         25.80        41.58 o                         
  -2  11 -17         77.53         81.33        29.89 o                         
  -1  11 -17        118.96         80.88        37.17 o                         
   0  11 -17        141.50        205.42        34.84 o                         
   1  11 -17        319.57        289.96        38.82 o                         
   2  11 -17        121.19        100.73        30.59 o                         
   3  11 -17        878.36        906.36        62.12 o                         
   4  11 -17         47.49         82.41        28.92 o                         
   5  11 -17         71.56        106.35        32.43 o                         
   6  11 -17          5.08         12.89        29.18 o                         
   7  11 -17        138.24        167.63        36.26 o                         
   1  12 -17         86.95        147.63        49.93 o                         
   2  12 -17         67.07         63.86        43.66 o                         
   3  12 -17         56.57         76.73        42.37 o                         
 -12   0 -16        811.20        925.40        85.14 o                         
 -11   0 -16       1081.73       1078.52        90.94 o                         
 -10   0 -16       1504.74       1334.32        96.49 o                         
  -9   0 -16        636.18        626.99       115.58 o                         
  -8   0 -16       1169.91       1106.08        83.89 o                         
  -7   0 -16        728.88        803.79        73.42 o                         
  -6   0 -16        983.89        942.00        72.82 o                         
  -5   0 -16       1679.42       1681.54        81.67 o                         
  -4   0 -16       6636.85       6322.17       228.11 o                         
  -3   0 -16       1290.69       1405.34        70.05 o                         
  -2   0 -16       4484.91       4592.73       290.69 o                         
  -1   0 -16       2468.11       2767.62       127.04 o                         
   0   0 -16       5609.28       5656.55       206.69 o                         
   1   0 -16       1065.55       1163.36        72.58 o                         
   2   0 -16       3257.48       3248.42       138.44 o                         
   3   0 -16       1531.90       1615.84        85.74 o                         
   4   0 -16      22384.61      22540.39       689.88 o                         
   5   0 -16       1067.34       1098.28       180.26 o                         
   6   0 -16       8586.33       8828.99       251.50 o                         
   7   0 -16        255.35        309.69        35.51 o                         
   8   0 -16       8250.62       8106.17       268.96 o                         
   9   0 -16         81.01         34.31        23.68 o                         
  10   0 -16       1825.92       1861.88        86.46 o                         
  11   0 -16        566.66        561.27        65.93 o                         
  12   0 -16       8479.73       7929.12       311.94 o                         
  13   0 -16        159.17        123.46        47.85 o                         
  14   0 -16       6153.23       6142.25       264.89 o                         
  15   0 -16        118.39         45.97        42.36 o                         
  16   0 -16       2929.17       3246.29       195.07 o                         
 -12   1 -16        764.47        832.78        58.77 o                         
 -11   1 -16       1622.48       1638.10        78.93 o                         
 -10   1 -16        813.86        800.84        57.52 o                         
  -9   1 -16       2270.19       2223.72        89.44 o                         
  -8   1 -16       1434.46       1530.49       151.46 o                         
  -7   1 -16       3298.67       3224.03       107.60 o                         
  -6   1 -16        413.89        541.53        43.34 o                         
  -5   1 -16       1612.94       1761.04        59.58 o                         
  -4   1 -16       1777.38       1948.85        74.17 o                         
  -3   1 -16       5230.06       5364.96       121.52 o                         
  -2   1 -16       1458.32       1586.06        71.42 o                         
  -1   1 -16       6811.81       7002.35       178.74 o                         
   0   1 -16        580.04        566.11        36.45 o                         
   1   1 -16       2495.65       2687.11        84.20 o                         
   2   1 -16        636.57        665.50        37.27 o                         
   3   1 -16       4692.74       4663.22       123.52 o                         
   4   1 -16       1848.18       1909.17        58.77 o                         
   5   1 -16      10741.04      10454.03       200.12 o                         
   6   1 -16       1197.23       1216.72        43.25 o                         
   7   1 -16       3310.64       3228.60        79.39 o                         
   8   1 -16        430.58        453.80        23.35 o                         
   9   1 -16       2313.10       2338.41        74.23 o                         
  10   1 -16        509.16        572.75        38.04 o                         
  11   1 -16       2337.19       2334.42        87.16 o                         
  12   1 -16        329.70        349.50        46.60 o                         
  13   1 -16       5592.27       5634.79       198.85 o                         
  14   1 -16        872.00        816.96        68.69 o                         
  15   1 -16       2441.79       2480.54       123.72 o                         
  16   1 -16        104.21        127.74        40.49 o                         
 -12   2 -16       1075.64       1238.82       109.47 o                         
 -11   2 -16        367.02        345.54        51.27 o                         
 -10   2 -16        862.35        932.62        66.34 o                         
  -9   2 -16       1071.99       1074.86        70.65 o                         
  -8   2 -16       4261.22       4026.29       127.81 o                         
  -7   2 -16       1598.62       1581.56        70.72 o                         
  -6   2 -16       3452.62       3402.56       113.55 o                         
  -5   2 -16        892.08        949.57        47.80 o                         
  -4   2 -16       2452.43       2479.35        97.87 o                         
  -3   2 -16       1514.59       1336.56        54.74 o                         
  -2   2 -16       3185.15       3132.64       100.87 o                         
  -1   2 -16        398.18        343.67        30.84 o                         
   0   2 -16       1677.16       1620.73        55.98 o                         
   1   2 -16       1193.96       1164.47        46.70 o                         
   2   2 -16       5688.71       5487.27       127.95 o                         
   3   2 -16       1287.85       1304.94        47.43 o                         
   4   2 -16       4163.95       4126.23       101.93 o                         
   5   2 -16        910.15        922.51        35.48 o                         
   6   2 -16       1636.97       1486.13        43.80 o                         
   7   2 -16        259.35        223.77        17.79 o                         
   8   2 -16        467.46        425.52        20.84 o                         
   9   2 -16        498.26        539.08        40.23 o                         
  10   2 -16       3000.15       2755.13        83.89 o                         
  11   2 -16        275.02        291.85        32.47 o                         
  12   2 -16       3463.94       3714.84       146.32 o                         
  13   2 -16        459.80        483.93        54.72 o                         
  14   2 -16       1294.13       1469.68       124.25 o                         
  15   2 -16        119.53        194.81        36.27 o                         
 -12   3 -16       1245.16       1463.50        76.89 o                         
 -11   3 -16        547.67        572.39        61.40 o                         
 -10   3 -16        406.80        397.32        40.05 o                         
  -9   3 -16        790.17        768.73       101.77 o                         
  -8   3 -16       1389.79       1423.33        61.04 o                         
  -7   3 -16       4320.15       4280.22       116.80 o                         
  -6   3 -16       1939.09       1871.54        64.05 o                         
  -5   3 -16       2849.62       2669.79        66.48 o                         
  -4   3 -16        623.25        616.61        29.54 o                         
  -3   3 -16        521.69        542.87        34.34 o                         
  -2   3 -16         57.83         54.09        18.60 o                         
  -1   3 -16        236.30        235.30        21.31 o                         
   0   3 -16        567.08        544.39        30.19 o                         
   1   3 -16       4368.61       4578.49       103.57 o                         
   2   3 -16       1077.33       1176.65        41.69 o                         
   3   3 -16       2376.51       2479.38        64.96 o                         
   4   3 -16       1136.44       1143.04        37.16 o                         
   5   3 -16       1360.62       1327.72        37.47 o                         
   6   3 -16        308.02        267.59        18.97 o                         
   7   3 -16        689.78        701.38        27.55 o                         
   8   3 -16        152.53        132.35        12.73 o                         
   9   3 -16       3553.02       3594.41       105.15 o                         
  10   3 -16        459.87        449.96        39.37 o                         
  11   3 -16       3401.75       3235.85       104.54 o                         
  12   3 -16        113.65        102.45        29.86 o                         
  13   3 -16        525.05        531.08        47.17 o                         
  14   3 -16         27.72          7.82        25.81 o                         
  15   3 -16       1352.46       1471.08        81.20 o                         
 -11   4 -16        258.31        285.40        37.99 o                         
 -10   4 -16        293.87        314.63        45.79 o                         
  -9   4 -16        210.12        329.93        35.95 o                         
  -8   4 -16       1079.56       1169.94        60.79 o                         
  -7   4 -16        601.87        571.44        38.15 o                         
  -6   4 -16       1042.21       1051.09        55.76 o                         
  -5   4 -16        137.64        128.98        17.90 o                         
  -4   4 -16         91.04         78.87        15.44 o                         
  -3   4 -16        382.68        405.63        26.61 o                         
  -2   4 -16        935.13        911.14        43.31 o                         
  -1   4 -16        853.43        908.84        46.29 o                         
   0   4 -16       3276.18       3167.66        80.47 o                         
   1   4 -16        920.15        946.34        37.42 o                         
   2   4 -16        659.19        650.38        29.86 o                         
   3   4 -16         79.44         82.21        13.72 o                         
   4   4 -16        503.03        498.45        22.43 o                         
   5   4 -16        297.29        317.08        21.89 o                         
   6   4 -16        567.81        592.61        37.88 o                         
   7   4 -16        249.34        257.22        17.75 o                         
   8   4 -16       2345.71       2309.34        61.73 o                         
   9   4 -16        187.91        198.16        28.71 o                         
  10   4 -16       1413.84       1439.03        66.18 o                         
  11   4 -16         59.45         55.61        23.56 o                         
  12   4 -16        408.44        480.25        61.17 o                         
  13   4 -16         25.71         14.60        28.84 o                         
  14   4 -16        233.35        217.71        41.09 o                         
  15   4 -16         38.07         25.07        31.26 o                         
 -11   5 -16         57.16         48.13        26.31 o                         
 -10   5 -16         48.54         41.44        26.15 o                         
  -9   5 -16          2.66         -2.05        24.92 o                         
  -8   5 -16         53.87         45.09        24.58 o                         
  -7   5 -16         45.97         38.18        23.31 o                         
  -6   5 -16         14.73         -1.57        16.78 o                         
  -5   5 -16        333.79        344.99        24.91 o                         
  -4   5 -16         37.27         40.35        15.32 o                         
  -3   5 -16        873.47        809.42        38.31 o                         
  -2   5 -16         63.48         57.51        18.97 o                         
  -1   5 -16        245.41        238.58        23.99 o                         
   0   5 -16         95.11         77.00        17.24 o                         
   1   5 -16       1731.43       1736.15        57.18 o                         
   2   5 -16         28.77         19.45        11.87 o                         
   3   5 -16        582.20        557.72        23.69 o                         
   4   5 -16        155.93        172.92        19.80 o                         
   5   5 -16        510.80        471.24        35.40 o                         
   6   5 -16         40.00         40.11        13.86 o                         
   7   5 -16        351.72        321.00        34.33 o                         
   8   5 -16        384.66        399.12        25.74 o                         
   9   5 -16        764.13        689.33        46.91 o                         
  10   5 -16         81.03         70.99        23.93 o                         
  11   5 -16        448.57        368.86        39.66 o                         
  12   5 -16         79.17        147.98        32.03 o                         
  13   5 -16         89.87         81.66        37.79 o                         
  14   5 -16        115.49        179.90        33.69 o                         
 -10   6 -16         23.52         61.61        30.16 o                         
  -9   6 -16        266.18        292.48        41.52 o                         
  -8   6 -16        340.26        357.31        43.03 o                         
  -7   6 -16        483.15        493.44        33.04 o                         
  -6   6 -16        643.43        592.29        34.73 o                         
  -5   6 -16         47.04         44.19        16.86 o                         
  -4   6 -16        129.77        112.13        21.13 o                         
  -3   6 -16        185.14        190.32        21.70 o                         
  -2   6 -16        136.62        109.51        18.74 o                         
  -1   6 -16        142.41        124.25        20.72 o                         
   0   6 -16        569.68        540.46        29.51 o                         
   1   6 -16        525.66        533.70        27.45 o                         
   2   6 -16       3981.29       3820.01        87.73 o                         
   3   6 -16        211.37        202.91        21.58 o                         
   4   6 -16        597.60        633.59        33.82 o                         
   5   6 -16          0.62         17.26        15.36 o                         
   6   6 -16        135.87        162.14        17.40 o                         
   7   6 -16        106.25        132.89        16.50 o                         
   8   6 -16        195.58        169.59        22.23 o                         
   9   6 -16          1.67          2.73        18.44 o                         
  10   6 -16        454.43        541.90        38.73 o                         
  11   6 -16         56.64         89.61        26.60 o                         
  12   6 -16        506.07        444.98        58.06 o                         
  13   6 -16        306.33        435.58        44.15 o                         
  14   6 -16        237.31        235.37        37.35 o                         
 -10   7 -16          1.92         -0.82        39.41 o                         
  -9   7 -16        134.79        135.98        32.66 o                         
  -8   7 -16        374.16        457.73        48.08 o                         
  -7   7 -16        715.20        660.17        46.09 o                         
  -6   7 -16        208.98        163.14        24.15 o                         
  -5   7 -16        563.39        589.43        32.86 o                         
  -4   7 -16         56.46        106.46        23.13 o                         
  -3   7 -16        210.52        203.13        25.78 o                         
  -2   7 -16         42.29         53.18        17.13 o                         
  -1   7 -16         65.49         64.94        16.61 o                         
   0   7 -16        440.82        462.41        27.72 o                         
   1   7 -16       2564.86       2290.82        94.12 o                         
   2   7 -16        354.14        350.94        34.95 o                         
   3   7 -16        660.82        523.12        30.23 o                         
   4   7 -16         46.13         45.90        15.86 o                         
   5   7 -16          3.48          8.31        16.08 o                         
   6   7 -16         72.70         68.51        15.20 o                         
   7   7 -16        124.50        128.08        16.68 o                         
   8   7 -16        155.26        168.93        23.20 o                         
   9   7 -16        675.35        666.85        41.38 o                         
  10   7 -16         74.19         46.05        25.15 o                         
  11   7 -16       1104.05       1099.91        71.94 o                         
  12   7 -16         12.63          9.24        25.44 o                         
  13   7 -16         53.12         60.67        29.83 o                         
  -9   8 -16        119.98        126.42        30.86 o                         
  -8   8 -16        570.38        525.95        41.28 o                         
  -7   8 -16        393.60        429.46        39.62 o                         
  -6   8 -16        873.85        945.59        54.33 o                         
  -5   8 -16        275.44        266.26        37.26 o                         
  -4   8 -16       1135.63       1290.31       100.26 o                         
  -3   8 -16        264.53        322.53        40.29 o                         
  -2   8 -16        421.79        468.53        50.58 o                         
  -1   8 -16        201.33        278.15        35.78 o                         
   0   8 -16        449.91        441.10        35.47 o                         
   1   8 -16        170.17        146.68        20.46 o                         
   2   8 -16        321.94        338.02        26.53 o                         
   3   8 -16         93.57        125.78        22.93 o                         
   4   8 -16       3415.80       3483.48        87.86 o                         
   5   8 -16        837.93        943.17        38.49 o                         
   6   8 -16       1803.88       1832.89        54.43 o                         
   7   8 -16        128.26        117.37        19.88 o                         
   8   8 -16        179.11        120.02        25.77 o                         
   9   8 -16         39.61         44.30        22.92 o                         
  10   8 -16       1097.00       1112.59        60.77 o                         
  11   8 -16         56.37         66.82        40.07 o                         
  12   8 -16       1445.19       1095.69        96.55 o                         
  -8   9 -16        322.06        302.33        32.58 o                         
  -7   9 -16        472.28        435.49        35.96 o                         
  -6   9 -16        234.74        226.89        33.75 o                         
  -5   9 -16       1086.08       1121.62        65.94 o                         
  -4   9 -16        925.90       1001.85        61.63 o                         
  -3   9 -16       2969.14       2805.97       118.32 o                         
  -2   9 -16        947.16        992.08        68.34 o                         
  -1   9 -16       1896.89       1830.22        83.34 o                         
   0   9 -16        518.44        561.42        45.78 o                         
   1   9 -16        484.83        461.92        40.72 o                         
   2   9 -16        115.28        159.17        37.52 o                         
   3   9 -16       1384.83       1378.39        57.29 o                         
   4   9 -16        282.24        310.05        28.21 o                         
   5   9 -16       2819.07       2775.64        78.54 o                         
   6   9 -16         51.74         46.15        19.73 o                         
   7   9 -16       1812.59       1877.82        78.59 o                         
   8   9 -16        368.13        472.47        46.47 o                         
   9   9 -16        494.01        549.92        51.44 o                         
  10   9 -16         66.39         38.18        28.54 o                         
  11   9 -16        759.98        881.03        66.18 o                         
  -7  10 -16        222.50        256.58        49.38 o                         
  -6  10 -16        664.74        658.17        84.59 o                         
  -5  10 -16        307.49        384.94        49.37 o                         
  -4  10 -16       2037.77       1990.55       106.58 o                         
  -3  10 -16       1093.56       1194.06        67.72 o                         
  -2  10 -16       3112.46       3081.63       116.59 o                         
  -1  10 -16        525.09        554.75        70.92 o                         
   0  10 -16       1874.76       1893.78        75.19 o                         
   1  10 -16         89.75        125.40        24.28 o                         
   2  10 -16       1081.71       1180.55        57.50 o                         
   3  10 -16        393.39        438.66        39.25 o                         
   4  10 -16       1499.42       1405.56        91.58 o                         
   5  10 -16        662.00        690.73        41.36 o                         
   6  10 -16       3691.99       3802.34       106.73 o                         
   7  10 -16        295.47        291.29        34.03 o                         
   8  10 -16       2759.62       2904.94       119.47 o                         
   9  10 -16        224.67        193.18        48.83 o                         
  10  10 -16       1015.61       1049.36       251.94 o                         
  -5  11 -16       1624.32       1324.57        91.30 o                         
  -4  11 -16        718.74        724.85        86.89 o                         
  -3  11 -16       2397.54       2069.91       150.47 o                         
  -2  11 -16        367.07        415.54        52.41 o                         
  -1  11 -16       1260.29       1320.68       120.63 o                         
   0  11 -16        376.08        336.06        56.70 o                         
   1  11 -16       2090.13       2267.02       136.28 o                         
   2  11 -16        637.82        687.15        54.19 o                         
   3  11 -16       2216.46       2305.38       114.37 o                         
   4  11 -16        499.93        559.53        43.48 o                         
   5  11 -16       1812.07       1976.49        81.72 o                         
   6  11 -16        659.14        745.12        58.83 o                         
   7  11 -16       3301.12       3837.18       146.62 o                         
   8  11 -16        238.21        262.01        49.53 o                         
  -2  12 -16        811.11       1046.44       130.96 o                         
  -1  12 -16        130.00         69.69        57.37 o                         
   0  12 -16       2135.26       2067.87       184.34 o                         
   1  12 -16        929.40        963.36       122.54 o                         
   2  12 -16       3509.75       3919.97       187.96 o                         
   3  12 -16        714.72        899.79        87.79 o                         
   4  12 -16       2223.61       2451.52       112.74 o                         
   5  12 -16        502.44        582.53        70.50 o                         
   6  12 -16        966.74        972.60       158.54 o                         
 -13   1 -15        236.54        217.39        36.39 o                         
 -12   1 -15        374.14        419.83        44.48 o                         
 -11   1 -15        434.56        430.12        36.39 o                         
 -10   1 -15        299.43        339.30        39.54 o                         
  -9   1 -15        493.61        521.65        50.02 o                         
  -8   1 -15        108.09        137.05        26.42 o                         
  -7   1 -15         69.32         18.72        22.85 o                         
  -6   1 -15        343.17        301.29        29.25 o                         
  -5   1 -15        542.66        635.35        37.22 o                         
  -4   1 -15        140.54        186.43        21.38 o                         
  -3   1 -15        990.24       1236.56        45.63 o                         
  -2   1 -15        534.13        623.69        31.87 o                         
  -1   1 -15       1926.69       2039.79        84.47 o                         
   0   1 -15         11.46         28.18        16.69 o                         
   1   1 -15        916.52        911.78        42.65 o                         
   2   1 -15        224.31        180.13        21.46 o                         
   3   1 -15       1113.86       1172.75        98.13 o                         
   4   1 -15        197.26        233.03        22.06 o                         
   5   1 -15        719.45        707.68        35.19 o                         
   6   1 -15         74.71         70.82        14.71 o                         
   7   1 -15       2809.40       2935.76        72.38 o                         
   8   1 -15        240.94        226.30        13.47 o                         
   9   1 -15        980.62        987.72        52.55 o                         
  10   1 -15        327.77        329.97        27.59 o                         
  11   1 -15       1209.88       1398.63       107.15 o                         
  12   1 -15         25.07         75.42        30.83 o                         
  13   1 -15        920.32       1036.93        74.89 o                         
  14   1 -15         52.57        122.34        36.53 o                         
  15   1 -15        935.61        872.40        77.55 o                         
  16   1 -15         14.78         -2.38        33.85 o                         
 -13   2 -15        362.15        414.09        61.92 o                         
 -12   2 -15       1006.83       1063.50        75.18 o                         
 -11   2 -15        456.31        376.06        67.32 o                         
 -10   2 -15       2335.78       2279.30        91.30 o                         
  -9   2 -15        657.50        652.01        46.80 o                         
  -8   2 -15        445.37        453.60        38.29 o                         
  -7   2 -15         82.19         93.79        21.41 o                         
  -6   2 -15         33.69         54.29        23.47 o                         
  -5   2 -15        120.84        158.45        27.03 o                         
  -4   2 -15       3753.13       3952.17       106.18 o                         
  -3   2 -15       1589.01       1581.05        62.21 o                         
  -2   2 -15       8364.73       8537.40       210.06 o                         
  -1   2 -15        588.01        545.41        35.60 o                         
   0   2 -15        484.95        493.07        31.97 o                         
   1   2 -15         82.67         80.79        16.63 o                         
   2   2 -15        145.36        179.59        18.73 o                         
   3   2 -15        141.60        145.32        17.37 o                         
   4   2 -15       2481.39       2338.68        66.22 o                         
   5   2 -15        728.64        689.99        29.98 o                         
   6   2 -15       3227.08       3295.98        73.03 o                         
   7   2 -15        755.82        795.46        29.33 o                         
   8   2 -15       3169.24       3231.62        66.52 o                         
   9   2 -15          8.35         25.39        20.05 o                         
  10   2 -15        331.77        298.79        26.34 o                         
  11   2 -15        205.02        213.39        29.06 o                         
  12   2 -15       1452.34       1470.05        85.81 o                         
  13   2 -15        162.14        218.10        38.57 o                         
  14   2 -15        933.58        822.90        68.37 o                         
  15   2 -15         78.41        164.05        39.34 o                         
  16   2 -15       1544.80       1550.29        83.84 o                         
 -12   3 -15        423.35        415.74        43.25 o                         
 -11   3 -15        662.37        645.82        49.09 o                         
 -10   3 -15        661.67        627.85        41.64 o                         
  -9   3 -15       1822.50       1767.59        67.56 o                         
  -8   3 -15        284.97        255.56        28.15 o                         
  -7   3 -15        524.72        508.20        32.58 o                         
  -6   3 -15        120.06        139.06        21.10 o                         
  -5   3 -15        395.50        422.45        36.14 o                         
  -4   3 -15       1108.54       1085.55        38.25 o                         
  -3   3 -15       2122.43       1953.07        52.03 o                         
  -2   3 -15       1065.22       1115.16        46.72 o                         
  -1   3 -15       5813.50       5497.78       140.28 o                         
   0   3 -15        765.28        765.22        33.67 o                         
   1   3 -15        789.87        862.84        34.87 o                         
   2   3 -15        233.93        220.79        18.76 o                         
   3   3 -15        333.71        377.75        27.62 o                         
   4   3 -15        245.36        213.72        17.13 o                         
   5   3 -15       3026.99       2835.37        60.38 o                         
   6   3 -15        687.49        611.13        31.06 o                         
   7   3 -15       5021.14       5170.45        99.83 o                         
   8   3 -15        959.37        921.74        28.46 o                         
   9   3 -15       3673.34       3845.29        92.28 o                         
  10   3 -15        406.39        382.20        32.11 o                         
  11   3 -15       3982.30       4003.80       114.95 o                         
  12   3 -15          5.67        -13.47        25.15 o                         
  13   3 -15        543.00        563.27        47.19 o                         
  14   3 -15         86.73         81.82        27.91 o                         
  15   3 -15       2463.82       2204.04       113.61 o                         
  16   3 -15         66.91         78.91        68.01 o                         
 -12   4 -15        997.12        897.74        59.25 o                         
 -11   4 -15        806.56        825.95        63.70 o                         
 -10   4 -15       1006.85        923.21        49.14 o                         
  -9   4 -15        670.76        736.09        43.27 o                         
  -8   4 -15       1438.02       1372.91        65.13 o                         
  -7   4 -15       2218.58       2077.49        86.01 o                         
  -6   4 -15       2549.47       2421.36        72.64 o                         
  -5   4 -15       1495.35       1484.93        46.10 o                         
  -4   4 -15       3203.83       3192.29        72.72 o                         
  -3   4 -15       1766.80       1735.66        48.23 o                         
  -2   4 -15       4548.64       4588.51       115.21 o                         
  -1   4 -15        681.90        709.18        37.10 o                         
   0   4 -15       2905.21       2904.06        73.53 o                         
   1   4 -15       1099.19       1063.73        58.54 o                         
   2   4 -15       4521.98       4466.15        98.76 o                         
   3   4 -15        708.06        717.86        52.40 o                         
   4   4 -15       1334.97       1245.36        44.86 o                         
   5   4 -15        180.13        181.87        18.71 o                         
   6   4 -15       2791.29       2746.22        71.94 o                         
   7   4 -15        139.07        140.99        15.06 o                         
   8   4 -15       3093.88       3222.00        77.51 o                         
   9   4 -15        338.47        307.42        32.09 o                         
  10   4 -15       6269.76       6216.53       171.17 o                         
  11   4 -15        187.12        142.51        27.39 o                         
  12   4 -15       1363.49       1366.59        80.55 o                         
  13   4 -15        344.80        298.50        42.97 o                         
  14   4 -15       1707.28       1700.36        95.29 o                         
  15   4 -15          6.88        -19.26        31.74 o                         
 -12   5 -15        678.95        947.11        73.75 o                         
 -11   5 -15       1209.91       1179.55        89.90 o                         
 -10   5 -15        507.76        528.45        56.20 o                         
  -9   5 -15       2378.79       2477.18       109.19 o                         
  -8   5 -15       1203.71       1225.49        61.80 o                         
  -7   5 -15       4524.06       4191.84       130.38 o                         
  -6   5 -15       1653.33       1662.40        62.69 o                         
  -5   5 -15       3702.95       3724.13        81.94 o                         
  -4   5 -15        447.85        490.30        26.06 o                         
  -3   5 -15       2261.43       2395.08        68.06 o                         
  -2   5 -15        545.01        586.21        37.00 o                         
  -1   5 -15       6264.54       6333.58       147.25 o                         
   0   5 -15       1454.12       1426.11        50.44 o                         
   1   5 -15       9937.80       9876.44       189.29 o                         
   2   5 -15       1085.30       1025.87        36.14 o                         
   3   5 -15       5219.67       5117.67        99.99 o                         
   4   5 -15         42.80         46.25        14.36 o                         
   5   5 -15        904.78        895.69        37.13 o                         
   6   5 -15        211.44        200.33        17.84 o                         
   7   5 -15       5111.04       4944.58       105.72 o                         
   8   5 -15        493.00        462.88        24.39 o                         
   9   5 -15       7441.98       7298.14       176.88 o                         
  10   5 -15        449.74        479.31        36.39 o                         
  11   5 -15       5028.80       4615.41       126.53 o                         
  12   5 -15        361.70        295.55        35.81 o                         
  13   5 -15       1221.98       1209.78        68.06 o                         
  14   5 -15        190.33        206.80        47.33 o                         
  15   5 -15        763.35        783.15        68.02 o                         
 -11   6 -15        772.74        713.87        70.89 o                         
 -10   6 -15       1435.82       1386.59        80.14 o                         
  -9   6 -15       1105.00       1043.98        69.04 o                         
  -8   6 -15       3137.47       3106.03       122.26 o                         
  -7   6 -15       1136.55       1143.70        59.02 o                         
  -6   6 -15       4898.39       4902.93       115.04 o                         
  -5   6 -15       1097.25       1169.81        46.44 o                         
  -4   6 -15       1871.85       2079.33        54.94 o                         
  -3   6 -15       1093.01       1120.77        44.88 o                         
  -2   6 -15       2848.67       2985.20        79.49 o                         
  -1   6 -15       1670.99       1786.57        61.16 o                         
   0   6 -15       7804.52       7388.16       149.83 o                         
   1   6 -15       2657.84       2585.56        67.27 o                         
   2   6 -15       4351.60       4095.76        97.66 o                         
   3   6 -15        409.78        420.67        26.31 o                         
   4   6 -15       1991.59       2171.85        62.60 o                         
   5   6 -15        905.22        870.65        34.31 o                         
   6   6 -15       4512.62       4591.70       122.39 o                         
   7   6 -15        983.82        975.50        34.29 o                         
   8   6 -15       3401.76       3243.04        79.34 o                         
   9   6 -15        626.37        612.47        48.75 o                         
  10   6 -15       4104.17       3855.72       111.93 o                         
  11   6 -15        114.18        133.19        24.53 o                         
  12   6 -15       2540.79       2363.92        95.82 o                         
  13   6 -15         67.61        111.28        38.55 o                         
  14   6 -15       1950.86       1874.30        87.77 o                         
 -11   7 -15       1907.84       1788.13       126.17 o                         
 -10   7 -15       1054.89        985.32        81.25 o                         
  -9   7 -15       1566.84       1505.06       178.17 o                         
  -8   7 -15        845.95        805.51        58.44 o                         
  -7   7 -15       1302.92       1353.52        63.51 o                         
  -6   7 -15        473.17        440.86        32.55 o                         
  -5   7 -15       2311.56       2262.51        87.59 o                         
  -4   7 -15        560.50        533.10        34.61 o                         
  -3   7 -15       3452.30       3391.05        88.27 o                         
  -2   7 -15       1318.90       1343.24        47.78 o                         
  -1   7 -15       3266.26       3229.33        87.28 o                         
   0   7 -15        944.95       1014.84        38.22 o                         
   1   7 -15       1316.46       1446.57        44.34 o                         
   2   7 -15        228.25        266.46        22.35 o                         
   3   7 -15       2297.07       2504.55        70.08 o                         
   4   7 -15       1009.09       1028.55        37.90 o                         
   5   7 -15       9899.07      10019.58       171.81 o                         
   6   7 -15       1547.11       1574.10        45.91 o                         
   7   7 -15       3393.61       3346.10        74.99 o                         
   8   7 -15        543.11        575.21        31.91 o                         
   9   7 -15       1929.33       1996.89        70.72 o                         
  10   7 -15        155.07        128.67        23.68 o                         
  11   7 -15       1958.40       2016.32        84.63 o                         
  12   7 -15        267.50        275.28        37.14 o                         
  13   7 -15       4872.44       4999.76       157.62 o                         
  14   7 -15        124.79        166.64        40.02 o                         
 -10   8 -15       1997.40       2005.24       131.95 o                         
  -9   8 -15        410.41        432.88        89.46 o                         
  -8   8 -15        897.65        929.35        59.77 o                         
  -7   8 -15        199.36        188.56        26.81 o                         
  -6   8 -15       1505.86       1386.52        77.37 o                         
  -5   8 -15        777.06        791.44        41.49 o                         
  -4   8 -15       1897.17       1754.95        82.70 o                         
  -3   8 -15        911.66       1000.49        50.05 o                         
  -2   8 -15       6445.07       6336.50       160.59 o                         
  -1   8 -15        895.25        895.49        40.06 o                         
   0   8 -15       4144.84       4043.31       121.53 o                         
   1   8 -15        341.68        378.56        25.38 o                         
   2   8 -15        635.76        660.08        31.96 o                         
   3   8 -15        670.78        724.60        32.01 o                         
   4   8 -15       6257.05       6056.91       122.34 o                         
   5   8 -15        535.73        528.76        26.77 o                         
   6   8 -15       5715.98       5686.20       116.53 o                         
   7   8 -15        169.43        168.32        19.27 o                         
   8   8 -15       3335.58       3475.19       128.13 o                         
   9   8 -15        258.60        272.66        32.14 o                         
  10   8 -15        217.72        191.78        30.56 o                         
  11   8 -15        409.37        419.96        41.68 o                         
  12   8 -15       2734.48       2656.40       103.25 o                         
  13   8 -15         73.30         76.47        38.00 o                         
  -9   9 -15       1225.21       1157.82        61.65 o                         
  -8   9 -15        249.52        239.21        27.74 o                         
  -7   9 -15        639.35        534.12        38.55 o                         
  -6   9 -15        333.39        332.51        50.95 o                         
  -5   9 -15        620.68        630.61        88.84 o                         
  -4   9 -15        548.33        579.72        46.82 o                         
  -3   9 -15       1601.88       1597.42        77.52 o                         
  -2   9 -15        552.05        605.05        46.62 o                         
  -1   9 -15       1476.28       1725.98        77.57 o                         
   0   9 -15        180.04        196.76        41.42 o                         
   1   9 -15       1402.90       1340.95        72.69 o                         
   2   9 -15        467.16        580.10        53.05 o                         
   3   9 -15       1371.83       1363.65        53.92 o                         
   4   9 -15        284.44        347.14        29.29 o                         
   5   9 -15       1014.36        950.36        41.43 o                         
   6   9 -15        182.14        198.48        22.69 o                         
   7   9 -15       2955.07       3105.68        94.15 o                         
   8   9 -15         79.67         75.38        27.62 o                         
   9   9 -15        716.68        676.62        54.27 o                         
  10   9 -15        187.27        195.34        36.45 o                         
  11   9 -15       1109.24       1127.45       105.46 o                         
  12   9 -15        309.05        282.87        43.21 o                         
  -8  10 -15        746.23        665.14        60.37 o                         
  -7  10 -15        260.46        280.37        37.91 o                         
  -6  10 -15        847.36        697.47        63.27 o                         
  -5  10 -15        267.15        296.02        42.52 o                         
  -4  10 -15        193.59        173.46        35.71 o                         
  -3  10 -15        176.16        173.43        54.31 o                         
  -2  10 -15         55.44         67.61        25.47 o                         
  -1  10 -15         37.95         11.07        23.61 o                         
   0  10 -15        694.39        689.51        42.90 o                         
   1  10 -15        160.23        173.09        25.86 o                         
   2  10 -15        735.13        821.50        46.23 o                         
   3  10 -15        176.87        212.66        32.43 o                         
   4  10 -15        257.46        272.63        26.82 o                         
   5  10 -15        229.89        222.03        24.62 o                         
   6  10 -15        343.33        321.05        27.12 o                         
   7  10 -15        120.73        145.83        27.17 o                         
   8  10 -15        668.11        692.31        69.28 o                         
   9  10 -15         13.35         21.00        26.55 o                         
  10  10 -15        706.75        787.68       132.69 o                         
  11  10 -15         58.45         31.22        38.01 o                         
  -6  11 -15        335.50        394.22        59.23 o                         
  -5  11 -15        277.59        205.90        69.96 o                         
  -4  11 -15         28.17          9.89        29.02 o                         
  -3  11 -15        137.04         89.88        57.37 o                         
  -2  11 -15         81.94         78.44        34.40 o                         
  -1  11 -15        188.84        186.31        52.98 o                         
   0  11 -15        114.76         58.70        30.32 o                         
   1  11 -15        807.57        805.53        56.09 o                         
   2  11 -15         37.66         59.24        27.00 o                         
   3  11 -15        365.95        421.43        42.10 o                         
   4  11 -15         33.59         18.01        22.05 o                         
   5  11 -15         34.68         37.88        23.41 o                         
   6  11 -15         28.57         37.31        23.10 o                         
   7  11 -15        156.29        171.13        33.74 o                         
   8  11 -15         98.65        148.15        41.54 o                         
   9  11 -15        393.95        311.20       114.60 o                         
  -4  12 -15         49.67         92.52        61.05 o                         
  -3  12 -15        198.49        320.46       117.84 o                         
  -2  12 -15        312.13        361.74        58.18 o                         
  -1  12 -15        130.11        204.11        72.71 o                         
   0  12 -15         87.29        145.24        64.02 o                         
   1  12 -15          1.13         12.77        53.64 o                         
   2  12 -15         19.28         58.46        32.35 o                         
   3  12 -15          2.57         -0.60        23.80 o                         
   4  12 -15         30.75         68.66        30.92 o                         
   5  12 -15         41.03         17.47        30.91 o                         
   6  12 -15        276.99        259.19        52.81 o                         
   7  12 -15          3.79        -12.50        56.21 o                         
   0  13 -15         13.06         38.87        37.94 o                         
   1  13 -15        472.97        411.32        93.54 o                         
   2  13 -15        164.05        144.08        67.74 o                         
   3  13 -15        550.17        497.02       165.19 o                         
   4  13 -15         75.98         52.95        35.29 o                         
 -13   0 -14        444.19        488.52        63.88 o                         
 -12   0 -14       2410.68       2398.75       137.48 o                         
 -11   0 -14       1101.52       1227.06       152.06 o                         
 -10   0 -14       4904.66       4676.01       337.73 o                         
  -9   0 -14       1305.71       1169.82        86.26 o                         
  -8   0 -14       5433.07       5277.86       234.17 o                         
  -7   0 -14       1632.03       1630.25        97.80 o                         
  -6   0 -14       6021.81       6572.05       271.05 o                         
  -5   0 -14       1104.51       1107.14        83.75 o                         
  -4   0 -14       3986.13       4451.73       146.68 o                         
  -3   0 -14       1144.93       1078.98        51.21 o                         
  -2   0 -14      13375.37      13170.00       305.09 o                         
  -1   0 -14       1797.37       1695.54        73.70 o                         
   0   0 -14        237.33        223.64        27.05 o                         
   1   0 -14       1428.49       1444.95        62.77 o                         
   2   0 -14      11097.16      11060.41       287.77 o                         
   3   0 -14       2885.10       2863.18       178.40 o                         
   4   0 -14       7716.81       7725.37       264.29 o                         
   5   0 -14       1028.83       1062.62        52.68 o                         
   6   0 -14       2398.90       2356.95        87.23 o                         
   7   0 -14       1427.90       1415.54        66.95 o                         
   8   0 -14       5226.41       5376.36       166.86 o                         
   9   0 -14        465.31        421.76        45.57 o                         
  10   0 -14        145.63        269.74        37.62 o                         
  11   0 -14       1195.20       1380.89        76.17 o                         
  12   0 -14       4324.32       4356.38       200.40 o                         
  13   0 -14        538.75        614.63        67.17 o                         
  14   0 -14       6342.53       6482.61       269.53 o                         
  15   0 -14        115.35        161.31        49.59 o                         
  16   0 -14       3725.41       3705.89       275.66 o                         
  17   0 -14         35.41        -16.76        65.52 o                         
 -13   1 -14       1075.24       1029.22        80.20 o                         
 -12   1 -14       1022.86       1063.51        55.55 o                         
 -11   1 -14       1758.15       1674.06        67.68 o                         
 -10   1 -14       2435.45       2416.58        94.35 o                         
  -9   1 -14       5580.63       5332.29       155.42 o                         
  -8   1 -14       1217.30       1189.10        55.09 o                         
  -7   1 -14       3182.19       3217.22        95.93 o                         
  -6   1 -14       1819.09       1804.60        65.91 o                         
  -5   1 -14       7558.76       7960.60       179.74 o                         
  -4   1 -14       2063.74       2077.95        68.39 o                         
  -3   1 -14       3497.70       3444.61        85.11 o                         
  -2   1 -14       1732.32       1691.99        52.35 o                         
  -1   1 -14       7208.04       7382.12       180.97 o                         
   0   1 -14        723.06        678.28        36.62 o                         
   1   1 -14       5439.60       5529.02       139.79 o                         
   2   1 -14       1408.81       1410.18        80.09 o                         
   3   1 -14      11734.29      11592.39       262.00 o                         
   4   1 -14       1254.50       1250.65        46.98 o                         
   5   1 -14       8254.76       8240.88       157.01 o                         
   6   1 -14        784.84        739.30        27.82 o                         
   7   1 -14       5370.89       5389.50       126.29 o                         
   8   1 -14        324.97        328.86        19.94 o                         
   9   1 -14       3302.14       3489.05        93.10 o                         
  10   1 -14        403.76        362.43        27.54 o                         
  11   1 -14       5002.11       4914.08       124.77 o                         
  12   1 -14        467.70        466.34        48.30 o                         
  13   1 -14       3967.83       3734.10       148.64 o                         
  14   1 -14        265.84        285.03        45.42 o                         
  15   1 -14       4931.42       5205.85       189.41 o                         
  16   1 -14        105.10        133.75        48.88 o                         
 -13   2 -14        642.45        744.87        71.70 o                         
 -12   2 -14        757.18        835.21        58.60 o                         
 -11   2 -14        350.88        437.62        39.80 o                         
 -10   2 -14       1705.47       1560.53        71.62 o                         
  -9   2 -14       1156.02       1341.98        66.26 o                         
  -8   2 -14       1568.01       1569.33        70.79 o                         
  -7   2 -14        230.08        312.75        33.18 o                         
  -6   2 -14       2649.01       2935.20       141.48 o                         
  -5   2 -14       1215.47       1415.50        68.81 o                         
  -4   2 -14       4241.26       4117.73       121.71 o                         
  -3   2 -14       1178.44       1151.13        47.88 o                         
  -2   2 -14       1949.39       1998.99        64.50 o                         
  -1   2 -14        802.21        977.32        45.51 o                         
   0   2 -14      10326.30      11362.43       398.58 o                         
   1   2 -14       1398.59       1440.85        49.50 o                         
   2   2 -14       8199.87       8332.73       175.90 o                         
   3   2 -14        871.73        892.37        35.44 o                         
   4   2 -14       7110.73       6971.99       149.00 o                         
   5   2 -14        686.87        634.45        27.20 o                         
   6   2 -14      11034.65      10983.33       191.78 o                         
   7   2 -14        392.35        349.51        19.56 o                         
   8   2 -14       1811.52       1846.22        50.05 o                         
   9   2 -14          7.25          9.46        20.89 o                         
  10   2 -14       4260.62       4317.10       110.80 o                         
  11   2 -14         34.36         29.08        16.62 o                         
  12   2 -14       2580.17       2380.02       128.66 o                         
  13   2 -14        174.01        111.71        32.41 o                         
  14   2 -14       2987.07       3194.53       160.45 o                         
  15   2 -14         77.88         59.60        36.34 o                         
  16   2 -14       1644.02       1583.45       121.72 o                         
 -13   3 -14       1519.90       1429.64        85.95 o                         
 -12   3 -14        473.34        554.27        48.11 o                         
 -11   3 -14        338.96        248.20        32.18 o                         
 -10   3 -14         68.03         77.26        23.76 o                         
  -9   3 -14       1544.68       1583.93        62.33 o                         
  -8   3 -14        961.64        886.46        45.04 o                         
  -7   3 -14       3650.04       3582.11        93.55 o                         
  -6   3 -14       1921.78       2006.56        63.60 o                         
  -5   3 -14       3739.88       3569.86       113.50 o                         
  -4   3 -14        499.14        489.56        32.07 o                         
  -3   3 -14       2842.37       2782.04        63.41 o                         
  -2   3 -14        309.04        326.32        21.54 o                         
  -1   3 -14       4362.34       4335.69       102.38 o                         
   0   3 -14        506.44        541.14        27.66 o                         
   1   3 -14       4975.37       4854.13       104.90 o                         
   2   3 -14        715.06        766.43        30.42 o                         
   3   3 -14       5321.22       5317.59       111.11 o                         
   4   3 -14        420.66        428.50        21.07 o                         
   5   3 -14        563.47        619.28        26.33 o                         
   6   3 -14        513.90        541.84        23.67 o                         
   7   3 -14       3179.68       2994.04        58.53 o                         
   8   3 -14        420.15        433.69        18.29 o                         
   9   3 -14       2114.19       2035.74        60.93 o                         
  10   3 -14         26.96         13.81        17.97 o                         
  11   3 -14       5104.33       5054.35       140.23 o                         
  12   3 -14        363.27        449.22        40.76 o                         
  13   3 -14       1717.62       1721.68       131.67 o                         
  14   3 -14         28.75         48.96        39.73 o                         
  15   3 -14       1482.59       1520.76        90.79 o                         
  16   3 -14        112.15        138.50        67.83 o                         
 -13   4 -14        384.99        462.40        52.03 o                         
 -12   4 -14        198.93        236.54        40.17 o                         
 -11   4 -14         40.96         41.61        23.47 o                         
 -10   4 -14        150.12        149.92        26.86 o                         
  -9   4 -14         88.24         77.23        23.59 o                         
  -8   4 -14        468.95        384.32        41.55 o                         
  -7   4 -14        589.67        512.58        36.17 o                         
  -6   4 -14       1538.13       1411.54        51.79 o                         
  -5   4 -14        126.69        147.79        20.45 o                         
  -4   4 -14         14.29         37.13        14.03 o                         
  -3   4 -14        132.95        114.30        15.41 o                         
  -2   4 -14        391.96        453.08        29.07 o                         
  -1   4 -14        572.02        542.18        31.66 o                         
   0   4 -14       4410.99       4245.83        95.27 o                         
   1   4 -14        828.48        847.12        37.17 o                         
   2   4 -14       4522.55       4184.44       101.03 o                         
   3   4 -14        175.15        161.26        15.47 o                         
   4   4 -14        231.77        265.33        15.72 o                         
   5   4 -14         93.67         99.00        15.51 o                         
   6   4 -14       1074.03       1071.76        38.19 o                         
   7   4 -14        103.63        105.88        13.42 o                         
   8   4 -14       1322.07       1210.49        38.85 o                         
   9   4 -14        299.60        243.50        29.70 o                         
  10   4 -14       3465.19       3494.71       113.47 o                         
  11   4 -14        134.47        141.84        26.82 o                         
  12   4 -14       1108.71       1115.65        71.40 o                         
  13   4 -14          0.11         -3.62        26.14 o                         
  14   4 -14        324.09        464.75        63.81 o                         
  15   4 -14         11.96         14.46        30.53 o                         
  16   4 -14        400.22        462.43       132.29 o                         
 -12   5 -14        122.36         87.04        37.77 o                         
 -11   5 -14        221.36        217.66        30.50 o                         
 -10   5 -14         57.21         51.87        22.62 o                         
  -9   5 -14          3.22         46.58        24.18 o                         
  -8   5 -14         74.18         95.87        23.52 o                         
  -7   5 -14        162.12        110.31        23.37 o                         
  -6   5 -14        149.76        183.67        25.16 o                         
  -5   5 -14        448.40        424.76        31.93 o                         
  -4   5 -14        216.12        247.62        19.66 o                         
  -3   5 -14        815.69        789.22        30.76 o                         
  -2   5 -14        539.98        564.89        32.43 o                         
  -1   5 -14        702.73        697.38        34.68 o                         
   0   5 -14        270.78        279.16        22.55 o                         
   1   5 -14        918.72        944.24        37.17 o                         
   2   5 -14          5.58         10.23        10.11 o                         
   3   5 -14        508.91        472.40        24.80 o                         
   4   5 -14         37.81         17.79        13.17 o                         
   5   5 -14        371.24        419.64        24.81 o                         
   6   5 -14        365.63        379.22        20.80 o                         
   7   5 -14       1456.07       1444.15        40.84 o                         
   8   5 -14         77.61         55.78        13.40 o                         
   9   5 -14        360.81        349.10        32.71 o                         
  10   5 -14         12.28          3.88        20.57 o                         
  11   5 -14        155.54        169.02        32.06 o                         
  12   5 -14         12.95         29.99        25.73 o                         
  13   5 -14        477.97        454.23        43.24 o                         
  14   5 -14        151.81        185.78        34.99 o                         
  15   5 -14         48.94         67.36        37.97 o                         
 -12   6 -14        523.98        461.16        79.44 o                         
 -11   6 -14        121.50        189.26        44.21 o                         
 -10   6 -14        447.24        442.35        54.82 o                         
  -9   6 -14         96.31        139.59        28.86 o                         
  -8   6 -14        910.28        910.21        63.42 o                         
  -7   6 -14        319.08        366.32        34.43 o                         
  -6   6 -14         85.10         50.68        26.61 o                         
  -5   6 -14         37.25         59.74        17.27 o                         
  -4   6 -14        872.91        839.74        35.11 o                         
  -3   6 -14        440.75        431.90        32.08 o                         
  -2   6 -14       2528.51       2515.60        69.16 o                         
  -1   6 -14        635.54        580.07        34.25 o                         
   0   6 -14        436.46        435.40        24.63 o                         
   1   6 -14        351.58        359.32        23.87 o                         
   2   6 -14       2493.35       2374.42        77.17 o                         
   3   6 -14        355.39        403.73        25.20 o                         
   4   6 -14        503.59        509.05        27.38 o                         
   5   6 -14        109.42        110.89        15.01 o                         
   6   6 -14        777.00        784.24        29.74 o                         
   7   6 -14        187.48        189.58        17.48 o                         
   8   6 -14        703.20        749.63        30.69 o                         
   9   6 -14         72.59         87.87        16.03 o                         
  10   6 -14        797.72        873.43        45.20 o                         
  11   6 -14          2.92        -16.41        19.63 o                         
  12   6 -14        757.63        683.13        50.06 o                         
  13   6 -14         49.01         41.65        24.88 o                         
  14   6 -14        147.96        201.55        34.47 o                         
  15   6 -14         24.08          1.33        38.73 o                         
 -11   7 -14        110.19        154.47        35.22 o                         
 -10   7 -14          8.21         -0.38        32.82 o                         
  -9   7 -14        280.79        199.75        40.79 o                         
  -8   7 -14        402.86        429.40        51.82 o                         
  -7   7 -14       1378.25       1465.72        63.10 o                         
  -6   7 -14        449.37        502.26        31.33 o                         
  -5   7 -14        241.57        226.43        22.43 o                         
  -4   7 -14        212.57        252.26        21.87 o                         
  -3   7 -14         65.78         79.08        22.17 o                         
  -2   7 -14         20.56         32.45        15.47 o                         
  -1   7 -14        163.40        188.01        20.33 o                         
   0   7 -14        809.33        786.07        54.01 o                         
   1   7 -14       2999.39       3013.51        72.73 o                         
   2   7 -14        565.65        618.78        36.44 o                         
   3   7 -14       1931.53       1986.44        58.11 o                         
   4   7 -14        281.61        313.01        21.59 o                         
   5   7 -14        313.55        340.87        24.79 o                         
   6   7 -14         17.32         10.63        12.75 o                         
   7   7 -14        259.56        254.69        19.03 o                         
   8   7 -14         20.61          0.43        13.10 o                         
   9   7 -14       1056.42       1117.45        52.36 o                         
  10   7 -14         15.56         31.39        19.53 o                         
  11   7 -14       1346.26       1111.22        71.29 o                         
  12   7 -14         14.13          9.79        24.92 o                         
  13   7 -14         91.08        173.71        32.09 o                         
  14   7 -14         16.26          7.78        40.19 o                         
 -11   8 -14        332.02        357.01        57.19 o                         
 -10   8 -14        256.98        283.76        41.45 o                         
  -9   8 -14        211.71        208.32        36.43 o                         
  -8   8 -14        209.17        197.85        37.90 o                         
  -7   8 -14         13.07         23.31        23.82 o                         
  -6   8 -14       1396.41       1353.60        58.83 o                         
  -5   8 -14        572.53        566.66        37.70 o                         
  -4   8 -14        993.76        818.98        47.10 o                         
  -3   8 -14        100.02         48.07        18.53 o                         
  -2   8 -14        669.27        672.05        37.43 o                         
  -1   8 -14        127.35        112.75        18.08 o                         
   0   8 -14         82.47         98.68        13.07 o                         
   1   8 -14         19.87         16.17         9.21 o                         
   2   8 -14        282.82        330.05        38.19 o                         
   3   8 -14        106.49        129.64        16.54 o                         
   4   8 -14       2158.24       2051.77        55.83 o                         
   5   8 -14        239.35        270.49        20.36 o                         
   6   8 -14       1480.33       1424.32        43.26 o                         
   7   8 -14        193.62        226.23        19.19 o                         
   8   8 -14        460.13        460.64        26.27 o                         
   9   8 -14         79.80         69.17        20.41 o                         
  10   8 -14        372.48        419.18        37.42 o                         
  11   8 -14         59.44         72.88        25.70 o                         
  12   8 -14       1524.77       1508.43        72.78 o                         
  13   8 -14         89.64         79.05        28.72 o                         
  14   8 -14       1604.72       1837.70       179.46 o                         
 -10   9 -14        792.23        816.30        61.69 o                         
  -9   9 -14       1652.40       1876.13        91.18 o                         
  -8   9 -14        320.79        392.36        46.26 o                         
  -7   9 -14        325.82        371.77        30.49 o                         
  -6   9 -14        216.34        236.01        27.30 o                         
  -5   9 -14       1606.85       1719.09        76.72 o                         
  -4   9 -14        339.38        305.21        61.36 o                         
  -3   9 -14       3692.60       3784.10       154.61 o                         
  -2   9 -14       1095.31       1107.41        61.40 o                         
  -1   9 -14       3448.45       3400.80       105.23 o                         
   0   9 -14        638.82        611.79        39.44 o                         
   1   9 -14        758.11        753.05        38.83 o                         
   2   9 -14        339.65        334.11        23.27 o                         
   3   9 -14       1970.45       1955.10        66.37 o                         
   4   9 -14        272.48        267.37        21.99 o                         
   5   9 -14       4700.88       4810.28       136.46 o                         
   6   9 -14        251.00        224.50        20.53 o                         
   7   9 -14       2734.70       2797.39        70.36 o                         
   8   9 -14        523.75        637.88        51.13 o                         
   9   9 -14       1578.11       1564.84        80.47 o                         
  10   9 -14        114.38        107.92        30.03 o                         
  11   9 -14        931.61        957.12        66.23 o                         
  12   9 -14        111.57        136.53        47.95 o                         
  13   9 -14       2557.92       2483.63       212.98 o                         
  -9  10 -14        815.25        834.61        60.94 o                         
  -8  10 -14       2209.86       2126.32        97.59 o                         
  -7  10 -14        265.61        287.61        32.36 o                         
  -6  10 -14        842.60        835.59        47.29 o                         
  -5  10 -14        452.30        538.49        44.77 o                         
  -4  10 -14       1427.25       1501.75        83.94 o                         
  -3  10 -14        626.70        662.17        63.57 o                         
  -2  10 -14       4740.54       4984.69       187.43 o                         
  -1  10 -14        252.48        284.47        34.73 o                         
   0  10 -14       1809.80       1991.24        73.78 o                         
   1  10 -14        437.17        462.21        51.77 o                         
   2  10 -14       1270.05       1289.97        57.83 o                         
   3  10 -14        575.03        591.29        35.44 o                         
   4  10 -14       2725.42       2754.42        76.77 o                         
   5  10 -14        313.65        347.45        26.60 o                         
   6  10 -14       2611.20       2747.92       113.14 o                         
   7  10 -14        316.51        407.46        47.75 o                         
   8  10 -14       2090.87       2000.38        91.96 o                         
   9  10 -14        182.94        204.93        32.82 o                         
  10  10 -14        943.32        909.38        63.10 o                         
  11  10 -14        196.50        284.53        74.12 o                         
  12  10 -14       2512.44       2626.82       215.90 o                         
  -7  11 -14       2450.21       2474.90       103.45 o                         
  -6  11 -14        913.17       1044.21        81.10 o                         
  -5  11 -14       1136.07        908.19       151.49 o                         
  -4  11 -14        982.91        936.47        85.16 o                         
  -3  11 -14       2257.62       2167.20        96.54 o                         
  -2  11 -14        605.05        590.56        57.03 o                         
  -1  11 -14       3671.28       3888.83       208.76 o                         
   0  11 -14        219.79        203.49        48.06 o                         
   1  11 -14       1992.71       2117.75       108.77 o                         
   2  11 -14        584.52        554.19        47.22 o                         
   3  11 -14       2945.59       2992.01       114.54 o                         
   4  11 -14        544.96        492.20        45.81 o                         
   5  11 -14       2259.29       2539.65       108.15 o                         
   6  11 -14        439.30        593.00        42.74 o                         
   7  11 -14       4760.78       4659.75       226.94 o                         
   8  11 -14        186.60        159.61        41.12 o                         
   9  11 -14       1843.46       1615.91       103.93 o                         
  10  11 -14         68.20         91.64        38.84 o                         
  -5  12 -14        899.90       1091.01        95.29 o                         
  -4  12 -14       1157.51       1246.43       199.32 o                         
  -3  12 -14        252.29        198.65        45.95 o                         
  -2  12 -14       1550.25       1467.57        76.61 o                         
  -1  12 -14        509.00        546.02        47.25 o                         
   0  12 -14       3797.31       3950.57       184.78 o                         
   1  12 -14        531.27        502.03        55.68 o                         
   2  12 -14       3252.00       3374.71       149.57 o                         
   3  12 -14        828.60        862.09        62.22 o                         
   4  12 -14       3880.05       4160.16       161.18 o                         
   5  12 -14        324.67        317.18        33.83 o                         
   6  12 -14       2333.55       2562.49       183.73 o                         
   7  12 -14        232.29        239.04        67.56 o                         
   8  12 -14       1777.95       1655.04       158.18 o                         
  -3  13 -14       1325.52       1538.40       163.68 o                         
  -2  13 -14        380.39        536.97        77.49 o                         
  -1  13 -14       1528.99       1526.51       109.42 o                         
   0  13 -14        659.27        612.34        72.34 o                         
   1  13 -14       3322.55       3287.85       258.82 o                         
   2  13 -14        615.88        740.62        77.30 o                         
   3  13 -14       2088.31       2198.33       125.88 o                         
   4  13 -14        101.19        120.04        43.25 o                         
   5  13 -14       1046.57       1133.26        86.30 o                         
   6  13 -14        169.46         93.45        55.68 o                         
 -14   1 -13         34.27         64.91        28.58 o                         
 -13   1 -13         93.77        101.98        29.03 o                         
 -12   1 -13        105.29         99.56        30.11 o                         
 -11   1 -13        788.75        669.77        47.99 o                         
 -10   1 -13        139.43        196.01        29.46 o                         
  -9   1 -13       1071.36       1086.43        55.74 o                         
  -8   1 -13        273.66        336.75        30.43 o                         
  -7   1 -13        872.77        773.19        46.07 o                         
  -6   1 -13        137.71        155.06        22.59 o                         
  -5   1 -13          8.64         10.36        16.55 o                         
  -4   1 -13         80.14         82.89        17.43 o                         
  -3   1 -13       2478.52       2403.84        65.22 o                         
  -2   1 -13        844.04        863.38        34.27 o                         
  -1   1 -13       2017.52       1785.80        63.02 o                         
   0   1 -13        389.97        405.72        27.84 o                         
   1   1 -13         11.39         21.57        14.30 o                         
   2   1 -13        189.88        198.20        19.64 o                         
   3   1 -13       4029.79       4092.34       105.75 o                         
   4   1 -13        123.67        122.61        16.57 o                         
   5   1 -13       3304.79       3441.38        71.66 o                         
   6   1 -13         35.90         25.39         9.80 o                         
   7   1 -13       2453.14       2379.23        66.18 o                         
   8   1 -13        342.79        286.18        27.43 o                         
   9   1 -13        951.47       1007.61        59.95 o                         
  10   1 -13        817.80        741.03        36.96 o                         
  11   1 -13        684.19        686.44        34.74 o                         
  12   1 -13        160.48        138.48        33.30 o                         
  13   1 -13        250.88        203.35        39.18 o                         
  14   1 -13          7.88         39.15        29.60 o                         
  15   1 -13       1543.81       1490.84        90.61 o                         
  16   1 -13          3.18        -15.56        38.14 o                         
  17   1 -13        669.60        524.35        74.32 o                         
 -14   2 -13        119.95        130.75        36.37 o                         
 -13   2 -13        293.98        326.67        55.33 o                         
 -12   2 -13       1178.61       1133.31        69.08 o                         
 -11   2 -13       1099.14       1071.57        66.86 o                         
 -10   2 -13       1604.50       1545.57        78.81 o                         
  -9   2 -13        807.24        895.05        46.81 o                         
  -8   2 -13        346.07        313.56        29.45 o                         
  -7   2 -13        189.27        147.06        26.06 o                         
  -6   2 -13        226.16        143.27        24.66 o                         
  -5   2 -13        750.69        765.22        44.16 o                         
  -4   2 -13       1796.08       1940.06        84.89 o                         
  -3   2 -13       2716.62       2831.69        80.21 o                         
  -2   2 -13      12114.96      12028.67       246.76 o                         
  -1   2 -13        827.75        714.55        37.94 o                         
   0   2 -13       1123.70       1025.90        43.72 o                         
   1   2 -13        133.07        109.30        16.50 o                         
   2   2 -13        600.52        586.88        37.76 o                         
   3   2 -13        362.65        357.93        21.72 o                         
   4   2 -13       2347.87       2298.35        62.84 o                         
   5   2 -13        425.78        400.27        20.95 o                         
   6   2 -13       6063.21       6084.21       114.59 o                         
   7   2 -13        389.13        324.46        18.26 o                         
   8   2 -13       4642.32       4418.70       101.11 o                         
   9   2 -13        213.86        226.90        34.11 o                         
  10   2 -13         82.81         72.72        16.67 o                         
  11   2 -13        125.77        120.37        19.00 o                         
  12   2 -13        512.30        654.78        55.02 o                         
  13   2 -13        143.06        106.04        33.42 o                         
  14   2 -13       1896.59       1861.40        98.25 o                         
  15   2 -13         34.09         17.79        32.85 o                         
  16   2 -13       2184.85       2337.23       146.30 o                         
  17   2 -13         36.99         49.11        42.75 o                         
 -14   3 -13        553.75        706.26       165.54 o                         
 -13   3 -13        998.78        977.96       111.26 o                         
 -12   3 -13        494.82        508.90        51.83 o                         
 -11   3 -13       1473.56       1477.93        68.94 o                         
 -10   3 -13        681.04        750.32        46.82 o                         
  -9   3 -13       1185.92       1270.43        62.24 o                         
  -8   3 -13        113.51        101.25        21.12 o                         
  -7   3 -13        727.31        836.05        42.38 o                         
  -6   3 -13        778.74        724.01        39.63 o                         
  -5   3 -13       6187.47       6323.91       134.76 o                         
  -4   3 -13       1175.69       1240.33        44.80 o                         
  -3   3 -13       3315.85       3601.59        74.91 o                         
  -2   3 -13        534.75        577.66        28.31 o                         
  -1   3 -13       4171.94       4464.81       141.22 o                         
   0   3 -13        275.37        218.14        18.58 o                         
   1   3 -13       3747.96       3554.18        80.41 o                         
   2   3 -13        181.39        178.30        15.74 o                         
   3   3 -13       1436.71       1261.81        38.40 o                         
   4   3 -13        277.88        281.26        17.55 o                         
   5   3 -13       4044.54       4037.86       111.34 o                         
   6   3 -13        195.28        224.48        17.37 o                         
   7   3 -13       3031.75       2766.11        59.24 o                         
   8   3 -13        471.53        436.49        20.10 o                         
   9   3 -13       4294.47       3936.36       106.34 o                         
  10   3 -13        737.39        709.00        40.38 o                         
  11   3 -13       2370.05       2355.91        74.62 o                         
  12   3 -13        315.37        356.52        42.30 o                         
  13   3 -13        919.03        984.18        67.19 o                         
  14   3 -13          0.89         -7.67        30.12 o                         
  15   3 -13       2621.52       2583.38       212.36 o                         
  16   3 -13        251.66        225.83        75.72 o                         
  17   3 -13       1201.79       1256.31       147.98 o                         
 -13   4 -13       1009.66       1000.60        87.54 o                         
 -12   4 -13       2062.00       1905.36        80.28 o                         
 -11   4 -13        338.78        314.48        34.61 o                         
 -10   4 -13        733.56        734.61        47.11 o                         
  -9   4 -13        566.69        493.14        49.85 o                         
  -8   4 -13       4665.89       4303.55       136.76 o                         
  -7   4 -13        889.19        961.71        46.45 o                         
  -6   4 -13       2955.61       2974.94        89.42 o                         
  -5   4 -13       1913.34       1993.67        68.29 o                         
  -4   4 -13       6846.85       6805.05       142.12 o                         
  -3   4 -13        680.73        737.19        28.23 o                         
  -2   4 -13       2561.77       2644.44        62.66 o                         
  -1   4 -13       1187.42       1263.33        46.40 o                         
   0   4 -13      12123.19      12244.64       229.18 o                         
   1   4 -13        792.23        776.17        33.24 o                         
   2   4 -13       4391.08       4617.03       109.24 o                         
   3   4 -13       1056.93       1048.03        42.29 o                         
   4   4 -13       4541.44       4600.10       100.98 o                         
   5   4 -13        476.22        493.61        28.03 o                         
   6   4 -13       3354.51       3353.22       105.86 o                         
   7   4 -13       1247.39       1246.15        37.03 o                         
   8   4 -13      11086.98      10579.97       192.50 o                         
   9   4 -13        378.06        435.87        34.38 o                         
  10   4 -13       5812.72       5738.20       156.33 o                         
  11   4 -13        232.25        200.38        26.59 o                         
  12   4 -13       3564.21       3186.02       162.22 o                         
  13   4 -13         76.00         65.82        28.48 o                         
  14   4 -13       2111.74       1948.60       100.66 o                         
  15   4 -13        147.52        139.16        67.12 o                         
  16   4 -13       1815.99       1417.39       112.61 o                         
 -13   5 -13       1800.50       1853.55       116.42 o                         
 -12   5 -13        671.87        613.10        66.22 o                         
 -11   5 -13        860.32        922.18        60.58 o                         
 -10   5 -13        133.70        106.81        27.97 o                         
  -9   5 -13       1635.15       1712.80        71.99 o                         
  -8   5 -13       2035.49       2065.30        79.38 o                         
  -7   5 -13       6412.18       6397.19       155.25 o                         
  -6   5 -13       1180.45       1182.71        51.18 o                         
  -5   5 -13       2664.70       2906.46        93.85 o                         
  -4   5 -13        154.74        171.00        18.31 o                         
  -3   5 -13       2874.81       2906.31        68.32 o                         
  -2   5 -13        637.08        667.32        42.39 o                         
  -1   5 -13       3579.61       3614.56       101.38 o                         
   0   5 -13       1713.61       1876.95        69.12 o                         
   1   5 -13      12255.60      12705.86       254.33 o                         
   2   5 -13       1390.28       1494.06        64.17 o                         
   3   5 -13       4353.68       4651.97       102.72 o                         
   4   5 -13        227.64        266.80        20.48 o                         
   5   5 -13        573.16        588.58        25.11 o                         
   6   5 -13        154.65        183.13        16.63 o                         
   7   5 -13       4975.67       4963.98        93.29 o                         
   8   5 -13       1052.49       1047.72        34.52 o                         
   9   5 -13       9781.82       9788.78       218.50 o                         
  10   5 -13        257.45        302.05        29.26 o                         
  11   5 -13       7146.98       7286.29       169.48 o                         
  12   5 -13        201.60        221.08        31.19 o                         
  13   5 -13       2078.71       2204.86        91.70 o                         
  14   5 -13        179.95        130.17        31.53 o                         
  15   5 -13       1463.27       1514.41       245.92 o                         
  16   5 -13         94.91        154.16        50.39 o                         
 -13   6 -13       1047.27       1251.16       170.77 o                         
 -12   6 -13       2437.61       2224.85       105.19 o                         
 -11   6 -13        456.12        543.86        48.44 o                         
 -10   6 -13       2321.95       2318.06        86.78 o                         
  -9   6 -13       1450.03       1516.84       117.78 o                         
  -8   6 -13       3106.65       3064.78       115.05 o                         
  -7   6 -13       1368.26       1589.62        65.99 o                         
  -6   6 -13       7152.32       7027.65       164.65 o                         
  -5   6 -13       1591.28       1639.53        60.41 o                         
  -4   6 -13       5940.43       6321.76       124.75 o                         
  -3   6 -13        145.36        158.30        18.11 o                         
  -2   6 -13       3378.64       3590.59       103.11 o                         
  -1   6 -13       1198.18       1095.97        46.40 o                         
   0   6 -13       9290.76       8933.65       208.24 o                         
   1   6 -13       1391.11       1410.13        43.01 o                         
   2   6 -13      10977.30      10556.46       179.82 o                         
   3   6 -13        648.29        632.17        36.52 o                         
   4   6 -13       2264.78       2338.21        62.34 o                         
   5   6 -13         84.36         74.83        12.69 o                         
   6   6 -13       4442.73       4516.04        88.11 o                         
   7   6 -13        544.74        486.16        23.65 o                         
   8   6 -13       4732.33       4585.92        96.76 o                         
   9   6 -13        741.03        785.21        33.63 o                         
  10   6 -13       5835.10       5557.86       141.86 o                         
  11   6 -13        153.37        109.01        26.98 o                         
  12   6 -13       2384.24       2221.04        89.88 o                         
  13   6 -13         53.86         65.10        27.21 o                         
  14   6 -13       2385.32       2475.87       215.81 o                         
  15   6 -13         94.28        121.81        71.15 o                         
 -12   7 -13        948.31        995.25        70.26 o                         
 -11   7 -13       3309.49       3106.15       127.44 o                         
 -10   7 -13       1688.35       1804.44        77.89 o                         
  -9   7 -13       3715.15       3391.17       133.56 o                         
  -8   7 -13        687.03        669.13        50.32 o                         
  -7   7 -13       2872.18       2685.48       126.51 o                         
  -6   7 -13        971.47        881.76        54.80 o                         
  -5   7 -13       5226.60       4806.48       102.91 o                         
  -4   7 -13       1612.74       1640.32        52.42 o                         
  -3   7 -13       7315.00       7098.12       162.34 o                         
  -2   7 -13       2018.80       1984.51        65.47 o                         
  -1   7 -13       4689.38       4506.15       108.14 o                         
   0   7 -13        495.38        491.02        25.35 o                         
   1   7 -13       1997.93       1918.08        62.25 o                         
   2   7 -13         29.09         40.18        13.95 o                         
   3   7 -13       2944.13       2880.24        67.11 o                         
   4   7 -13        496.39        487.00        24.86 o                         
   5   7 -13       5963.88       6002.48       111.58 o                         
   6   7 -13        678.96        633.86        27.11 o                         
   7   7 -13       5666.76       5616.18       116.12 o                         
   8   7 -13        238.30        236.97        19.70 o                         
   9   7 -13        894.91        871.32        36.72 o                         
  10   7 -13        117.19         92.58        25.10 o                         
  11   7 -13       1107.41       1091.62        59.31 o                         
  12   7 -13         49.30         57.48        24.72 o                         
  13   7 -13       3650.74       3646.49       125.44 o                         
  14   7 -13         94.52         61.30        41.59 o                         
  15   7 -13       2492.00       2734.38       226.10 o                         
 -11   8 -13        509.21        507.09        49.45 o                         
 -10   8 -13       1957.20       1807.19        89.53 o                         
  -9   8 -13        490.01        476.19        52.09 o                         
  -8   8 -13        954.42        903.53        61.27 o                         
  -7   8 -13        524.83        507.26        51.01 o                         
  -6   8 -13       2051.77       1812.34        63.71 o                         
  -5   8 -13        541.03        498.34        31.51 o                         
  -4   8 -13       1668.72       1585.60        72.38 o                         
  -3   8 -13       1384.99       1348.82        71.34 o                         
  -2   8 -13       3913.37       3894.42       102.07 o                         
  -1   8 -13       1042.87       1045.26        49.35 o                         
   0   8 -13       1518.88       1557.63        45.85 o                         
   1   8 -13        693.88        643.62        27.01 o                         
   2   8 -13       2738.37       2797.48        67.02 o                         
   3   8 -13        961.52       1092.05        37.12 o                         
   4   8 -13       4668.33       4726.30        98.54 o                         
   5   8 -13        625.14        683.92        28.84 o                         
   6   8 -13       6371.36       6679.06       123.68 o                         
   7   8 -13        453.34        528.30        25.41 o                         
   8   8 -13       3796.36       3910.98        86.22 o                         
   9   8 -13        129.60        102.39        19.50 o                         
  10   8 -13       1298.47       1230.79        84.84 o                         
  11   8 -13         70.49         57.29        31.27 o                         
  12   8 -13       1767.84       1704.60        76.77 o                         
  13   8 -13         68.74        129.81        67.39 o                         
  14   8 -13       2468.16       1997.12       185.13 o                         
 -10   9 -13        409.95        538.97        62.23 o                         
  -9   9 -13       2003.79       1845.51        88.77 o                         
  -8   9 -13        538.57        621.43        49.72 o                         
  -7   9 -13        830.06        800.10        41.13 o                         
  -6   9 -13        265.34        261.21        28.37 o                         
  -5   9 -13        788.65        742.88        47.93 o                         
  -4   9 -13        430.85        445.24        45.76 o                         
  -3   9 -13       1237.97       1232.65        62.57 o                         
  -2   9 -13        285.13        272.40        27.70 o                         
  -1   9 -13       2812.67       2928.47        92.52 o                         
   0   9 -13        406.28        413.68        21.41 o                         
   1   9 -13       1817.34       1899.06        50.78 o                         
   2   9 -13        401.33        440.14        37.01 o                         
   3   9 -13       2418.93       2538.20        83.45 o                         
   4   9 -13        145.63        174.41        17.96 o                         
   5   9 -13       1032.53       1025.77        36.71 o                         
   6   9 -13         81.55        109.13        15.76 o                         
   7   9 -13       3347.39       3307.39        73.43 o                         
   8   9 -13        227.08        266.60        22.58 o                         
   9   9 -13       1805.31       1839.21        74.87 o                         
  10   9 -13        124.33        159.68        56.85 o                         
  11   9 -13       1966.66       1928.58        94.65 o                         
  12   9 -13        186.45        207.83        77.05 o                         
  13   9 -13       1190.51        918.76       125.46 o                         
  -9  10 -13         27.39         35.86        35.90 o                         
  -8  10 -13        984.19       1033.63        64.94 o                         
  -7  10 -13        327.51        386.87        29.72 o                         
  -6  10 -13       1041.32        961.29        43.70 o                         
  -5  10 -13        162.45        193.82        30.64 o                         
  -4  10 -13        388.52        306.84        34.60 o                         
  -3  10 -13         35.91         22.78        23.86 o                         
  -2  10 -13        338.42        375.88        55.37 o                         
  -1  10 -13         28.55         46.01        23.01 o                         
   0  10 -13        818.62        856.82        50.06 o                         
   1  10 -13        219.37        240.28        30.09 o                         
   2  10 -13        639.63        576.07        33.46 o                         
   3  10 -13        156.97        174.80        22.15 o                         
   4  10 -13        813.36        781.74        35.93 o                         
   5  10 -13        159.28        188.64        21.86 o                         
   6  10 -13        504.74        456.30        29.03 o                         
   7  10 -13          1.82         10.30        16.26 o                         
   8  10 -13        478.50        368.06        33.27 o                         
   9  10 -13         57.99         71.67        30.88 o                         
  10  10 -13       1129.43       1054.18        66.36 o                         
  11  10 -13        148.58        186.20        67.92 o                         
  12  10 -13        175.00        266.18        75.10 o                         
  -8  11 -13        286.74        303.32        38.33 o                         
  -7  11 -13        831.66        863.24        56.65 o                         
  -6  11 -13        177.77        155.90        37.82 o                         
  -5  11 -13        431.39        430.69        49.61 o                         
  -4  11 -13         88.03        129.09        29.91 o                         
  -3  11 -13         64.88         76.96        26.83 o                         
  -2  11 -13         86.15         74.53        25.77 o                         
  -1  11 -13        784.00        847.74        89.60 o                         
   0  11 -13         46.70         66.85        28.32 o                         
   1  11 -13       1609.91       1685.06        93.84 o                         
   2  11 -13        148.16        201.55        35.83 o                         
   3  11 -13       1061.48       1085.36        63.12 o                         
   4  11 -13         82.12         72.34        22.15 o                         
   5  11 -13        153.08        136.94        25.79 o                         
   6  11 -13         73.28         81.88        24.09 o                         
   7  11 -13        211.52        215.76        33.06 o                         
   8  11 -13         55.19         49.50        36.49 o                         
   9  11 -13        787.50        712.61        67.29 o                         
  10  11 -13          0.27         12.86        46.28 o                         
  11  11 -13       1148.49       1093.52       129.45 o                         
  -6  12 -13         69.42          0.70        44.03 o                         
  -5  12 -13        272.26        286.71        57.99 o                         
  -4  12 -13        148.44        144.15        29.49 o                         
  -3  12 -13         16.77         20.28        23.50 o                         
  -2  12 -13        146.65        212.49        35.06 o                         
  -1  12 -13         51.29         96.06        32.03 o                         
   0  12 -13        530.89        535.18        49.07 o                         
   1  12 -13          4.72          2.38        25.53 o                         
   2  12 -13        448.06        445.70        72.88 o                         
   3  12 -13         79.22         72.82        25.66 o                         
   4  12 -13        147.83        185.54        32.16 o                         
   5  12 -13         70.34         90.73        24.92 o                         
   6  12 -13         75.36         85.50        24.27 o                         
   7  12 -13         22.99         17.73        29.85 o                         
   8  12 -13        213.35        167.40        61.98 o                         
   9  12 -13         41.98         37.42        46.11 o                         
  -4  13 -13         43.71          6.93        40.36 o                         
  -3  13 -13        150.55        150.30        47.54 o                         
  -2  13 -13         30.75         40.29        35.05 o                         
  -1  13 -13        211.85        263.75        73.86 o                         
   0  13 -13         11.35          1.03        35.51 o                         
   1  13 -13         70.43         77.16        36.68 o                         
   2  13 -13        171.26        202.02        38.22 o                         
   3  13 -13        558.73        502.75        50.83 o                         
   4  13 -13        139.53        182.59        73.33 o                         
   5  13 -13        365.46        348.45        52.10 o                         
   6  13 -13        351.75        364.86        51.97 o                         
   7  13 -13        177.13        243.57        65.61 o                         
   0  14 -13       1836.62       1925.31       126.29 o                         
   1  14 -13         44.92          4.96        37.47 o                         
   2  14 -13       1455.86       1554.88        86.40 o                         
 -15   0 -12        206.27        296.95        57.51 o                         
 -14   0 -12       1232.15       1253.86       106.80 o                         
 -13   0 -12       1042.59       1162.47       113.80 o                         
 -12   0 -12       1856.34       1753.66       110.00 o                         
 -11   0 -12       2129.97       2082.10       120.33 o                         
 -10   0 -12       1461.70       1640.14        98.68 o                         
  -9   0 -12       1067.30       1021.73        75.51 o                         
  -8   0 -12       4749.56       5040.65       359.76 o                         
  -7   0 -12       1784.75       1857.62       162.88 o                         
  -6   0 -12       2854.13       2933.49       121.93 o                         
  -5   0 -12        409.64        508.26        41.22 o                         
  -4   0 -12       2696.41       2976.97       109.03 o                         
  -3   0 -12       2408.26       2494.11        96.89 o                         
  -2   0 -12      15970.29      16281.81       363.54 o                         
  -1   0 -12       1715.43       1827.00        81.27 o                         
   0   0 -12      11012.56      12184.88       309.93 o                         
   1   0 -12       1437.46       1432.08        59.62 o                         
   2   0 -12      12549.96      13029.48       372.06 o                         
   3   0 -12        292.42        258.74        25.08 o                         
   4   0 -12       8223.40       7446.14       238.46 o                         
   5   0 -12        169.04        137.41        20.21 o                         
   6   0 -12      12025.33      12315.51       325.04 o                         
   7   0 -12        115.35         89.82        15.41 o                         
   8   0 -12      10994.92      11180.31       301.44 o                         
   9   0 -12       1000.83       1021.33        54.72 o                         
  10   0 -12       3487.01       3255.04       117.03 o                         
  11   0 -12         10.41          7.32        17.49 o                         
  12   0 -12       2384.27       2426.93        93.87 o                         
  13   0 -12        270.10        183.48        44.66 o                         
  14   0 -12       8659.56       8813.25       386.05 o                         
  15   0 -12          7.45         28.73        59.05 o                         
  16   0 -12       4395.99       4340.39       293.22 o                         
  17   0 -12         16.18         16.05        62.69 o                         
 -15   1 -12       1822.09       2017.73       106.47 o                         
 -14   1 -12        384.50        397.50        42.73 o                         
 -13   1 -12       1778.10       1812.39        70.66 o                         
 -12   1 -12        867.98        893.85        49.66 o                         
 -11   1 -12       4767.72       4837.16       155.57 o                         
 -10   1 -12       1065.80       1128.00        59.48 o                         
  -9   1 -12       1142.61       1021.43        49.96 o                         
  -8   1 -12       1132.27       1099.48        54.34 o                         
  -7   1 -12       6128.95       6241.44       149.27 o                         
  -6   1 -12        990.53        963.75        44.25 o                         
  -5   1 -12       4820.18       4867.89       121.20 o                         
  -4   1 -12       1596.80       1620.71        55.71 o                         
  -3   1 -12      10030.63      10017.64       213.28 o                         
  -2   1 -12        964.82        990.41        35.90 o                         
  -1   1 -12       2182.98       2067.92        71.96 o                         
   0   1 -12        928.33        972.32        40.76 o                         
   1   1 -12       7438.53       7450.22       176.96 o                         
   2   1 -12        997.01       1061.85        50.97 o                         
   3   1 -12       8441.62       8749.34       194.58 o                         
   4   1 -12       1546.19       1517.03        45.79 o                         
   5   1 -12      11041.87      10633.31       170.54 o                         
   6   1 -12        434.88        406.30        17.59 o                         
   7   1 -12       5735.18       5662.62       126.80 o                         
   8   1 -12         95.99         82.54        19.40 o                         
   9   1 -12       6058.08       6190.54       142.97 o                         
  10   1 -12        382.87        387.06        26.59 o                         
  11   1 -12       4631.86       4574.55       162.23 o                         
  12   1 -12        578.79        577.34        30.67 o                         
  13   1 -12       7910.93       7433.44       240.53 o                         
  14   1 -12        117.85         47.04        30.53 o                         
  15   1 -12       4925.96       4935.82       225.08 o                         
  16   1 -12          2.92         27.31        45.26 o                         
  17   1 -12       1834.33       2083.47       139.02 o                         
 -14   2 -12       2150.88       2172.88       132.63 o                         
 -13   2 -12        708.95        725.72        75.39 o                         
 -12   2 -12       3132.85       3037.45       121.22 o                         
 -11   2 -12       1209.28       1250.53        70.57 o                         
 -10   2 -12       3929.16       4043.20       172.03 o                         
  -9   2 -12        744.14        685.93        46.50 o                         
  -8   2 -12       4327.15       4201.64       130.27 o                         
  -7   2 -12        764.89        852.84        56.73 o                         
  -6   2 -12       4166.90       4043.33       120.38 o                         
  -5   2 -12       1155.01       1116.66        52.15 o                         
  -4   2 -12       5555.03       5893.28       250.39 o                         
  -3   2 -12        197.27        174.64        21.72 o                         
  -2   2 -12       2714.92       2523.31        97.42 o                         
  -1   2 -12       1746.46       1794.28        63.08 o                         
   0   2 -12       8463.02       8437.04       200.29 o                         
   1   2 -12       2785.68       2771.25        72.88 o                         
   2   2 -12       5231.49       5359.88       119.65 o                         
   3   2 -12       1571.63       1583.96        48.33 o                         
   4   2 -12       9639.49       9905.14       180.71 o                         
   5   2 -12        828.68        781.87        24.18 o                         
   6   2 -12       1524.42       1387.89        37.72 o                         
   7   2 -12        742.12        691.62        22.64 o                         
   8   2 -12       5580.57       5340.95       124.91 o                         
   9   2 -12        487.05        443.93        22.28 o                         
  10   2 -12       4238.30       4474.25       110.67 o                         
  11   2 -12        429.37        495.80        28.98 o                         
  12   2 -12       4989.85       5211.86       145.58 o                         
  13   2 -12         58.43         99.31        33.54 o                         
  14   2 -12       1336.94       1407.22        83.21 o                         
  15   2 -12         99.07         78.47        41.89 o                         
  16   2 -12       1025.88       1044.92        94.39 o                         
  17   2 -12         58.79         23.90        46.52 o                         
 -14   3 -12        793.67        867.44       196.35 o                         
 -13   3 -12       1976.71       1780.67       122.00 o                         
 -12   3 -12        858.92        937.34        54.84 o                         
 -11   3 -12        578.10        565.78        43.50 o                         
 -10   3 -12        411.80        405.43        36.67 o                         
  -9   3 -12       2198.92       2178.50        81.07 o                         
  -8   3 -12       2173.35       2145.72        74.02 o                         
  -7   3 -12       6777.28       6684.76       157.86 o                         
  -6   3 -12       3750.97       3696.05       101.44 o                         
  -5   3 -12       5816.11       5734.10       136.73 o                         
  -4   3 -12       1926.59       1918.65        56.66 o                         
  -3   3 -12       6747.46       6596.84       117.14 o                         
  -2   3 -12        397.86        352.27        20.44 o                         
  -1   3 -12       3374.27       3226.61        77.87 o                         
   0   3 -12        733.57        682.40        28.70 o                         
   1   3 -12      13068.28      13116.06       238.37 o                         
   2   3 -12        805.06        800.68        35.97 o                         
   3   3 -12       7231.43       7196.93       149.84 o                         
   4   3 -12        634.76        620.05        22.58 o                         
   5   3 -12       5334.80       5497.20       104.75 o                         
   6   3 -12          2.67          5.64        10.46 o                         
   7   3 -12        395.93        439.80        27.47 o                         
   8   3 -12        302.67        277.72        16.51 o                         
   9   3 -12       6258.36       6370.10       163.93 o                         
  10   3 -12         62.57         87.62        21.11 o                         
  11   3 -12       2522.36       2489.61        62.48 o                         
  12   3 -12        108.20         92.69        21.82 o                         
  13   3 -12       2267.91       2354.28       107.13 o                         
  14   3 -12        159.92        183.77        36.77 o                         
  15   3 -12        320.68        222.46        71.11 o                         
  16   3 -12        200.60        221.22        78.74 o                         
  17   3 -12       2153.44       2142.62       198.35 o                         
 -14   4 -12        725.86        752.02        74.98 o                         
 -13   4 -12        124.02         35.53        35.97 o                         
 -12   4 -12        975.19        893.12        70.35 o                         
 -11   4 -12         50.18         32.30        24.68 o                         
 -10   4 -12        269.34        319.44        32.68 o                         
  -9   4 -12        543.39        459.04        36.60 o                         
  -8   4 -12        935.39        910.42        45.09 o                         
  -7   4 -12        596.16        720.34        59.90 o                         
  -6   4 -12       2506.42       2383.86        94.70 o                         
  -5   4 -12        111.82        109.26        27.13 o                         
  -4   4 -12       2480.37       2723.43        78.29 o                         
  -3   4 -12        683.32        707.90        29.44 o                         
  -2   4 -12       1214.52       1314.28        39.06 o                         
  -1   4 -12        579.58        626.60        34.22 o                         
   0   4 -12       3837.03       4054.48        97.10 o                         
   1   4 -12        550.76        540.08        25.60 o                         
   2   4 -12       7386.24       7633.17       159.62 o                         
   3   4 -12        464.03        424.61        22.91 o                         
   4   4 -12       3209.44       3480.82        78.87 o                         
   5   4 -12        328.94        333.79        21.15 o                         
   6   4 -12        326.55        388.84        19.76 o                         
   7   4 -12        244.01        238.32        16.40 o                         
   8   4 -12       2537.89       2684.37        64.00 o                         
   9   4 -12        329.35        272.24        28.58 o                         
  10   4 -12       3211.93       3227.49       100.14 o                         
  11   4 -12        105.28         78.75        21.00 o                         
  12   4 -12        783.28        765.05        62.33 o                         
  13   4 -12         93.25         99.00        27.56 o                         
  14   4 -12        174.17        275.34        39.89 o                         
  15   4 -12         69.55        101.13        41.66 o                         
  16   4 -12        334.90        421.18       136.24 o                         
  17   4 -12          8.61        -50.01        68.54 o                         
 -14   5 -12         78.83         90.23        34.06 o                         
 -13   5 -12        117.59        129.56        34.68 o                         
 -12   5 -12          4.51         -0.23        24.24 o                         
 -11   5 -12        225.63        328.19        33.22 o                         
 -10   5 -12         31.63          7.59        19.93 o                         
  -9   5 -12          0.38          3.72        22.91 o                         
  -8   5 -12         88.08         61.32        20.52 o                         
  -7   5 -12         30.26         45.34        23.07 o                         
  -6   5 -12        165.75        200.84        23.87 o                         
  -5   5 -12        119.37         62.15        17.96 o                         
  -4   5 -12         61.24         52.30        16.68 o                         
  -3   5 -12       1614.93       1798.87        59.44 o                         
  -2   5 -12         22.30         21.29        13.84 o                         
  -1   5 -12        550.48        529.30        29.87 o                         
   0   5 -12        236.09        220.73        18.77 o                         
   1   5 -12        211.57        186.58        15.22 o                         
   2   5 -12          3.18          1.44         8.87 o                         
   3   5 -12        713.99        670.36        28.89 o                         
   4   5 -12        130.48        125.47        15.14 o                         
   5   5 -12          9.28         17.64        10.27 o                         
   6   5 -12         67.78         56.04        11.32 o                         
   7   5 -12       1473.17       1381.54        38.23 o                         
   8   5 -12        800.05        782.16        31.91 o                         
   9   5 -12       1266.32       1180.61        72.62 o                         
  10   5 -12          1.98          3.25        18.78 o                         
  11   5 -12        654.78        660.18        46.77 o                         
  12   5 -12         42.83         59.46        24.10 o                         
  13   5 -12        175.49        105.44        27.90 o                         
  14   5 -12         74.86         54.59        39.12 o                         
  15   5 -12        767.24        786.66        81.45 o                         
  16   5 -12         26.75         31.92        60.74 o                         
 -13   6 -12        134.31         68.71        38.56 o                         
 -12   6 -12         98.38         93.58        32.32 o                         
 -11   6 -12        390.98        401.78        39.25 o                         
 -10   6 -12        176.26        129.38        24.95 o                         
  -9   6 -12         21.00         38.35        20.41 o                         
  -8   6 -12       1270.08       1288.31        66.49 o                         
  -7   6 -12        169.73        146.12        26.10 o                         
  -6   6 -12       1173.56       1087.06        48.09 o                         
  -5   6 -12        132.89        141.28        21.67 o                         
  -4   6 -12        764.48        798.68        46.62 o                         
  -3   6 -12        469.39        485.54        26.46 o                         
  -2   6 -12        689.18        668.18        51.05 o                         
  -1   6 -12         32.42         53.47        18.73 o                         
   0   6 -12       2817.23       2717.73        65.85 o                         
   1   6 -12         66.43         58.78        12.27 o                         
   2   6 -12        481.67        425.15        22.82 o                         
   3   6 -12        137.76        131.28        15.73 o                         
   4   6 -12         69.17         74.88        12.91 o                         
   5   6 -12        170.14        184.92        15.73 o                         
   6   6 -12       2371.95       2283.61        53.49 o                         
   7   6 -12         81.37        121.88        18.46 o                         
   8   6 -12       1377.60       1264.68        39.04 o                         
   9   6 -12        114.01        114.62        23.91 o                         
  10   6 -12        247.78        207.67        25.57 o                         
  11   6 -12         69.50         63.78        22.60 o                         
  12   6 -12        283.57        338.26        35.55 o                         
  13   6 -12         53.74        110.72        29.84 o                         
  14   6 -12        546.37        744.32       123.16 o                         
  15   6 -12         57.92         76.43        62.86 o                         
  16   6 -12        426.69        241.44        86.01 o                         
 -13   7 -12        322.03        404.80        58.30 o                         
 -12   7 -12          7.79         26.59        28.63 o                         
 -11   7 -12         37.32         54.97        23.75 o                         
 -10   7 -12         23.09         14.73        22.70 o                         
  -9   7 -12         15.22          0.68        20.78 o                         
  -8   7 -12        163.55        173.60        25.57 o                         
  -7   7 -12       1114.25       1210.47        63.85 o                         
  -6   7 -12         36.90         37.23        19.86 o                         
  -5   7 -12       1337.85       1285.48        58.02 o                         
  -4   7 -12        154.65        178.13        19.46 o                         
  -3   7 -12        350.18        367.48        24.24 o                         
  -2   7 -12        142.92        125.08        23.53 o                         
  -1   7 -12         64.76         93.72        18.62 o                         
   0   7 -12        847.88        756.58        30.55 o                         
   1   7 -12       7548.88       7416.19       122.05 o                         
   2   7 -12        155.03        127.63        16.37 o                         
   3   7 -12       1720.86       1665.31        54.54 o                         
   4   7 -12        123.63        138.91        15.65 o                         
   5   7 -12       1502.89       1606.45        49.55 o                         
   6   7 -12        158.88        153.16        15.77 o                         
   7   7 -12        462.36        425.73        22.54 o                         
   8   7 -12        210.65        228.96        21.62 o                         
   9   7 -12       1936.32       1728.45        54.17 o                         
  10   7 -12        186.89        192.98        27.85 o                         
  11   7 -12       2219.11       2392.20       131.95 o                         
  12   7 -12         14.30         31.25        23.73 o                         
  13   7 -12        422.41        471.05        68.49 o                         
  14   7 -12          4.53         58.52        57.28 o                         
  15   7 -12          2.05         30.86        58.70 o                         
 -12   8 -12        705.43        765.65        60.55 o                         
 -11   8 -12        130.30        142.50        32.50 o                         
 -10   8 -12        981.16        865.12        59.37 o                         
  -9   8 -12        150.09        139.14        26.25 o                         
  -8   8 -12         70.58         63.31        29.55 o                         
  -7   8 -12        283.70        295.92        30.35 o                         
  -6   8 -12       1123.67       1190.58        61.12 o                         
  -5   8 -12        412.50        459.35        27.57 o                         
  -4   8 -12       3289.91       3365.99        81.71 o                         
  -3   8 -12        707.77        730.41        41.10 o                         
  -2   8 -12       2049.29       2200.73        67.29 o                         
  -1   8 -12        403.39        440.14        44.70 o                         
   0   8 -12        812.35        882.72        30.50 o                         
   1   8 -12         94.73        117.75        12.89 o                         
   2   8 -12       2067.55       2100.17        54.42 o                         
   3   8 -12        172.27        202.35        17.06 o                         
   4   8 -12       1258.66       1247.29        42.44 o                         
   5   8 -12        365.82        379.83        21.49 o                         
   6   8 -12       2846.21       2693.14        86.73 o                         
   7   8 -12        311.59        300.72        19.72 o                         
   8   8 -12       1005.86       1033.88        46.74 o                         
   9   8 -12         42.72         46.02        17.55 o                         
  10   8 -12        767.61        798.55        47.98 o                         
  11   8 -12        225.79        250.69        31.97 o                         
  12   8 -12       1194.82       1234.10        91.96 o                         
  13   8 -12         71.04        125.73        61.62 o                         
  14   8 -12       1198.90       1193.80       140.71 o                         
 -11   9 -12       2784.59       2579.68       111.33 o                         
 -10   9 -12        725.37        764.40        56.82 o                         
  -9   9 -12       1327.05       1284.73        77.11 o                         
  -8   9 -12        125.76         65.29        24.61 o                         
  -7   9 -12        527.47        585.25        46.11 o                         
  -6   9 -12        117.44        127.88        19.12 o                         
  -5   9 -12        879.97        780.30        35.06 o                         
  -4   9 -12        456.45        532.50        66.34 o                         
  -3   9 -12       4826.96       4425.41       129.08 o                         
  -2   9 -12        497.33        468.58        28.24 o                         
  -1   9 -12       3039.96       2912.07        73.98 o                         
   0   9 -12        303.14        315.25        17.29 o                         
   1   9 -12       1804.93       1800.19        39.52 o                         
   2   9 -12        709.93        688.08        37.13 o                         
   3   9 -12       2134.29       2166.98        54.61 o                         
   4   9 -12        186.54        168.62        15.93 o                         
   5   9 -12       3779.02       3677.61        82.81 o                         
   6   9 -12        346.36        343.90        22.38 o                         
   7   9 -12       7259.75       7286.50       185.13 o                         
   8   9 -12        116.20        154.20        21.41 o                         
   9   9 -12       1454.85       1531.23        57.12 o                         
  10   9 -12        153.02        134.66        30.98 o                         
  11   9 -12       1264.26       1210.23       201.05 o                         
  12   9 -12         16.44         13.39        52.40 o                         
  13   9 -12       3131.62       3171.06       237.18 o                         
  14   9 -12          2.80         44.69        55.15 o                         
 -10  10 -12       2770.89       2779.38       142.80 o                         
  -9  10 -12        962.08       1077.98        82.26 o                         
  -8  10 -12       1703.09       1647.14        78.38 o                         
  -7  10 -12        407.85        398.34        31.68 o                         
  -6  10 -12       1467.29       1364.48        51.55 o                         
  -5  10 -12        541.96        509.55        34.48 o                         
  -4  10 -12       3969.88       3669.45       123.51 o                         
  -3  10 -12        737.84        731.44        46.30 o                         
  -2  10 -12       3383.38       3486.46       142.25 o                         
  -1  10 -12        412.19        441.17        32.21 o                         
   0  10 -12       4263.77       4363.69       120.65 o                         
   1  10 -12        234.56        207.14        24.40 o                         
   2  10 -12       1345.19       1287.16        48.83 o                         
   3  10 -12        287.15        239.29        24.59 o                         
   4  10 -12       3026.91       2758.19        88.08 o                         
   5  10 -12        810.99        731.19        35.32 o                         
   6  10 -12       4355.79       4415.91       103.93 o                         
   7  10 -12        185.63        209.36        23.58 o                         
   8  10 -12       2037.10       2192.44        77.29 o                         
   9  10 -12         24.15         22.23        23.59 o                         
  10  10 -12       1580.63       1394.36       145.24 o                         
  11  10 -12        192.10        283.29        71.64 o                         
  12  10 -12       1767.24       1705.41       163.94 o                         
  13  10 -12        168.23        100.02        60.38 o                         
  -9  11 -12       2134.63       2010.81        92.13 o                         
  -8  11 -12        410.87        409.06        40.64 o                         
  -7  11 -12       1507.32       1433.28        72.21 o                         
  -6  11 -12        621.73        578.56        44.19 o                         
  -5  11 -12       2514.81       2477.48       103.83 o                         
  -4  11 -12        748.94        802.91        54.65 o                         
  -3  11 -12       4625.03       4568.36       155.85 o                         
  -2  11 -12        794.14        802.44        43.53 o                         
  -1  11 -12       4750.75       4984.79       174.12 o                         
   0  11 -12        695.96        728.77        62.81 o                         
   1  11 -12       2581.18       2615.63        93.91 o                         
   2  11 -12        368.35        350.46        32.76 o                         
   3  11 -12       3374.53       3204.64       119.03 o                         
   4  11 -12        419.49        365.88        36.58 o                         
   5  11 -12       4259.54       4378.01       123.37 o                         
   6  11 -12        584.78        588.15        36.90 o                         
   7  11 -12       3441.13       3594.66       126.46 o                         
   8  11 -12        209.82        209.77        33.17 o                         
   9  11 -12       3081.17       3191.89       223.62 o                         
  10  11 -12        195.71        123.33        56.84 o                         
  11  11 -12       1332.79       1245.67       138.50 o                         
  -7  12 -12        615.94        640.74        72.76 o                         
  -6  12 -12       2838.33       2613.53       148.34 o                         
  -5  12 -12        661.93        618.60        49.74 o                         
  -4  12 -12       2497.21       2556.64       105.15 o                         
  -3  12 -12        471.96        449.66        42.77 o                         
  -2  12 -12       1312.37       1423.73        71.51 o                         
  -1  12 -12        292.15        268.45        43.63 o                         
   0  12 -12       3425.99       3332.18       122.39 o                         
   1  12 -12        309.60        294.82        34.89 o                         
   2  12 -12       4276.69       4329.48       189.80 o                         
   3  12 -12        660.88        710.82        63.66 o                         
   4  12 -12       4059.08       4193.34       141.46 o                         
   5  12 -12        265.24        292.96        49.11 o                         
   6  12 -12       1852.56       1821.71        90.25 o                         
   7  12 -12        119.21        117.58        27.01 o                         
   8  12 -12       2640.92       2697.14       199.59 o                         
   9  12 -12         21.27        107.11        60.38 o                         
  10  12 -12       2956.49       3088.86       221.67 o                         
  -5  13 -12       1668.98       1905.57       124.74 o                         
  -4  13 -12        274.56        290.70        76.74 o                         
  -3  13 -12       1417.04       1426.79       104.23 o                         
  -2  13 -12        516.92        724.77        74.56 o                         
  -1  13 -12       2042.94       2319.70       135.21 o                         
   0  13 -12        373.23        427.95        61.97 o                         
   1  13 -12       3836.23       4114.58       192.61 o                         
   2  13 -12        668.37        800.58        60.79 o                         
   3  13 -12       3423.72       3132.79       126.14 o                         
   4  13 -12        185.61        275.54        39.34 o                         
   5  13 -12       1719.22       1310.57       127.95 o                         
   6  13 -12         25.46         37.12        33.64 o                         
   7  13 -12        724.58        593.62        90.79 o                         
   8  13 -12         76.65         34.31        46.02 o                         
  -2  14 -12        695.97        610.17        73.52 o                         
  -1  14 -12        352.29        343.28        57.47 o                         
   0  14 -12       1811.05       1864.91       230.84 o                         
   1  14 -12        450.66        613.36        83.26 o                         
   2  14 -12       2752.21       2877.24       168.30 o                         
   3  14 -12        230.19        287.43        77.86 o                         
   4  14 -12       1517.52       1299.04        94.52 o                         
   5  14 -12         30.46         39.93        36.17 o                         
 -15   1 -11         98.75         69.60        34.41 o                         
 -14   1 -11         97.00        177.70        48.51 o                         
 -13   1 -11        305.95        309.18        33.38 o                         
 -12   1 -11        697.49        661.83        49.95 o                         
 -11   1 -11       1315.65       1396.94       122.84 o                         
 -10   1 -11        119.30         92.19        27.39 o                         
  -9   1 -11        290.51        334.17        36.24 o                         
  -8   1 -11        380.79        439.58        35.50 o                         
  -7   1 -11       2288.79       2161.17        79.50 o                         
  -6   1 -11        437.79        388.15        39.00 o                         
  -5   1 -11        960.94        964.02        41.59 o                         
  -4   1 -11        321.04        249.61        22.17 o                         
  -3   1 -11       1650.66       1692.09        54.43 o                         
  -2   1 -11        104.42        148.50        15.18 o                         
  -1   1 -11       2522.40       2840.40        80.31 o                         
   0   1 -11        378.17        414.14        22.95 o                         
   1   1 -11       1367.50       1392.89        64.93 o                         
   2   1 -11        363.31        334.26        22.56 o                         
   3   1 -11        186.44        232.55        16.84 o                         
   4   1 -11        638.17        720.15        31.16 o                         
   5   1 -11        653.46        762.94        25.68 o                         
   6   1 -11        217.28        220.68        12.64 o                         
   7   1 -11       6433.19       6602.05       130.43 o                         
   8   1 -11         87.23         78.66        16.15 o                         
   9   1 -11       1547.82       1554.62        63.79 o                         
  10   1 -11        164.77        194.09        19.22 o                         
  11   1 -11        184.69        168.10        28.04 o                         
  12   1 -11        239.22        253.06        26.36 o                         
  13   1 -11         38.10         69.80        28.43 o                         
  14   1 -11         17.38         51.69        28.99 o                         
  15   1 -11       2584.32       2597.12       227.56 o                         
  16   1 -11         18.26         65.85        42.03 o                         
  17   1 -11        416.68        401.08        63.62 o                         
 -15   2 -11        105.43        209.07        73.68 o                         
 -14   2 -11        178.29        135.22        57.54 o                         
 -13   2 -11        256.58        265.89        37.71 o                         
 -12   2 -11       2041.85       1974.90        90.91 o                         
 -11   2 -11        909.24        960.05        60.34 o                         
 -10   2 -11       2924.39       3150.71       137.07 o                         
  -9   2 -11         68.53         78.77        24.21 o                         
  -8   2 -11       1535.82       1413.06        79.87 o                         
  -7   2 -11        150.86        155.15        40.46 o                         
  -6   2 -11       1565.01       1608.05       112.71 o                         
  -5   2 -11        340.18        350.19        34.65 o                         
  -4   2 -11       4079.28       3974.16       113.59 o                         
  -3   2 -11        430.06        377.20        28.23 o                         
  -2   2 -11       6231.82       6267.76       138.01 o                         
  -1   2 -11        234.56        227.15        18.86 o                         
   0   2 -11       4498.66       4335.87       162.80 o                         
   1   2 -11         16.70         26.45        10.54 o                         
   2   2 -11       6552.45       7052.29       148.29 o                         
   3   2 -11        156.37        144.95        14.46 o                         
   4   2 -11       2278.52       2121.76        56.73 o                         
   5   2 -11        468.70        451.63        25.18 o                         
   6   2 -11      11494.51      11581.60       212.84 o                         
   7   2 -11        799.84        832.52        32.59 o                         
   8   2 -11       4349.60       4361.66       118.19 o                         
   9   2 -11        219.35        231.17        25.63 o                         
  10   2 -11       1594.08       1490.71        41.92 o                         
  11   2 -11          4.76         14.11        12.98 o                         
  12   2 -11        548.03        510.32        51.45 o                         
  13   2 -11          3.61         29.56        32.38 o                         
  14   2 -11       2864.65       3009.28       156.93 o                         
  15   2 -11         18.38         20.73        38.06 o                         
  16   2 -11       2359.84       2382.61       146.26 o                         
  17   2 -11        157.16        142.26        47.42 o                         
 -15   3 -11        883.72        908.43        96.82 o                         
 -14   3 -11        184.94        148.44        42.57 o                         
 -13   3 -11       1174.30       1140.97        88.43 o                         
 -12   3 -11        533.81        495.11        43.51 o                         
 -11   3 -11       2211.37       2314.49        85.52 o                         
 -10   3 -11       1075.33       1190.02        57.36 o                         
  -9   3 -11       1536.60       1488.19        63.94 o                         
  -8   3 -11        688.45        775.73        40.88 o                         
  -7   3 -11       1453.97       1656.99        58.87 o                         
  -6   3 -11        727.82        778.44        39.09 o                         
  -5   3 -11       4005.49       3991.04       101.85 o                         
  -4   3 -11        713.09        802.62        37.24 o                         
  -3   3 -11       5780.69       6029.59       137.84 o                         
  -2   3 -11       1968.00       2147.80        52.10 o                         
  -1   3 -11       7616.47       7979.75       169.50 o                         
   0   3 -11       1789.56       1856.03        49.34 o                         
   1   3 -11       4610.16       4804.32       107.02 o                         
   2   3 -11        389.57        391.74        34.79 o                         
   3   3 -11       2121.55       2367.76        86.06 o                         
   4   3 -11        147.42        137.12        10.75 o                         
   5   3 -11      10209.95       9872.83       191.54 o                         
   6   3 -11        673.88        672.37        23.79 o                         
   7   3 -11       6040.43       6061.12       119.09 o                         
   8   3 -11         16.49         32.91        16.19 o                         
   9   3 -11       2711.67       2822.43        91.51 o                         
  10   3 -11        213.47        194.80        24.52 o                         
  11   3 -11       1960.83       2192.39        68.42 o                         
  12   3 -11         23.52         10.14        16.50 o                         
  13   3 -11       2460.25       2337.33       107.04 o                         
  14   3 -11         65.91        -12.77        52.40 o                         
  15   3 -11       1230.05       1252.68       137.52 o                         
  16   3 -11         54.88         43.45        53.55 o                         
 -14   4 -11       1593.52       1682.05        91.79 o                         
 -13   4 -11        758.51        772.53        73.53 o                         
 -12   4 -11       1920.49       1790.63        84.66 o                         
 -11   4 -11        361.21        356.79        33.73 o                         
 -10   4 -11       1168.50       1211.13        65.56 o                         
  -9   4 -11        491.58        572.64        39.57 o                         
  -8   4 -11       3178.99       3105.63        91.46 o                         
  -7   4 -11       1994.47       2116.15        70.06 o                         
  -6   4 -11       7111.36       7263.28       167.71 o                         
  -5   4 -11        928.88        904.43        40.67 o                         
  -4   4 -11       6928.50       6925.65       152.92 o                         
  -3   4 -11       2523.86       2706.83        74.99 o                         
  -2   4 -11      11667.03      12112.11       221.54 o                         
  -1   4 -11       1504.07       1507.35        52.35 o                         
   0   4 -11       3772.34       3592.29       101.91 o                         
   1   4 -11       1410.81       1367.92        43.40 o                         
   2   4 -11       9683.27       9417.15       190.90 o                         
   3   4 -11       1594.25       1511.49        50.27 o                         
   4   4 -11      10964.64      11272.59       208.14 o                         
   5   4 -11        722.81        688.37        25.42 o                         
   6   4 -11       4436.94       4250.19        97.94 o                         
   7   4 -11        459.27        451.48        21.40 o                         
   8   4 -11       7427.27       7214.50       160.58 o                         
   9   4 -11        473.40        460.08        34.40 o                         
  10   4 -11       5765.36       5894.65       156.89 o                         
  11   4 -11        215.00        246.14        35.28 o                         
  12   4 -11       3920.74       4152.28       140.12 o                         
  13   4 -11         32.19         24.35        23.53 o                         
  14   4 -11       1097.18       1059.42        88.42 o                         
  15   4 -11        116.39         46.80        41.52 o                         
  16   4 -11       2108.92       2213.82       198.43 o                         
  17   4 -11         22.16         65.17        65.44 o                         
 -14   5 -11       1256.11       1312.47        81.89 o                         
 -13   5 -11       3299.66       3194.14       132.39 o                         
 -12   5 -11        874.63        815.89        50.08 o                         
 -11   5 -11       1607.30       1628.86        69.01 o                         
 -10   5 -11        560.93        526.54        38.87 o                         
  -9   5 -11       4552.05       4492.07       147.74 o                         
  -8   5 -11       1554.51       1609.38        83.28 o                         
  -7   5 -11       9610.25       9269.62       205.72 o                         
  -6   5 -11       2018.85       2008.82        66.77 o                         
  -5   5 -11       9236.06       9148.64       200.04 o                         
  -4   5 -11       2026.86       2071.91        78.86 o                         
  -3   5 -11       6219.95       6661.17       171.91 o                         
  -2   5 -11        914.15        939.59        40.19 o                         
  -1   5 -11       5212.75       5387.17       152.84 o                         
   0   5 -11        778.80        861.91        50.54 o                         
   1   5 -11      17283.47      16783.74       298.84 o                         
   2   5 -11       1719.24       1672.88        44.12 o                         
   3   5 -11       7986.13       8061.65       156.44 o                         
   4   5 -11       1149.05       1113.72        37.86 o                         
   5   5 -11       8063.07       8233.24       138.28 o                         
   6   5 -11        126.43        105.97        12.42 o                         
   7   5 -11        812.59        746.89        27.55 o                         
   8   5 -11        234.66        208.10        19.69 o                         
   9   5 -11      10528.68       9648.06       208.19 o                         
  10   5 -11        283.99        248.27        34.48 o                         
  11   5 -11       6503.02       6516.02       177.23 o                         
  12   5 -11        107.64        116.38        26.46 o                         
  13   5 -11       2478.06       2619.94       113.90 o                         
  14   5 -11         74.26        109.20        40.26 o                         
  15   5 -11       1117.46       1109.66        94.80 o                         
  16   5 -11        111.84         31.30        54.35 o                         
 -14   6 -11       2031.46       2122.54       104.30 o                         
 -13   6 -11        582.31        635.63        68.44 o                         
 -12   6 -11       2044.56       2091.38        98.74 o                         
 -11   6 -11        685.11        658.53        40.03 o                         
 -10   6 -11       3375.98       3181.53        93.25 o                         
  -9   6 -11       1442.06       1416.94        62.82 o                         
  -8   6 -11       4501.39       4494.23       146.80 o                         
  -7   6 -11       1332.25       1378.70        61.46 o                         
  -6   6 -11       4696.94       4499.10       127.87 o                         
  -5   6 -11        458.75        453.67        30.02 o                         
  -4   6 -11       4033.40       4123.28       112.29 o                         
  -3   6 -11        987.45       1030.90        46.66 o                         
  -2   6 -11       1661.40       1714.64        52.76 o                         
  -1   6 -11        895.67        786.48        39.36 o                         
   0   6 -11       8281.73       8209.92       173.79 o                         
   1   6 -11       1565.34       1505.00        57.00 o                         
   2   6 -11      13509.33      13593.74       249.01 o                         
   3   6 -11        461.08        488.37        23.94 o                         
   4   6 -11       7280.48       7641.17       136.65 o                         
   5   6 -11        654.76        707.63        34.98 o                         
   6   6 -11       3632.58       3369.53        70.13 o                         
   7   6 -11        250.54        267.36        18.55 o                         
   8   6 -11       5503.48       5528.37       118.67 o                         
   9   6 -11        410.96        386.33        29.94 o                         
  10   6 -11       9100.31       8683.47       221.07 o                         
  11   6 -11         28.50         73.34        23.50 o                         
  12   6 -11       3006.40       2857.96       101.92 o                         
  13   6 -11          8.21         -5.00        31.06 o                         
  14   6 -11       2518.73       2280.94       196.84 o                         
  15   6 -11         91.76        134.42        61.62 o                         
  16   6 -11       3324.53       2931.84       241.44 o                         
 -13   7 -11        639.39        640.93        55.67 o                         
 -12   7 -11        669.82        625.45        53.84 o                         
 -11   7 -11       3484.53       3134.64       106.59 o                         
 -10   7 -11       1803.60       1855.39        75.87 o                         
  -9   7 -11       2990.71       2953.44        87.42 o                         
  -8   7 -11        573.13        594.19        35.56 o                         
  -7   7 -11       3112.18       3178.54        91.02 o                         
  -6   7 -11        430.98        418.33        33.60 o                         
  -5   7 -11       2477.80       2483.40        93.61 o                         
  -4   7 -11        547.19        531.13        27.35 o                         
  -3   7 -11       9873.97       9549.20       170.47 o                         
  -2   7 -11       1203.00       1144.26        44.70 o                         
  -1   7 -11       2838.77       2853.27        84.72 o                         
   0   7 -11        668.16        614.95        33.32 o                         
   1   7 -11       2504.79       2721.81        53.23 o                         
   2   7 -11        410.53        398.69        22.30 o                         
   3   7 -11       8258.92       8553.56       155.50 o                         
   4   7 -11        245.81        269.55        18.19 o                         
   5   7 -11       2824.94       2724.37        59.51 o                         
   6   7 -11        189.03        213.28        20.38 o                         
   7   7 -11       9138.47       8971.29       161.64 o                         
   8   7 -11        907.08        935.10        37.58 o                         
   9   7 -11       3543.09       3794.27       117.46 o                         
  10   7 -11        357.28        396.35        35.53 o                         
  11   7 -11       2142.66       2226.61       115.07 o                         
  12   7 -11         68.06         59.81        26.88 o                         
  13   7 -11       4176.98       4188.59       280.63 o                         
  14   7 -11         17.76         14.28        52.67 o                         
  15   7 -11       3790.70       3560.12       269.55 o                         
 -12   8 -11       1196.95       1084.89        69.02 o                         
 -11   8 -11       1289.50       1280.96        73.63 o                         
 -10   8 -11       2931.21       2901.58       100.95 o                         
  -9   8 -11        377.02        439.62        36.20 o                         
  -8   8 -11       1328.40       1243.89        57.09 o                         
  -7   8 -11        353.40        304.81        26.48 o                         
  -6   8 -11       2123.19       2158.80        72.27 o                         
  -5   8 -11        271.96        267.43        24.10 o                         
  -4   8 -11       4857.88       4814.69       106.76 o                         
  -3   8 -11        221.18        229.04        35.72 o                         
  -2   8 -11       3368.02       3484.46       101.94 o                         
  -1   8 -11         49.33         33.16        14.43 o                         
   0   8 -11       4305.76       4279.67        87.35 o                         
   1   8 -11        147.16        130.75        11.31 o                         
   2   8 -11       2055.77       2042.64        51.82 o                         
   3   8 -11        223.17        222.96        17.14 o                         
   4   8 -11       6213.26       6301.56       125.66 o                         
   5   8 -11        473.79        519.72        23.54 o                         
   6   8 -11       7793.76       7930.04       137.68 o                         
   7   8 -11         36.80         36.07        12.95 o                         
   8   8 -11       4830.21       4998.99       121.68 o                         
   9   8 -11         65.86         59.04        19.39 o                         
  10   8 -11       1317.06       1232.18        68.89 o                         
  11   8 -11        357.71        342.04        40.65 o                         
  12   8 -11       2697.23       2502.69       203.22 o                         
  13   8 -11         34.11         13.57        63.40 o                         
  14   8 -11       3936.18       3714.94       267.24 o                         
  15   8 -11         11.38         30.41        54.62 o                         
 -12   9 -11        211.35        211.20        36.67 o                         
 -11   9 -11        966.16        888.96        61.16 o                         
 -10   9 -11        351.45        357.12        35.12 o                         
  -9   9 -11       1114.68       1098.36        55.97 o                         
  -8   9 -11        293.60        312.42        30.81 o                         
  -7   9 -11       2427.93       2351.59        83.19 o                         
  -6   9 -11        829.75        869.59        46.64 o                         
  -5   9 -11        829.83        850.01        43.94 o                         
  -4   9 -11        672.77        753.10        34.02 o                         
  -3   9 -11       1957.42       1957.58        53.97 o                         
  -2   9 -11        250.85        273.55        21.32 o                         
  -1   9 -11       2503.00       2541.93        64.61 o                         
   0   9 -11        464.36        464.49        28.83 o                         
   1   9 -11       3441.98       3271.21        65.34 o                         
   2   9 -11        391.99        361.87        24.92 o                         
   3   9 -11       1961.08       1936.46        50.63 o                         
   4   9 -11         61.87         75.62        12.46 o                         
   5   9 -11       2529.91       2692.09        66.33 o                         
   6   9 -11        331.95        371.54        22.40 o                         
   7   9 -11        460.66        465.47        32.06 o                         
   8   9 -11        144.85        142.35        30.69 o                         
   9   9 -11       3541.99       3393.97       104.95 o                         
  10   9 -11        127.90        146.04        29.86 o                         
  12   9 -11         92.89         77.94        57.19 o                         
  13   9 -11       1536.23       1429.30       156.41 o                         
  14   9 -11         25.40         57.99        53.64 o                         
 -11  10 -11        147.04        173.54        78.82 o                         
 -10  10 -11         30.56          1.40        37.03 o                         
  -9  10 -11         11.38         14.17        29.17 o                         
  -8  10 -11        724.69        797.46        52.63 o                         
  -7  10 -11        233.72        172.94        23.73 o                         
  -6  10 -11       1762.69       1657.63        56.40 o                         
  -5  10 -11        820.10        763.51        34.13 o                         
  -4  10 -11       1797.65       1924.11       100.03 o                         
  -3  10 -11        210.54        191.85        20.24 o                         
  -2  10 -11        601.75        570.11        27.00 o                         
  -1  10 -11        365.21        349.93        30.70 o                         
   0  10 -11       1452.30       1389.33        55.54 o                         
   1  10 -11        279.13        281.65        23.98 o                         
   2  10 -11       1653.45       1877.96        85.95 o                         
   3  10 -11        390.43        365.34        26.82 o                         
   4  10 -11       1872.87       2049.66        59.10 o                         
   5  10 -11        362.08        355.06        29.93 o                         
   6  10 -11       1213.53       1236.10        67.10 o                         
   7  10 -11        169.06        169.28        26.89 o                         
   8  10 -11       1141.72       1084.26        57.19 o                         
   9  10 -11         24.07         14.56        23.53 o                         
  10  10 -11       1234.38       1415.73       137.43 o                         
  11  10 -11         78.26        161.20        64.90 o                         
  12  10 -11        855.67        626.87       104.01 o                         
  13  10 -11        150.18         55.24        54.18 o                         
  -9  11 -11        462.95        506.58        76.47 o                         
  -8  11 -11        171.92        187.81        30.58 o                         
  -7  11 -11        433.80        447.27        39.37 o                         
  -6  11 -11        149.88        205.91        25.73 o                         
  -5  11 -11       1143.60       1200.55        66.34 o                         
  -4  11 -11         61.65         55.44        28.09 o                         
  -3  11 -11        487.13        531.72        39.93 o                         
  -2  11 -11         28.07         33.42        16.85 o                         
  -1  11 -11        788.23        701.36        38.49 o                         
   0  11 -11         89.01        108.03        19.09 o                         
   1  11 -11        735.81        544.58        79.69 o                         
   2  11 -11         23.29         14.48        15.40 o                         
   3  11 -11        152.54        233.06        22.40 o                         
   4  11 -11         57.23         48.66        16.38 o                         
   5  11 -11        463.58        505.91        31.10 o                         
   6  11 -11         23.64         40.80        18.67 o                         
   7  11 -11        102.59         94.45        26.88 o                         
   8  11 -11         55.85         88.65        32.96 o                         
   9  11 -11       1282.94       1297.90       130.52 o                         
  10  11 -11          9.25         47.44        48.77 o                         
  11  11 -11        713.41        961.05       115.44 o                         
  12  11 -11         47.76        184.87        69.16 o                         
  -8  12 -11         43.01         12.59        53.02 o                         
  -7  12 -11         13.65         34.18        25.59 o                         
  -6  12 -11        139.46        154.11        31.65 o                         
  -5  12 -11         56.75        100.30        26.27 o                         
  -4  12 -11        115.73         75.64        30.20 o                         
  -3  12 -11        108.79        148.98        27.62 o                         
  -2  12 -11         65.45         70.81        31.25 o                         
  -1  12 -11        271.35        337.98        33.84 o                         
   0  12 -11        380.97        405.09        55.76 o                         
   1  12 -11         28.16         38.48        19.82 o                         
   2  12 -11         12.46         11.77        20.18 o                         
   3  12 -11         51.33         81.99        20.95 o                         
   4  12 -11        367.01        336.79        34.10 o                         
   5  12 -11         98.89         85.07        28.35 o                         
   6  12 -11        399.37        388.30        56.14 o                         
   7  12 -11         67.77         47.72        30.22 o                         
   8  12 -11        183.07        223.71        42.89 o                         
   9  12 -11         14.59        -11.26        43.00 o                         
  10  12 -11         91.61        119.08        60.65 o                         
  -6  13 -11         61.86         30.55        58.92 o                         
  -5  13 -11        747.00        860.81        83.07 o                         
  -4  13 -11         35.07         58.93        38.12 o                         
  -3  13 -11        251.00        244.53        91.15 o                         
  -2  13 -11         56.07         64.50        36.48 o                         
  -1  13 -11        108.42         58.29        46.42 o                         
   0  13 -11         18.06         18.15        32.61 o                         
   1  13 -11        138.15        242.84        49.47 o                         
   2  13 -11        218.94        260.94        36.93 o                         
   3  13 -11        678.90        698.64        67.93 o                         
   4  13 -11         59.61         42.41        29.85 o                         
   5  13 -11        230.61        254.64        38.06 o                         
   6  13 -11        151.04        166.12        40.28 o                         
   7  13 -11        154.46        155.09        39.06 o                         
   8  13 -11         41.44         54.26        45.66 o                         
   9  13 -11        142.42        135.75        55.77 o                         
  -4  14 -11        696.22        729.80        78.17 o                         
  -3  14 -11        374.74        478.07       118.41 o                         
  -2  14 -11         64.70         80.74        47.26 o                         
  -1  14 -11         12.82         33.13        37.31 o                         
   0  14 -11       1322.93       1635.86       112.36 o                         
   1  14 -11        213.81        253.40        39.80 o                         
   2  14 -11       2483.43       2759.40       117.23 o                         
   3  14 -11        140.94        145.55        34.28 o                         
   4  14 -11        987.62       1083.73        89.07 o                         
   5  14 -11        102.30        106.57        37.55 o                         
   6  14 -11        141.93        254.92        63.75 o                         
 -15   0 -10       1297.34       1785.65       166.69 o                         
 -14   0 -10       1529.48       1506.88       145.32 o                         
 -13   0 -10        656.19        660.56        93.90 o                         
 -12   0 -10       4983.92       5860.30       334.54 o                         
 -11   0 -10        225.94        232.04        57.19 o                         
 -10   0 -10       3840.46       4026.60       240.91 o                         
  -9   0 -10       1776.18       1714.09       138.94 o                         
  -8   0 -10       5530.25       5041.58       196.73 o                         
  -7   0 -10       2523.82       2552.82       100.31 o                         
  -6   0 -10       7826.97       7913.02       231.49 o                         
  -5   0 -10       1556.99       1515.57        69.66 o                         
  -4   0 -10       8849.75       8842.70       248.01 o                         
  -3   0 -10       1782.15       1770.24        72.19 o                         
  -2   0 -10      13796.27      13702.87       354.00 o                         
  -1   0 -10       4560.83       4640.11       136.52 o                         
   0   0 -10      27988.60      30252.66       758.99 o                         
   1   0 -10       5300.31       5190.07       232.08 o                         
   2   0 -10      11092.59      12086.67       298.03 o                         
   3   0 -10       2166.37       2012.04        67.83 o                         
   4   0 -10      10365.54      10130.83       264.23 o                         
   5   0 -10        244.69        276.61        24.11 o                         
   6   0 -10      20257.82      20007.85       495.30 o                         
   7   0 -10        561.74        603.62        38.01 o                         
   8   0 -10       9894.58       9873.91       262.60 o                         
   9   0 -10       1313.79       1395.17        61.71 o                         
  10   0 -10       4856.77       5028.93       154.30 o                         
  11   0 -10       1184.58       1185.99        56.88 o                         
  12   0 -10       6155.73       6688.73       250.45 o                         
  13   0 -10        106.62         96.03        49.74 o                         
  14   0 -10       5389.92       5214.46       323.54 o                         
  15   0 -10          5.24        -13.74        52.22 o                         
  16   0 -10       3466.46       3402.65       248.44 o                         
  17   0 -10        143.10        247.82        78.91 o                         
 -15   1 -10       1110.57       1317.14       179.42 o                         
 -14   1 -10        523.20        651.87        58.72 o                         
 -13   1 -10       1788.05       1930.96        78.38 o                         
 -12   1 -10       1185.19       1159.86        58.48 o                         
 -11   1 -10       3242.85       3595.89       152.80 o                         
 -10   1 -10        773.68        775.99        59.08 o                         
  -9   1 -10       4658.25       5048.57       162.05 o                         
  -8   1 -10        903.89       1004.04        51.57 o                         
  -7   1 -10       1908.79       1933.97        71.41 o                         
  -6   1 -10       1026.88        964.80        63.89 o                         
  -5   1 -10       9571.13       9558.63       204.07 o                         
  -4   1 -10       2114.52       2044.97        62.03 o                         
  -3   1 -10      10458.11       9976.27       209.00 o                         
  -2   1 -10       1465.49       1349.95        45.04 o                         
  -1   1 -10      24989.58      25861.18       545.82 o                         
   0   1 -10        580.38        526.59        28.13 o                         
   1   1 -10       3790.43       3680.93       106.94 o                         
   2   1 -10        157.04        104.57        14.18 o                         
   3   1 -10       7946.49       7316.54       167.97 o                         
   4   1 -10        808.56        810.77        25.20 o                         
   5   1 -10      16269.95      15810.20       260.76 o                         
   6   1 -10        497.98        443.13        17.32 o                         
   7   1 -10      11264.05      10518.65       226.34 o                         
   8   1 -10         22.90         33.19        12.17 o                         
   9   1 -10       1577.41       1531.50        47.79 o                         
  10   1 -10        143.88        132.75        15.27 o                         
  11   1 -10      13063.04      13106.12       267.92 o                         
  12   1 -10        515.68        424.62        27.54 o                         
  13   1 -10       6213.33       6322.33       397.24 o                         
  14   1 -10         66.75         12.90        32.16 o                         
  15   1 -10       5383.57       4909.98       317.16 o                         
  16   1 -10         12.67         21.65        36.93 o                         
  17   1 -10       1541.94       1679.78       167.76 o                         
  18   1 -10         11.36         82.90        63.13 o                         
 -15   2 -10        558.79        552.83        93.45 o                         
 -14   2 -10       1498.14       1463.17       144.97 o                         
 -13   2 -10       1035.88       1070.90       120.32 o                         
 -12   2 -10       3486.45       3325.99       124.54 o                         
 -11   2 -10       1872.52       2014.38       106.30 o                         
 -10   2 -10       4251.06       3996.64       125.19 o                         
  -9   2 -10       1271.95       1300.17        65.46 o                         
  -8   2 -10       3773.73       4316.68       246.07 o                         
  -7   2 -10        157.98        187.74        28.81 o                         
  -6   2 -10       4861.35       4773.95       166.92 o                         
  -5   2 -10        732.38        793.29        59.33 o                         
  -4   2 -10       7218.94       7477.77       210.12 o                         
  -3   2 -10       1391.92       1436.08        69.66 o                         
  -2   2 -10      11384.70      12513.62       279.87 o                         
  -1   2 -10       1157.67       1166.15        55.36 o                         
   0   2 -10       8160.53       8700.92       281.58 o                         
   1   2 -10         15.98         21.07        11.39 o                         
   2   2 -10       8993.16       8597.56       188.17 o                         
   3   2 -10        261.74        251.51        19.39 o                         
   4   2 -10      10973.11      11190.72       220.28 o                         
   5   2 -10        616.64        585.19        26.60 o                         
   6   2 -10       5282.58       5204.69       117.11 o                         
   7   2 -10        541.49        507.95        33.85 o                         
   8   2 -10       5333.79       5165.70       147.62 o                         
   9   2 -10        340.56        323.15        27.48 o                         
  10   2 -10       9275.21       9042.25       171.02 o                         
  11   2 -10         51.66         44.19        10.18 o                         
  12   2 -10       7776.08       7455.84       187.67 o                         
  13   2 -10         21.34         43.96        30.31 o                         
  14   2 -10       2383.39       2331.76       402.28 o                         
  15   2 -10         81.70         54.38        36.40 o                         
  16   2 -10       1162.88       1018.86       129.54 o                         
 -15   3 -10       1660.53       1649.53       100.08 o                         
 -14   3 -10        657.41        634.56        68.80 o                         
 -13   3 -10       3464.12       3324.51       126.04 o                         
 -12   3 -10        412.16        444.06        70.14 o                         
 -11   3 -10       1455.82       1539.71        61.15 o                         
 -10   3 -10         32.22         23.78        18.91 o                         
  -9   3 -10       1306.41       1377.48        60.04 o                         
  -8   3 -10        639.37        666.69        40.38 o                         
  -7   3 -10       3962.51       3990.43       105.74 o                         
  -6   3 -10        645.28        670.79        34.44 o                         
  -5   3 -10       8103.33       8440.13       183.35 o                         
  -4   3 -10       1081.67       1069.72        58.82 o                         
  -3   3 -10       4451.65       4802.61       111.71 o                         
  -2   3 -10       1089.40       1058.43        36.07 o                         
  -1   3 -10       2283.85       2532.53        68.03 o                         
   0   3 -10        231.30        193.44        15.72 o                         
   1   3 -10       1271.71       1125.06        36.68 o                         
   2   3 -10       1822.19       1720.86        47.36 o                         
   3   3 -10      10276.14      10633.29       239.14 o                         
   4   3 -10        708.39        669.26        26.19 o                         
   5   3 -10       3686.43       3794.14        81.33 o                         
   6   3 -10        632.91        622.62        22.08 o                         
   7   3 -10        213.74        210.99        21.56 o                         
   8   3 -10         51.77         57.40        16.44 o                         
   9   3 -10       4897.08       4840.64       132.17 o                         
  10   3 -10        290.20        288.72        44.27 o                         
  11   3 -10       4561.94       4706.20       112.14 o                         
  12   3 -10         23.51         26.30        11.89 o                         
  13   3 -10       1706.37       1893.29       112.28 o                         
  14   3 -10         91.20        149.67        60.38 o                         
  15   3 -10        219.80        186.82        62.95 o                         
  16   3 -10         90.04         14.28        64.11 o                         
 -15   4 -10        214.09        239.92        60.81 o                         
 -14   4 -10        762.18        798.85        90.84 o                         
 -13   4 -10        948.04       1023.46        72.77 o                         
 -12   4 -10       1093.76       1082.73        97.81 o                         
 -11   4 -10          0.62          9.53        19.41 o                         
 -10   4 -10       1184.99       1154.37        50.47 o                         
  -9   4 -10        437.07        411.80        38.36 o                         
  -8   4 -10       1086.68        996.25        48.28 o                         
  -7   4 -10        174.44        180.65        22.51 o                         
  -6   4 -10        884.35        896.33        39.76 o                         
  -5   4 -10        620.04        627.42        32.87 o                         
  -4   4 -10       2116.75       1970.17        61.26 o                         
  -3   4 -10          6.70         15.21        11.80 o                         
  -2   4 -10       1777.94       1793.22        51.87 o                         
  -1   4 -10         23.21         26.89        12.63 o                         
   0   4 -10       2185.06       1896.20        60.37 o                         
   1   4 -10        519.29        488.51        22.43 o                         
   2   4 -10        787.96        726.54        24.38 o                         
   3   4 -10        730.01        689.63        26.56 o                         
   4   4 -10       4097.51       4471.17        91.78 o                         
   5   4 -10        229.79        225.24        14.98 o                         
   6   4 -10       1599.59       1669.83        64.84 o                         
   7   4 -10        119.76        116.83        12.08 o                         
   8   4 -10       1698.77       1773.57        64.34 o                         
   9   4 -10         18.37         18.97        15.78 o                         
  10   4 -10       5036.66       5105.37       127.59 o                         
  11   4 -10        231.33        251.13        31.27 o                         
  12   4 -10        915.92        980.95       102.89 o                         
  13   4 -10        127.98        143.54        27.91 o                         
  14   4 -10        650.40        443.69        89.91 o                         
  15   4 -10         46.22         20.89        37.05 o                         
  16   4 -10       1215.12       1362.62       152.77 o                         
  17   4 -10          0.80        -16.05        59.32 o                         
 -15   5 -10         12.40         10.61        31.10 o                         
 -14   5 -10         68.43         96.25        33.08 o                         
 -13   5 -10        430.24        374.84        46.99 o                         
 -12   5 -10         94.96        101.83        21.92 o                         
 -11   5 -10        403.71        382.72        32.07 o                         
 -10   5 -10        440.39        473.93        45.77 o                         
  -9   5 -10        197.18        193.95        25.84 o                         
  -8   5 -10        385.68        454.29        37.86 o                         
  -7   5 -10        265.96        213.71        26.59 o                         
  -6   5 -10        708.09        661.71        38.95 o                         
  -5   5 -10       1745.05       1611.18        86.80 o                         
  -4   5 -10        723.41        819.76        39.46 o                         
  -3   5 -10        728.46        684.38        61.34 o                         
  -2   5 -10        201.56        199.11        17.57 o                         
  -1   5 -10       2932.60       2975.37       121.19 o                         
   0   5 -10        412.21        429.51        27.37 o                         
   1   5 -10       2651.74       2971.07        90.95 o                         
   2   5 -10         74.44         80.00        13.11 o                         
   3   5 -10        530.08        568.60        24.70 o                         
   4   5 -10        108.54         98.63        11.96 o                         
   5   5 -10         61.70         43.24         9.72 o                         
   6   5 -10        123.45        137.96        12.63 o                         
   7   5 -10        891.94        970.86        51.34 o                         
   8   5 -10        125.51        128.99        14.13 o                         
   9   5 -10        796.37        809.52        39.22 o                         
  10   5 -10         70.57         91.94        22.68 o                         
  11   5 -10        346.96        365.91        49.88 o                         
  12   5 -10         10.10          9.64        21.70 o                         
  13   5 -10         10.10        -22.71        32.20 o                         
  14   5 -10         29.52         13.57        40.52 o                         
  15   5 -10       1060.99        998.47       129.54 o                         
  16   5 -10          9.24        -15.34        56.57 o                         
  17   5 -10        227.93        258.55        81.13 o                         
 -14   6 -10        148.64        114.78        54.35 o                         
 -13   6 -10         53.04         58.78        30.62 o                         
 -12   6 -10        741.89        767.71        42.53 o                         
 -11   6 -10        303.42        317.53        29.04 o                         
 -10   6 -10        356.63        349.73        29.50 o                         
  -9   6 -10         48.45         51.69        17.56 o                         
  -8   6 -10        379.05        396.25        31.74 o                         
  -7   6 -10        507.90        510.40        39.79 o                         
  -6   6 -10        601.23        583.20        37.14 o                         
  -5   6 -10        497.22        449.27        36.03 o                         
  -4   6 -10       4232.69       4235.99       115.38 o                         
  -3   6 -10        486.26        477.23        23.81 o                         
  -2   6 -10       1811.20       1919.57        51.49 o                         
  -1   6 -10        421.32        443.80        27.76 o                         
   0   6 -10       1103.62       1238.30        77.13 o                         
   1   6 -10        346.08        334.63        18.84 o                         
   2   6 -10       1017.40       1062.68        34.54 o                         
   3   6 -10        131.08        130.04        13.34 o                         
   4   6 -10       2006.16       1947.06        48.68 o                         
   5   6 -10        176.03        201.85        15.90 o                         
   6   6 -10       2715.09       2739.72        58.50 o                         
   7   6 -10        164.52        154.85        17.99 o                         
   8   6 -10        234.43        269.03        20.04 o                         
   9   6 -10         87.37         92.84        21.76 o                         
  10   6 -10       2660.25       2654.16       111.25 o                         
  11   6 -10         50.69         66.96        23.86 o                         
  12   6 -10        462.73        463.69        56.34 o                         
  13   6 -10         33.79         12.95        56.84 o                         
  14   6 -10         82.99         13.74        46.20 o                         
  15   6 -10         24.28        -14.63        54.09 o                         
  16   6 -10        317.22        339.06        91.95 o                         
 -14   7 -10        221.55        278.71        40.87 o                         
 -13   7 -10        886.25        891.44        64.16 o                         
 -12   7 -10        286.88        312.05        40.86 o                         
 -11   7 -10         56.03         39.69        22.52 o                         
 -10   7 -10        109.70        145.79        23.18 o                         
  -9   7 -10       1284.15       1100.18        48.54 o                         
  -8   7 -10        220.33        235.32        24.98 o                         
  -7   7 -10         27.76         29.34        16.06 o                         
  -6   7 -10        309.28        256.59        29.70 o                         
  -5   7 -10        983.84        910.91        48.51 o                         
  -4   7 -10        282.35        300.28        25.53 o                         
  -3   7 -10        225.89        210.39        17.87 o                         
  -2   7 -10        102.12        127.42        22.60 o                         
  -1   7 -10       1089.54       1112.51        57.07 o                         
   0   7 -10        395.76        429.87        21.24 o                         
   1   7 -10       1873.32       1744.52        41.54 o                         
   2   7 -10        165.29        155.96        13.82 o                         
   3   7 -10       1875.31       1795.02        55.07 o                         
   4   7 -10        273.80        300.36        21.36 o                         
   5   7 -10        549.40        570.39        23.33 o                         
   6   7 -10        234.88        239.88        16.75 o                         
   7   7 -10        871.83        747.67        29.79 o                         
   8   7 -10        187.37        217.47        20.85 o                         
   9   7 -10       2140.82       2110.92        77.08 o                         
  10   7 -10         44.53         20.00        25.90 o                         
  11   7 -10       1904.91       1849.97        72.80 o                         
  12   7 -10         66.71         61.36        49.30 o                         
  13   7 -10         28.09         52.31        53.82 o                         
  14   7 -10          7.90         27.84        49.92 o                         
  15   7 -10         29.22         44.24        62.15 o                         
  16   7 -10         13.92         15.52        59.14 o                         
 -13   8 -10        301.62        293.79        63.46 o                         
 -12   8 -10        548.89        522.40        48.53 o                         
 -11   8 -10        536.57        606.59        43.11 o                         
 -10   8 -10        784.34        693.56        56.36 o                         
  -9   8 -10         72.81         67.21        21.99 o                         
  -8   8 -10        787.76        748.43        38.42 o                         
  -7   8 -10         49.86         28.22        15.20 o                         
  -6   8 -10        816.47        771.72        36.19 o                         
  -5   8 -10        314.56        291.40        21.35 o                         
  -4   8 -10       5037.99       4813.46       104.31 o                         
  -3   8 -10       2040.62       1986.08        61.10 o                         
  -2   8 -10       7561.69       7285.70       183.51 o                         
  -1   8 -10        183.88        153.35        17.64 o                         
   0   8 -10       1301.67       1319.95        38.66 o                         
   1   8 -10         44.60         30.16         8.19 o                         
   2   8 -10       2097.59       1908.66        50.00 o                         
   3   8 -10         20.42         14.01        11.16 o                         
   4   8 -10       2287.24       2188.02        94.26 o                         
   5   8 -10         93.13         96.98        12.95 o                         
   6   8 -10       1761.10       1609.33        42.93 o                         
   7   8 -10         61.81         66.82        14.53 o                         
   8   8 -10       2666.73       2674.80        75.69 o                         
   9   8 -10         98.24        112.84        24.42 o                         
  10   8 -10        732.11        771.32        52.69 o                         
  11   8 -10        120.43        140.09        60.38 o                         
  12   8 -10        881.60        842.95       109.41 o                         
  13   8 -10         91.73         26.42        47.53 o                         
  14   8 -10        878.82        870.35       122.80 o                         
  15   8 -10        125.16        103.92        65.35 o                         
 -12   9 -10        271.07        272.59        56.19 o                         
 -11   9 -10       2226.01       2179.22        97.54 o                         
 -10   9 -10        509.65        520.89        39.03 o                         
  -9   9 -10       1728.34       1780.85        70.45 o                         
  -8   9 -10        517.27        603.33        39.66 o                         
  -7   9 -10       2466.52       2642.61        87.17 o                         
  -6   9 -10        198.77        236.63        31.55 o                         
  -5   9 -10       2224.54       2337.20        54.34 o                         
  -4   9 -10        357.83        339.20        22.48 o                         
  -3   9 -10       7102.12       7252.71       132.34 o                         
  -2   9 -10       1929.16       1944.74        50.83 o                         
  -1   9 -10       4010.48       3916.09        79.43 o                         
   0   9 -10        286.73        230.59        23.55 o                         
   1   9 -10       1118.06        954.93        27.08 o                         
   2   9 -10        433.40        442.44        26.14 o                         
   3   9 -10       2464.93       2518.73        70.83 o                         
   4   9 -10         81.63         97.67        12.76 o                         
   5   9 -10       2794.00       2860.29       103.30 o                         
   6   9 -10        399.69        381.60        24.63 o                         
   7   9 -10       6953.98       6499.99       171.32 o                         
   8   9 -10        428.31        405.92        49.66 o                         
   9   9 -10       1897.66       1802.80        81.72 o                         
  10   9 -10        100.63         89.20        49.21 o                         
  11   9 -10       1118.85       1043.60       118.28 o                         
  12   9 -10         13.38         37.59        50.27 o                         
  13   9 -10       2632.50       2347.61       198.88 o                         
  14   9 -10          0.24        -28.28        75.01 o                         
 -11  10 -10       1105.70       1134.44       171.08 o                         
 -10  10 -10       4780.22       4266.58       197.02 o                         
  -9  10 -10        663.69        547.93        78.60 o                         
  -8  10 -10       1883.78       1804.30        75.39 o                         
  -7  10 -10        358.61        366.38        30.94 o                         
  -6  10 -10       3934.03       3715.96        81.79 o                         
  -5  10 -10        826.90        852.91        32.15 o                         
  -4  10 -10       8318.05       7874.75       174.18 o                         
  -3  10 -10        863.69        784.80        31.72 o                         
  -2  10 -10       6603.00       6712.23       128.63 o                         
  -1  10 -10        401.42        419.14        22.10 o                         
   0  10 -10       5045.44       5236.52       140.76 o                         
   1  10 -10        272.01        246.23        16.90 o                         
   2  10 -10       1911.60       2105.10        53.07 o                         
   3  10 -10        165.58        139.52        19.51 o                         
   4  10 -10       3253.71       3415.71       105.43 o                         
   5  10 -10        833.23        802.09        35.00 o                         
   6  10 -10       6946.97       6963.13       159.02 o                         
   7  10 -10         50.93         29.17        18.82 o                         
   8  10 -10       2436.81       2564.52        83.64 o                         
   9  10 -10         64.72         95.76        48.68 o                         
  10  10 -10       1286.68       1479.75       142.58 o                         
  11  10 -10         90.34         11.97        43.09 o                         
  12  10 -10       1557.32       1447.92       148.87 o                         
  13  10 -10        193.40        201.27        74.75 o                         
 -10  11 -10        408.77        447.07        56.97 o                         
  -9  11 -10       2086.87       1846.88       106.49 o                         
  -8  11 -10        157.48        173.39        37.07 o                         
  -7  11 -10       1999.04       1895.36        73.59 o                         
  -6  11 -10        370.22        353.89        30.90 o                         
  -5  11 -10       1618.87       1508.71        73.05 o                         
  -4  11 -10        383.34        367.05        39.21 o                         
  -3  11 -10       5178.13       5008.58       134.42 o                         
  -2  11 -10        767.65        777.11        42.28 o                         
  -1  11 -10       4838.75       4725.79       142.80 o                         
   0  11 -10        309.24        316.96        23.76 o                         
   1  11 -10       3462.99       3620.53        93.29 o                         
   2  11 -10        133.84        169.89        20.41 o                         
   3  11 -10       2384.04       2365.38        68.86 o                         
   4  11 -10        231.62        301.11        36.87 o                         
   5  11 -10       4136.45       4184.84       123.09 o                         
   6  11 -10        279.74        266.32        24.18 o                         
   7  11 -10       6472.87       6717.16       468.02 o                         
   8  11 -10        142.44        179.47        39.81 o                         
   9  11 -10       4510.65       4803.93       282.14 o                         
  10  11 -10         82.67         90.88        51.16 o                         
  11  11 -10        869.41        887.55       111.90 o                         
  12  11 -10         63.25         63.66        47.26 o                         
  -9  12 -10        294.95        300.14        77.05 o                         
  -8  12 -10        607.57        553.31        54.45 o                         
  -7  12 -10        697.49        672.82        41.97 o                         
  -6  12 -10       3235.59       2932.99       163.28 o                         
  -5  12 -10        380.85        402.26        37.97 o                         
  -4  12 -10       4645.13       4653.43       154.91 o                         
  -3  12 -10       1161.10       1049.64        57.92 o                         
  -2  12 -10       2551.41       2487.84        95.90 o                         
  -1  12 -10        219.33        215.04        44.04 o                         
   0  12 -10       1324.79       1306.94       100.61 o                         
   1  12 -10        421.22        542.34        80.78 o                         
   2  12 -10       5708.20       5582.94       171.25 o                         
   3  12 -10        152.12        158.97        22.46 o                         
   4  12 -10       4788.81       4605.90       129.30 o                         
   5  12 -10        593.88        649.87        90.22 o                         
   6  12 -10       3382.53       3151.42       213.55 o                         
   7  12 -10        157.30        241.41        43.14 o                         
   8  12 -10       3617.56       3826.32       212.13 o                         
   9  12 -10          1.17        -32.36        52.14 o                         
  10  12 -10       3511.84       3636.47       241.44 o                         
  11  12 -10         19.53         12.06        44.51 o                         
  -7  13 -10        801.28        852.53        83.61 o                         
  -6  13 -10        150.76        165.26        49.54 o                         
  -5  13 -10       3355.31       3360.06       531.78 o                         
  -4  13 -10        479.69        430.53        63.39 o                         
  -3  13 -10       2106.34       2391.51       148.60 o                         
  -2  13 -10        240.65        254.95        52.67 o                         
  -1  13 -10       2256.38       2325.12       176.05 o                         
   0  13 -10        341.85        375.31        55.33 o                         
   1  13 -10       2972.22       3251.71       161.28 o                         
   2  13 -10        486.59        458.42        46.21 o                         
   3  13 -10       4881.44       4927.87       168.24 o                         
   4  13 -10         40.04         44.08        27.58 o                         
   5  13 -10       3187.26       3035.49       144.85 o                         
   6  13 -10        116.60        163.89        38.86 o                         
   7  13 -10        903.33        913.02        71.97 o                         
   8  13 -10        126.25        198.33        43.40 o                         
   9  13 -10       2698.23       2892.03       204.82 o                         
  -5  14 -10        195.41        233.37        53.04 o                         
  -4  14 -10       2123.52       2223.40       212.36 o                         
  -3  14 -10         45.89        100.05        41.29 o                         
  -2  14 -10       1109.61        860.95        81.84 o                         
  -1  14 -10        288.26        246.65        52.41 o                         
   0  14 -10       1606.11       1674.73       144.88 o                         
   1  14 -10        347.91        395.08        43.89 o                         
   2  14 -10       2109.61       2294.53       132.36 o                         
   3  14 -10         46.18         60.14        29.41 o                         
   4  14 -10       2670.51       2631.31       135.92 o                         
   5  14 -10         33.00          0.21        34.83 o                         
   6  14 -10       1091.97       1145.04       123.69 o                         
   7  14 -10         30.32         17.40        30.89 o                         
   0  15 -10        384.74        415.24        64.57 o                         
   1  15 -10        784.91        875.10       154.15 o                         
   2  15 -10         33.28         58.61        39.39 o                         
 -16   1  -9         36.44         66.00        41.89 o                         
 -15   1  -9        311.63        293.73        75.45 o                         
 -14   1  -9          8.60         51.85        66.46 o                         
 -13   1  -9        764.35        713.71        44.65 o                         
 -12   1  -9        688.82        759.24        45.83 o                         
 -11   1  -9        442.17        567.19        93.94 o                         
 -10   1  -9         36.29         72.36        23.74 o                         
  -9   1  -9       2924.99       2817.38       107.13 o                         
  -8   1  -9       1105.38       1125.87        61.02 o                         
  -7   1  -9       1012.21       1118.08        51.51 o                         
  -6   1  -9         51.48         27.70        15.38 o                         
  -5   1  -9       5451.98       6239.79       157.94 o                         
  -4   1  -9        338.21        381.84        27.13 o                         
  -3   1  -9       2535.46       2600.33        69.49 o                         
  -2   1  -9        716.61        760.97        30.71 o                         
  -1   1  -9       5047.65       5179.46        98.04 o                         
   0   1  -9       2983.55       3008.68        96.44 o                         
   1   1  -9       4553.12       5295.31       113.04 o                         
   2   1  -9        992.88        904.64        33.41 o                         
   3   1  -9        342.41        410.40        21.32 o                         
   4   1  -9         31.18         49.78         9.02 o                         
   5   1  -9       7300.54       7143.55       143.13 o                         
   6   1  -9        465.51        485.32        19.89 o                         
   7   1  -9       6279.69       6213.73       139.81 o                         
   8   1  -9        286.97        276.10        17.96 o                         
   9   1  -9       1702.26       1731.81        48.07 o                         
  10   1  -9         97.22        104.92        12.85 o                         
  11   1  -9        257.34        318.09        31.81 o                         
  12   1  -9         34.52         28.50        24.50 o                         
  13   1  -9         77.17         82.23        37.39 o                         
  14   1  -9         56.68         56.68        34.85 o                         
  15   1  -9       1982.97       2057.37       127.37 o                         
  16   1  -9        118.28        114.83        42.29 o                         
  17   1  -9        621.99        893.40       122.63 o                         
 -16   2  -9       1113.75       1080.62        93.98 o                         
 -15   2  -9        252.40        193.38        49.56 o                         
 -14   2  -9        167.32        214.75        65.79 o                         
 -13   2  -9        253.19        247.08        38.51 o                         
 -12   2  -9       3124.35       3108.00       116.97 o                         
 -11   2  -9        547.58        526.38        46.15 o                         
 -10   2  -9       2736.10       2861.26       134.88 o                         
  -9   2  -9       1657.55       1659.72        73.77 o                         
  -8   2  -9       6005.23       6145.62       176.75 o                         
  -7   2  -9        835.91        799.92        51.37 o                         
  -6   2  -9       1215.41       1283.81       114.34 o                         
  -5   2  -9        530.04        553.79        46.07 o                         
  -4   2  -9        863.60        991.34        50.19 o                         
  -3   2  -9        397.94        376.27        30.86 o                         
  -2   2  -9       2199.33       2068.24        63.80 o                         
  -1   2  -9       1577.13       1460.88        44.40 o                         
   0   2  -9       3096.42       2727.01        78.64 o                         
   1   2  -9        353.25        320.29        19.25 o                         
   2   2  -9       5388.61       6129.07       219.22 o                         
   3   2  -9       1525.86       1416.96        45.51 o                         
   4   2  -9       4091.52       4225.45        86.14 o                         
   5   2  -9       1098.10        940.42        50.94 o                         
   6   2  -9       6879.61       6787.47       217.94 o                         
   7   2  -9        310.80        284.09        23.56 o                         
   8   2  -9       4387.87       4454.40       118.10 o                         
   9   2  -9         63.09         65.34        16.93 o                         
  10   2  -9        141.60        151.35        25.31 o                         
  11   2  -9         46.10         27.72        10.44 o                         
  12   2  -9       1958.36       1925.07        71.38 o                         
  13   2  -9         37.81          6.41        19.42 o                         
  14   2  -9       2007.04       2121.60       174.94 o                         
  15   2  -9        286.04        290.56        75.19 o                         
  16   2  -9       2242.28       2183.14       192.41 o                         
 -16   3  -9        411.46        449.95        52.73 o                         
 -15   3  -9       1326.24       1394.03        84.21 o                         
 -14   3  -9        166.77        190.45        38.28 o                         
 -13   3  -9        993.54       1027.86        93.37 o                         
 -12   3  -9        763.31        739.72        65.76 o                         
 -11   3  -9       3662.06       3519.69       112.70 o                         
 -10   3  -9        531.61        586.41        51.16 o                         
  -9   3  -9       5335.80       5320.69       145.16 o                         
  -8   3  -9        610.90        604.70        37.22 o                         
  -7   3  -9       3508.68       3360.45        90.29 o                         
  -6   3  -9        819.34        759.39        35.89 o                         
  -5   3  -9       5947.33       5749.07       131.35 o                         
  -4   3  -9        656.83        689.92        31.84 o                         
  -3   3  -9       9971.74      10126.46       207.65 o                         
  -2   3  -9       1013.30       1003.40        41.72 o                         
  -1   3  -9       9371.04       9195.13       168.79 o                         
   0   3  -9        641.15        687.36        26.80 o                         
   1   3  -9       3306.28       2998.61        69.31 o                         
   2   3  -9        427.44        381.63        24.46 o                         
   3   3  -9      10388.21      10589.79       173.56 o                         
   4   3  -9       1443.41       1377.08        39.63 o                         
   5   3  -9       6429.06       6919.71       120.81 o                         
   6   3  -9        579.34        550.64        20.01 o                         
   7   3  -9       8253.41       7874.72       173.31 o                         
   8   3  -9        121.43         97.66        20.68 o                         
   9   3  -9       1771.03       1876.66        64.91 o                         
  10   3  -9         75.46         59.51        18.98 o                         
  11   3  -9       3911.52       4325.59       103.46 o                         
  12   3  -9         55.28         44.95        18.51 o                         
  13   3  -9       1357.76       1431.63        83.74 o                         
  14   3  -9         25.74         24.47        43.80 o                         
  15   3  -9       2204.29       2075.50       177.42 o                         
  17   3  -9       2007.42       1828.12       182.21 o                         
 -15   4  -9        337.09        317.64        61.03 o                         
 -14   4  -9       2453.22       2553.49       115.52 o                         
 -13   4  -9       1102.92       1124.25        57.75 o                         
 -12   4  -9       1804.12       1879.58        80.12 o                         
 -11   4  -9        306.14        271.90        27.42 o                         
 -10   4  -9       1575.71       1690.20        61.36 o                         
  -9   4  -9        540.35        450.71        35.08 o                         
  -8   4  -9       4660.33       4785.92       149.91 o                         
  -7   4  -9       1142.85       1170.07        51.11 o                         
  -6   4  -9       5221.56       5111.28       122.69 o                         
  -5   4  -9        476.83        462.37        35.88 o                         
  -4   4  -9       8799.81       9108.19       191.94 o                         
  -3   4  -9        808.44        811.02        37.29 o                         
  -2   4  -9       6078.39       6063.76       129.40 o                         
  -1   4  -9         20.61         35.18        12.51 o                         
   0   4  -9       5852.05       5903.10       126.28 o                         
   1   4  -9         28.97         30.52         8.67 o                         
   2   4  -9      13697.35      13924.47       242.82 o                         
   3   4  -9         67.69         60.37        10.90 o                         
   4   4  -9      15296.93      15426.13       276.25 o                         
   5   4  -9         10.55         16.32         8.73 o                         
   6   4  -9       4137.86       4139.32        80.63 o                         
   7   4  -9        139.84        147.23        12.80 o                         
   8   4  -9       5795.12       5633.18       130.57 o                         
   9   4  -9         72.89         69.34        16.35 o                         
  10   4  -9       6810.30       7003.45       183.93 o                         
  11   4  -9         71.77         40.24        22.37 o                         
  12   4  -9       3285.15       3051.45        99.03 o                         
  13   4  -9        232.83        250.68        33.42 o                         
  14   4  -9       1521.32       1586.30       219.05 o                         
  15   4  -9        178.96         70.31        53.82 o                         
  16   4  -9       1796.94       1723.85       173.34 o                         
  17   4  -9        161.33        173.43        73.59 o                         
 -15   5  -9       2359.27       2302.36       110.54 o                         
 -14   5  -9       1528.80       1634.32        89.16 o                         
 -13   5  -9       1938.18       1994.95       112.41 o                         
 -12   5  -9        471.85        478.20        34.85 o                         
 -11   5  -9       1763.64       1821.38        64.55 o                         
 -10   5  -9       1349.36       1326.95        50.50 o                         
  -9   5  -9       3874.67       3839.67       104.52 o                         
  -8   5  -9       1894.27       1806.87        76.78 o                         
  -7   5  -9       3787.08       4133.24       136.87 o                         
  -6   5  -9       1140.65       1114.82        49.63 o                         
  -5   5  -9      10947.10      10878.84       255.91 o                         
  -4   5  -9       1279.03       1222.25        48.70 o                         
  -3   5  -9       4511.20       4726.86       138.68 o                         
  -2   5  -9        359.54        358.21        20.99 o                         
  -1   5  -9       4960.95       5320.21       150.53 o                         
   0   5  -9        767.19        853.28        32.82 o                         
   1   5  -9       5509.47       5852.40       112.92 o                         
   2   5  -9        251.30        238.61        15.83 o                         
   3   5  -9      23319.13      23834.36       411.44 o                         
   4   5  -9         39.95         43.93         9.71 o                         
   5   5  -9       7660.71       7150.36       120.27 o                         
   6   5  -9        317.09        341.74        18.44 o                         
   7   5  -9       3480.77       3510.57       100.89 o                         
   8   5  -9          5.47         14.48        13.11 o                         
   9   5  -9       7811.67       7741.80       198.10 o                         
  10   5  -9         63.12         12.25        19.10 o                         
  11   5  -9      11380.09      11582.27       275.67 o                         
  12   5  -9         59.40         64.95        14.87 o                         
  13   5  -9       3353.28       3258.56       163.25 o                         
  14   5  -9        208.07        226.36        71.20 o                         
  15   5  -9       3428.91       3355.22       253.05 o                         
  16   5  -9         49.02        -14.98        52.14 o                         
  17   5  -9       5007.58       5223.50       347.04 o                         
 -15   6  -9        347.58        328.19        44.79 o                         
 -14   6  -9       2282.28       2239.22       106.47 o                         
 -13   6  -9       1002.24        963.45        67.00 o                         
 -12   6  -9       1958.78       1911.38        68.73 o                         
 -11   6  -9        482.60        513.56        38.10 o                         
 -10   6  -9       5190.44       5391.24       124.89 o                         
  -9   6  -9       1251.20       1308.18        49.22 o                         
  -8   6  -9       9497.29       9709.75       210.05 o                         
  -7   6  -9        639.51        702.72        38.58 o                         
  -6   6  -9       4823.14       5012.54       149.43 o                         
  -5   6  -9       1348.20       1406.71        93.76 o                         
  -4   6  -9       5580.03       5598.53       165.86 o                         
  -3   6  -9        221.80        265.23        31.00 o                         
  -2   6  -9       2580.56       2710.52        58.12 o                         
  -1   6  -9        688.93        656.58        50.14 o                         
   0   6  -9      13557.30      14211.20       279.44 o                         
   1   6  -9       1350.68       1332.79        33.87 o                         
   2   6  -9      10798.09      10922.00       205.38 o                         
   3   6  -9       1238.97       1185.55        34.19 o                         
   4   6  -9      13183.87      13423.47       225.12 o                         
   5   6  -9          0.51          4.40         9.38 o                         
   6   6  -9       4861.65       4975.56       119.75 o                         
   7   6  -9        986.27       1009.84        32.86 o                         
   8   6  -9       6996.47       7048.31       153.65 o                         
   9   6  -9        535.80        588.10        37.63 o                         
  10   6  -9       9058.70       8860.33       224.69 o                         
  11   6  -9         40.11         93.75        28.51 o                         
  12   6  -9       5092.86       5228.82       311.66 o                         
  13   6  -9         14.51        -12.59        55.42 o                         
  14   6  -9       3597.34       3822.75       251.99 o                         
  15   6  -9         43.92         14.36        48.15 o                         
  16   6  -9       3591.61       3218.05       255.00 o                         
  17   6  -9         75.03         63.93        64.11 o                         
 -14   7  -9        297.25        364.28        57.25 o                         
 -13   7  -9       2180.90       2090.07        99.30 o                         
 -12   7  -9        606.74        571.86        41.61 o                         
 -11   7  -9       2641.60       2585.98        81.53 o                         
 -10   7  -9        593.74        563.04        34.87 o                         
  -9   7  -9      10511.05      10133.17       202.81 o                         
  -8   7  -9        922.51        968.18        41.08 o                         
  -7   7  -9       4402.40       4436.56       108.35 o                         
  -6   7  -9        424.81        391.12        33.24 o                         
  -5   7  -9       3821.42       3661.34       106.29 o                         
  -4   7  -9       1094.48       1088.36        46.24 o                         
  -3   7  -9       7616.63       7491.58       149.06 o                         
  -2   7  -9       1441.75       1574.59        49.30 o                         
  -1   7  -9      14246.58      14435.05       463.24 o                         
   0   7  -9        676.45        657.55        25.44 o                         
   1   7  -9       6898.09       6640.05       109.90 o                         
   2   7  -9       1232.96       1183.48        34.95 o                         
   3   7  -9      11632.27      11871.52       203.37 o                         
   4   7  -9        882.27        827.03        27.38 o                         
   5   7  -9       8341.95       8349.40       141.96 o                         
   6   7  -9         26.36         24.84        10.78 o                         
   7   7  -9      10345.67       9979.75       209.31 o                         
   8   7  -9        302.01        330.29        24.33 o                         
   9   7  -9       3429.83       3353.05       104.47 o                         
  10   7  -9        382.75        354.45        32.97 o                         
  11   7  -9       2851.50       2808.41       198.26 o                         
  12   7  -9         57.80         71.64        47.88 o                         
  13   7  -9       4314.76       3955.40       267.24 o                         
  14   7  -9         35.76         27.13        53.11 o                         
  15   7  -9       3685.03       3737.01       270.43 o                         
  16   7  -9         41.96        152.15        69.60 o                         
 -13   8  -9        328.37        339.80        46.63 o                         
 -12   8  -9       1230.78       1239.02        72.03 o                         
 -11   8  -9        544.49        504.10        39.14 o                         
 -10   8  -9       3655.63       3380.27       107.93 o                         
  -9   8  -9       1102.87        989.35        49.34 o                         
  -8   8  -9       4516.57       4374.55        96.28 o                         
  -7   8  -9        925.57        810.27        50.16 o                         
  -6   8  -9       2854.39       2984.41        79.46 o                         
  -5   8  -9       1049.67       1001.20        39.64 o                         
  -4   8  -9       1987.20       1812.45        47.45 o                         
  -3   8  -9        786.30        833.93        36.86 o                         
  -2   8  -9       6484.83       6130.36       134.69 o                         
  -1   8  -9        861.16        825.81        34.93 o                         
   0   8  -9       5252.65       5311.65       112.00 o                         
   1   8  -9        738.38        723.65        26.00 o                         
   2   8  -9       6521.52       6652.38       110.62 o                         
   3   8  -9        750.16        815.46        28.43 o                         
   4   8  -9       3496.40       3549.81        71.15 o                         
   5   8  -9        564.49        567.15        28.80 o                         
   6   8  -9      10205.89      10501.59       204.86 o                         
   7   8  -9        430.06        381.19        33.51 o                         
   8   8  -9       3228.71       3394.40       118.88 o                         
   9   8  -9         91.54         98.70        24.77 o                         
  10   8  -9       2447.49       2293.53       174.23 o                         
  11   8  -9        192.11        177.39        33.19 o                         
  12   8  -9       4478.91       4121.65       274.95 o                         
  13   8  -9          2.97        -25.71        56.57 o                         
  14   8  -9       3514.74       3271.69       249.06 o                         
  15   8  -9        169.45        130.07        66.59 o                         
 -13   9  -9         67.00         52.79        39.82 o                         
 -12   9  -9        334.85        374.37        43.81 o                         
 -11   9  -9        997.60       1005.75       135.32 o                         
 -10   9  -9        343.32        348.03        37.95 o                         
  -9   9  -9       1239.50       1010.35        51.31 o                         
  -8   9  -9        280.49        271.53        28.60 o                         
  -7   9  -9       3932.53       3889.04       111.82 o                         
  -6   9  -9        205.17        168.81        18.92 o                         
  -5   9  -9       1404.67       1389.03        46.70 o                         
  -4   9  -9        750.07        716.22        26.09 o                         
  -3   9  -9        483.34        457.44        20.89 o                         
  -2   9  -9        274.68        254.45        14.72 o                         
  -1   9  -9       7024.70       6989.65       149.06 o                         
   0   9  -9        447.68        374.88        35.62 o                         
   1   9  -9       6512.23       6839.58       175.55 o                         
   2   9  -9        231.67        232.79        14.76 o                         
   3   9  -9       1967.37       2152.70        93.55 o                         
   4   9  -9        218.66        176.19        23.94 o                         
   5   9  -9       2471.00       2408.37        65.04 o                         
   6   9  -9         45.32         44.43        14.07 o                         
   7   9  -9       2489.08       2437.71       160.28 o                         
   8   9  -9        126.11        105.41        20.08 o                         
   9   9  -9        566.95        550.62        83.17 o                         
  10   9  -9         53.32         21.46        46.11 o                         
  11   9  -9       3192.46       2809.21       210.40 o                         
  12   9  -9        142.57        146.03        62.07 o                         
  13   9  -9       2493.12       2428.30       200.12 o                         
  14   9  -9         17.40        -13.74        52.31 o                         
  15   9  -9       1868.62       1767.12       176.53 o                         
 -12  10  -9        383.15        433.08        56.72 o                         
 -11  10  -9        116.69        124.45        40.56 o                         
 -10  10  -9        896.18        899.65        71.82 o                         
  -9  10  -9         85.09        121.31        26.92 o                         
  -8  10  -9        435.83        399.50        37.69 o                         
  -7  10  -9        245.39        298.11        25.36 o                         
  -6  10  -9       1089.08       1032.75        43.63 o                         
  -5  10  -9        430.18        451.65        23.23 o                         
  -4  10  -9       1470.42       1593.68        60.29 o                         
  -3  10  -9        164.61        183.74        16.99 o                         
  -2  10  -9        632.93        691.16        39.67 o                         
  -1  10  -9          6.11          2.63        10.59 o                         
   0  10  -9       1128.51        989.40        58.99 o                         
   1  10  -9        391.49        414.18        21.75 o                         
   2  10  -9       1385.95       1313.00        40.74 o                         
   3  10  -9          3.58         13.25        12.95 o                         
   4  10  -9        628.97        596.44        30.36 o                         
   5  10  -9        143.58        134.66        18.97 o                         
   6  10  -9       1665.92       1589.76        53.92 o                         
   7  10  -9        257.50        232.44        26.42 o                         
   8  10  -9        341.03        294.68        44.42 o                         
   9  10  -9        141.00        243.83        61.62 o                         
  10  10  -9       1803.97       1617.64        94.53 o                         
  11  10  -9         50.61         45.93        47.26 o                         
  12  10  -9       1337.63       1226.08       133.80 o                         
  13  10  -9        243.27        377.54        81.04 o                         
  14  10  -9        860.05        716.25       112.07 o                         
 -11  11  -9         10.59         25.69        29.65 o                         
 -10  11  -9         29.05         42.64        30.57 o                         
  -9  11  -9         49.74         60.04        38.22 o                         
  -8  11  -9        231.34        238.04        43.80 o                         
  -7  11  -9        665.10        654.38        45.06 o                         
  -6  11  -9         38.10         29.84        16.09 o                         
  -5  11  -9       1060.67       1094.59        39.09 o                         
  -4  11  -9        524.18        566.18        55.34 o                         
  -3  11  -9        958.26        866.94        37.65 o                         
  -2  11  -9         63.65         41.91        16.28 o                         
  -1  11  -9        712.48        705.50        37.05 o                         
   0  11  -9        141.79        121.60        16.32 o                         
   1  11  -9         75.86        102.43        15.17 o                         
   2  11  -9          9.22         20.86        12.78 o                         
   3  11  -9        164.62        190.82        17.23 o                         
   4  11  -9         94.99         72.32        15.71 o                         
   5  11  -9       1148.61       1126.03        42.45 o                         
   6  11  -9         62.12         29.85        21.13 o                         
   7  11  -9        179.46        122.75        36.43 o                         
   8  11  -9          5.71          4.92        27.32 o                         
   9  11  -9        434.10        460.98        77.67 o                         
  10  11  -9          0.78        -21.81        43.71 o                         
  11  11  -9        761.04        554.43        88.31 o                         
  12  11  -9          6.28         12.32        45.49 o                         
  13  11  -9         20.21        -25.98        52.14 o                         
  -9  12  -9         53.37         90.76        40.75 o                         
  -8  12  -9        145.66        144.27        34.64 o                         
  -7  12  -9         57.97         43.41        19.88 o                         
  -6  12  -9         22.61         10.10        23.22 o                         
  -5  12  -9        152.15        162.27        39.22 o                         
  -4  12  -9        852.24        700.44        90.00 o                         
  -3  12  -9          5.92         -6.42        19.04 o                         
  -2  12  -9         33.41         42.79        18.97 o                         
  -1  12  -9         39.11         44.54        17.88 o                         
   0  12  -9        700.66        822.75        58.93 o                         
   1  12  -9          7.43         11.97        16.68 o                         
   2  12  -9         85.74         41.96        15.27 o                         
   3  12  -9         37.65         58.22        16.54 o                         
   4  12  -9        244.81        230.66        41.40 o                         
   5  12  -9         94.83        116.37        35.28 o                         
   6  12  -9        159.22        160.69        37.77 o                         
   7  12  -9         10.56         13.56        28.42 o                         
   8  12  -9        137.04        208.32        40.50 o                         
   9  12  -9          2.90         -9.96        27.89 o                         
  10  12  -9         35.32         54.53        44.87 o                         
  11  12  -9          5.85         46.11        49.65 o                         
  -8  13  -9        157.59         84.41        56.30 o                         
  -7  13  -9       2030.70       1936.61       137.48 o                         
  -6  13  -9         51.76         70.54        39.48 o                         
  -5  13  -9        220.33        224.86        63.66 o                         
  -4  13  -9         87.12         86.92        45.97 o                         
  -3  13  -9        308.28        405.38        56.64 o                         
  -2  13  -9        124.41        102.35        41.68 o                         
  -1  13  -9        229.72        208.84        57.81 o                         
   0  13  -9          3.69         52.52        33.04 o                         
   1  13  -9        428.99        449.66        59.14 o                         
   2  13  -9         31.65         13.67        25.83 o                         
   3  13  -9       1199.57       1307.14        80.14 o                         
   4  13  -9         97.78         71.25        40.16 o                         
   5  13  -9         18.46         57.81        41.54 o                         
   6  13  -9        189.21        208.37        44.42 o                         
   7  13  -9        339.81        328.74        47.30 o                         
   8  13  -9        102.22        180.00        40.00 o                         
   9  13  -9        496.05        466.03        76.34 o                         
  10  13  -9         11.83         64.55        56.30 o                         
  -6  14  -9       2024.08       2120.31       132.12 o                         
  -5  14  -9        207.71        207.62        52.04 o                         
  -4  14  -9       1323.51       1288.61        99.19 o                         
  -3  14  -9         28.45        -45.49        45.49 o                         
  -2  14  -9        224.52        197.56        46.68 o                         
  -1  14  -9         44.66         80.60        38.39 o                         
   0  14  -9       1676.88       1732.85       112.61 o                         
   1  14  -9        128.61        112.30        29.58 o                         
   2  14  -9       2655.87       2576.58       108.50 o                         
   3  14  -9         73.80          7.29        27.05 o                         
   4  14  -9       2658.74       2596.86       254.56 o                         
   5  14  -9         84.56         66.73        35.79 o                         
   6  14  -9         54.28         47.88        37.39 o                         
   7  14  -9         28.84         28.32        39.99 o                         
  -2  15  -9        116.37         24.74        49.83 o                         
  -1  15  -9        929.84       1011.28        90.69 o                         
   0  15  -9        236.91        178.59        50.34 o                         
   1  15  -9       3210.82       3433.95       175.31 o                         
   2  15  -9        294.00        261.16       119.70 o                         
   3  15  -9       2688.04       3035.77       287.32 o                         
   4  15  -9         14.88        -39.28        58.70 o                         
 -16   0  -8       5215.83       5664.44       351.47 o                         
 -15   0  -8       1066.67       1239.29       136.55 o                         
 -14   0  -8       1777.85       1759.11        95.96 o                         
 -13   0  -8       1444.50       1559.02       141.78 o                         
 -12   0  -8       1305.03       1493.73       119.30 o                         
 -11   0  -8        749.67        692.22        92.12 o                         
 -10   0  -8       5559.15       5980.36       329.93 o                         
  -9   0  -8       1544.95       1594.75       124.93 o                         
  -8   0  -8      14935.76      16184.77       699.84 o                         
  -7   0  -8        227.97        172.07        36.06 o                         
  -6   0  -8       5777.82       5513.41       210.56 o                         
  -5   0  -8        634.78        587.83        50.21 o                         
  -4   0  -8       7058.63       6830.11       191.35 o                         
  -3   0  -8        741.14        859.68        65.87 o                         
  -2   0  -8      23922.73      25622.44       626.34 o                         
  -1   0  -8       1200.63       1152.40        41.24 o                         
   0   0  -8      43737.81      46745.21      1089.80 o                         
   1   0  -8       1411.10       1333.77        63.16 o                         
   2   0  -8      33473.27      33535.66       791.05 o                         
   3   0  -8        278.46        285.45        40.73 o                         
   4   0  -8      15116.46      14860.81       324.27 o                         
   5   0  -8        649.16        647.81        45.64 o                         
   6   0  -8      35561.95      36959.55       894.98 o                         
   7   0  -8        678.17        628.31        35.90 o                         
   8   0  -8      29023.71      29392.09       715.19 o                         
   9   0  -8        143.16        132.35        18.98 o                         
  10   0  -8       7351.01       7024.73       297.18 o                         
  11   0  -8        151.99        138.82        35.77 o                         
  12   0  -8      10271.38      10658.12       515.59 o                         
  13   0  -8        266.30        149.31        57.10 o                         
  14   0  -8       9777.08       9949.41       528.45 o                         
  15   0  -8        166.60        251.19        74.30 o                         
  16   0  -8       4856.93       5350.65       331.35 o                         
 -16   1  -8        960.85        925.89       130.16 o                         
 -15   1  -8       3639.97       3387.07       218.21 o                         
 -14   1  -8        278.12        266.79        32.63 o                         
 -13   1  -8       1264.04       1525.14        80.94 o                         
 -12   1  -8        458.04        499.78        34.18 o                         
 -11   1  -8       5406.78       5814.10       186.50 o                         
 -10   1  -8       1215.28       1310.83       123.24 o                         
  -9   1  -8       7569.67       7919.62       235.25 o                         
  -8   1  -8        824.08        849.84        61.37 o                         
  -7   1  -8       4498.68       4699.43       146.01 o                         
  -6   1  -8       1004.02       1070.88        68.11 o                         
  -5   1  -8       8624.95       8903.02       214.09 o                         
  -4   1  -8       1147.59       1054.65        43.56 o                         
  -3   1  -8      16940.78      17327.53       379.47 o                         
  -2   1  -8       2537.32       2554.32        65.12 o                         
  -1   1  -8      11106.49      11311.06       186.61 o                         
   0   1  -8       2094.11       2143.07        59.95 o                         
   1   1  -8      26671.96      28084.41       568.67 o                         
   2   1  -8        707.37        717.56        27.47 o                         
   3   1  -8       3305.64       3374.97       154.18 o                         
   4   1  -8       1193.48       1204.70        32.37 o                         
   5   1  -8      12071.78      12146.75       200.73 o                         
   6   1  -8       1039.13       1060.53        30.39 o                         
   7   1  -8       6760.23       6432.00       140.80 o                         
   8   1  -8        256.81        235.99        14.33 o                         
   9   1  -8       5481.12       5282.55       102.60 o                         
  10   1  -8         19.51         16.25         7.86 o                         
  11   1  -8       2686.35       2686.42        93.37 o                         
  12   1  -8        296.57        286.91        47.56 o                         
  13   1  -8       8594.12       9115.67       329.30 o                         
  14   1  -8        111.07        127.98        38.66 o                         
  15   1  -8       4644.60       5013.25       218.68 o                         
  16   1  -8          4.47         14.28        47.79 o                         
 -16   2  -8       1168.63       1145.97        96.41 o                         
 -15   2  -8        222.49        240.45        68.18 o                         
 -14   2  -8       3053.90       3042.20       156.96 o                         
 -13   2  -8        549.00        595.59        52.73 o                         
 -12   2  -8       3550.64       3483.31       102.27 o                         
 -11   2  -8       1380.96       1440.35        63.84 o                         
 -10   2  -8       6973.37       6747.00       225.36 o                         
  -9   2  -8       1351.80       1403.61        60.73 o                         
  -8   2  -8       5784.44       6157.40       179.73 o                         
  -7   2  -8       1589.99       1575.76        83.75 o                         
  -6   2  -8       4291.73       4376.76       138.05 o                         
  -5   2  -8       1433.38       1484.56        64.90 o                         
  -4   2  -8       6320.16       6890.31       192.62 o                         
  -3   2  -8        667.15        611.17        37.19 o                         
  -2   2  -8      12049.71      12468.62       515.09 o                         
  -1   2  -8       1980.16       2051.55        54.92 o                         
   0   2  -8       7772.17       8055.27       182.94 o                         
   1   2  -8       2730.35       2778.25        72.43 o                         
   2   2  -8      14084.12      15867.83       329.85 o                         
   3   2  -8        568.73        494.89        25.62 o                         
   4   2  -8       9632.02       9642.62       193.34 o                         
   5   2  -8         75.62        101.52         8.73 o                         
   6   2  -8       6456.49       5921.17       113.87 o                         
   7   2  -8        149.88        158.76        19.07 o                         
   8   2  -8       6923.04       6726.13       159.77 o                         
   9   2  -8        563.40        564.43        27.60 o                         
  10   2  -8       9593.45       9790.96       211.58 o                         
  11   2  -8         95.17         93.58        19.62 o                         
  12   2  -8       5810.99       5830.16       214.38 o                         
  13   2  -8         33.75         70.01        25.80 o                         
  14   2  -8       4802.82       5207.81       303.24 o                         
  15   2  -8         63.66         65.26        51.16 o                         
 -16   3  -8        172.53        224.70        43.60 o                         
 -15   3  -8       2223.34       2233.45       107.73 o                         
 -14   3  -8       1065.69       1012.48        69.98 o                         
 -13   3  -8       3719.67       3714.29       116.29 o                         
 -12   3  -8       1147.23       1124.76        57.83 o                         
 -11   3  -8       1646.92       1551.04        63.94 o                         
 -10   3  -8         90.34         71.66        19.36 o                         
  -9   3  -8        790.69        878.41        55.43 o                         
  -8   3  -8        350.34        403.57        30.12 o                         
  -7   3  -8       4667.33       4871.07       129.38 o                         
  -6   3  -8        674.62        698.44        33.47 o                         
  -5   3  -8       5115.39       4945.31       113.06 o                         
  -4   3  -8       1942.03       2056.91        87.86 o                         
  -3   3  -8      19804.54      20739.64       399.47 o                         
  -2   3  -8        863.02        794.63        47.05 o                         
  -1   3  -8       4712.53       4919.45       120.25 o                         
   0   3  -8        561.28        502.22        21.96 o                         
   1   3  -8       4757.62       4246.00       120.68 o                         
   2   3  -8       1262.21       1099.92        36.04 o                         
   3   3  -8      19862.14      19479.89       336.97 o                         
   4   3  -8        508.78        470.39        20.50 o                         
   5   3  -8       4107.44       3790.68        72.04 o                         
   6   3  -8        230.55        208.06        13.57 o                         
   7   3  -8       8623.95       9053.83       210.61 o                         
   8   3  -8         32.05         34.04        14.21 o                         
   9   3  -8       5219.13       5342.64       186.64 o                         
  10   3  -8        124.04        103.04        25.11 o                         
  11   3  -8       4715.98       4663.90       198.63 o                         
  12   3  -8          0.41          1.15        23.15 o                         
  13   3  -8       1803.51       1712.57       138.41 o                         
  14   3  -8        221.00        298.07        42.62 o                         
  16   3  -8         54.69        101.43        61.09 o                         
  17   3  -8       2488.45       2148.65       205.00 o                         
 -16   4  -8        343.49        391.59        48.85 o                         
 -15   4  -8        357.65        361.73        47.65 o                         
 -14   4  -8       3027.46       2867.81       123.68 o                         
 -13   4  -8        370.53        339.87        32.33 o                         
 -12   4  -8        483.92        454.53        30.86 o                         
 -11   4  -8        497.30        498.63        31.68 o                         
 -10   4  -8        979.04        906.86        42.77 o                         
  -9   4  -8         76.88         88.30        18.41 o                         
  -8   4  -8        581.09        597.48        39.74 o                         
  -7   4  -8        312.59        294.01        28.80 o                         
  -6   4  -8       3083.34       2922.85        88.98 o                         
  -5   4  -8        602.05        690.56        32.34 o                         
  -4   4  -8       5918.71       6120.06       243.53 o                         
  -3   4  -8        545.85        587.68        29.82 o                         
  -2   4  -8        696.67        792.81        38.44 o                         
  -1   4  -8        250.76        238.93        23.12 o                         
   0   4  -8       2908.42       3198.66        93.96 o                         
   1   4  -8        189.70        144.20        16.12 o                         
   2   4  -8       3149.34       2953.16        81.86 o                         
   3   4  -8        959.92        974.90        35.65 o                         
   4   4  -8       2568.83       2444.36        51.68 o                         
   5   4  -8        670.00        639.53        24.71 o                         
   6   4  -8       1588.78       1622.69        58.27 o                         
   7   4  -8        598.41        629.63        25.14 o                         
   8   4  -8       3851.73       3884.59        97.99 o                         
   9   4  -8         24.67         16.00        17.15 o                         
  10   4  -8       2771.48       2530.63       158.48 o                         
  11   4  -8         39.68         34.80        20.11 o                         
  12   4  -8        888.03        868.87        72.02 o                         
  13   4  -8         85.85        110.23        29.50 o                         
  14   4  -8        718.22        619.51        61.38 o                         
  15   4  -8         87.03         68.63        57.90 o                         
  16   4  -8        747.68        965.49       123.96 o                         
  17   4  -8          7.40        -15.61        57.54 o                         
 -15   5  -8        364.01        384.40        47.40 o                         
 -14   5  -8         71.47         64.35        32.68 o                         
 -13   5  -8        572.47        405.82        47.55 o                         
 -12   5  -8         48.20         30.61        18.33 o                         
 -11   5  -8        200.08        211.69        22.97 o                         
 -10   5  -8        160.40        139.13        19.46 o                         
  -9   5  -8        285.34        323.35        27.28 o                         
  -8   5  -8         47.56         56.31        16.55 o                         
  -7   5  -8        576.70        629.27        40.34 o                         
  -6   5  -8        309.88        257.72        26.85 o                         
  -5   5  -8        952.32        953.68        80.42 o                         
  -4   5  -8         55.13         65.82        16.31 o                         
  -3   5  -8        214.02        238.53        19.89 o                         
  -2   5  -8         89.02         74.43        11.90 o                         
  -1   5  -8       4021.13       4491.41       109.91 o                         
   0   5  -8        340.84        301.00        19.30 o                         
   1   5  -8         14.58         16.12        10.63 o                         
   2   5  -8        215.79        246.53        15.60 o                         
   3   5  -8        661.97        732.91        33.43 o                         
   4   5  -8        942.72        987.60        32.62 o                         
   5   5  -8       2647.90       2716.89        54.67 o                         
   6   5  -8         14.67         29.21         9.64 o                         
   7   5  -8        176.51        162.82        14.82 o                         
   8   5  -8        180.85        196.08        22.76 o                         
   9   5  -8        515.44        571.52        39.11 o                         
  10   5  -8         43.52         64.44        24.55 o                         
  11   5  -8        914.39        814.82        69.31 o                         
  12   5  -8         12.72         23.18         8.41 o                         
  13   5  -8        610.27        669.52        93.63 o                         
  14   5  -8         59.47         81.88        42.47 o                         
  15   5  -8        414.78        443.51        88.67 o                         
  16   5  -8         29.15         14.72        56.04 o                         
  17   5  -8        363.49        297.39        84.14 o                         
 -15   6  -8        145.75        131.16        34.84 o                         
 -14   6  -8        153.63         89.01        32.47 o                         
 -13   6  -8         75.52         49.40        28.04 o                         
 -12   6  -8        112.28        112.96        21.11 o                         
 -11   6  -8        273.09        267.28        25.52 o                         
 -10   6  -8        222.15        299.97        28.69 o                         
  -9   6  -8        294.61        344.68        26.06 o                         
  -8   6  -8       3562.76       3513.29       103.70 o                         
  -7   6  -8        122.13        131.82        18.21 o                         
  -6   6  -8       2628.74       2759.71        81.80 o                         
  -5   6  -8       1326.37       1351.70        58.28 o                         
  -4   6  -8        193.18        170.24        21.34 o                         
  -3   6  -8         29.66         16.10        12.06 o                         
  -2   6  -8       2469.50       2391.06        57.62 o                         
  -1   6  -8         83.28        100.89        14.96 o                         
   0   6  -8       1840.33       1917.21        53.89 o                         
   1   6  -8        284.60        268.97        22.08 o                         
   2   6  -8       3254.21       3199.29        64.39 o                         
   3   6  -8        516.75        493.60        20.23 o                         
   4   6  -8       1896.27       1828.18        41.81 o                         
   5   6  -8        336.72        342.73        17.13 o                         
   6   6  -8       2937.47       2809.39        61.68 o                         
   7   6  -8         31.43         31.86        12.08 o                         
   8   6  -8        305.53        329.30        27.77 o                         
   9   6  -8        191.74        240.14        26.40 o                         
  10   6  -8       1986.79       1851.23        97.03 o                         
  11   6  -8         43.72         28.56        19.55 o                         
  12   6  -8        463.86        446.61        78.56 o                         
  13   6  -8        104.28         98.51        58.61 o                         
  14   6  -8        645.22        683.88       102.68 o                         
  15   6  -8         29.58         14.01        54.62 o                         
  16   6  -8        396.08        415.76        88.58 o                         
  17   6  -8        149.84        189.04        71.02 o                         
 -14   7  -8        163.95        164.29        36.30 o                         
 -13   7  -8        575.76        517.78        49.20 o                         
 -12   7  -8        247.35        271.93        27.47 o                         
 -11   7  -8        947.14        860.61        42.54 o                         
 -10   7  -8         69.31         83.61        18.88 o                         
  -9   7  -8        606.73        527.42        36.94 o                         
  -8   7  -8         22.84         19.16        14.70 o                         
  -7   7  -8        455.78        434.40        27.83 o                         
  -6   7  -8         91.97        100.80        16.09 o                         
  -5   7  -8       2838.04       2848.71        74.81 o                         
  -4   7  -8          5.92          9.03        13.13 o                         
  -3   7  -8       1971.68       2113.65        58.07 o                         
  -2   7  -8         86.26         96.62        13.24 o                         
  -1   7  -8        450.61        446.25        38.21 o                         
   0   7  -8        426.82        396.40        24.31 o                         
   1   7  -8       2952.30       2906.55        61.37 o                         
   2   7  -8         69.12         64.84         9.58 o                         
   3   7  -8       4062.94       4284.36       127.73 o                         
   4   7  -8         93.98         91.11        11.05 o                         
   5   7  -8       2044.95       2106.15        57.04 o                         
   6   7  -8         34.29         28.88        11.66 o                         
   7   7  -8         78.85         68.42        14.82 o                         
   8   7  -8        590.44        543.28        36.81 o                         
   9   7  -8       5244.96       4982.69       161.75 o                         
  10   7  -8        114.42        100.19        51.07 o                         
  11   7  -8       1636.05       1776.65        86.90 o                         
  12   7  -8         95.48         92.92        51.16 o                         
  13   7  -8        739.64        796.67       108.70 o                         
  14   7  -8        130.73        132.91        63.31 o                         
  15   7  -8          7.80        -14.10        63.04 o                         
  16   7  -8         70.44        119.34        63.04 o                         
 -14   8  -8        935.87        911.63        64.44 o                         
 -13   8  -8        860.75        868.22        71.85 o                         
 -12   8  -8       1986.30       1881.71        88.17 o                         
 -11   8  -8         54.93         57.28        22.41 o                         
 -10   8  -8        219.14        265.86        27.82 o                         
  -9   8  -8        278.07        277.30        22.53 o                         
  -8   8  -8        986.00       1067.66        43.53 o                         
  -7   8  -8        180.76        181.09        18.92 o                         
  -6   8  -8        675.57        711.44        44.69 o                         
  -5   8  -8        644.33        695.90        30.93 o                         
  -4   8  -8       4097.30       4280.27        92.47 o                         
  -3   8  -8         47.44         34.22         8.95 o                         
  -2   8  -8       4584.98       4563.64        92.73 o                         
  -1   8  -8        808.79        807.79        35.27 o                         
   0   8  -8       3577.39       3690.59        84.70 o                         
   1   8  -8        217.74        238.18        13.63 o                         
   2   8  -8        739.81        845.19        28.55 o                         
   3   8  -8        427.77        424.48        19.53 o                         
   4   8  -8       5575.38       5926.71       116.44 o                         
   5   8  -8        193.29        184.05        18.48 o                         
   6   8  -8       2000.18       2064.32       139.08 o                         
   7   8  -8        248.22        230.01        23.05 o                         
   8   8  -8       3344.68       3223.10        98.10 o                         
   9   8  -8        170.84        141.78        56.04 o                         
  11   8  -8         24.32         24.46        22.33 o                         
  12   8  -8       1903.05       2019.19       166.96 o                         
  13   8  -8         17.30         25.09        47.79 o                         
  14   8  -8        559.41        588.03        98.77 o                         
  15   8  -8         86.13        113.05        60.91 o                         
  16   8  -8       1374.43       1689.71       166.69 o                         
 -13   9  -8       1348.07       1231.07        72.28 o                         
 -12   9  -8        515.25        520.44        46.75 o                         
 -11   9  -8       2546.84       2411.31       101.97 o                         
 -10   9  -8        330.94        259.33        34.25 o                         
  -9   9  -8       2850.72       2765.63        91.68 o                         
  -8   9  -8        698.99        716.75        58.55 o                         
  -7   9  -8       3433.38       3613.45        84.93 o                         
  -6   9  -8        793.42        763.65        31.94 o                         
  -5   9  -8        512.44        522.39        31.00 o                         
  -4   9  -8        249.78        281.55        26.23 o                         
  -3   9  -8       6011.59       5941.23       104.18 o                         
  -2   9  -8         60.98         75.93        12.40 o                         
  -1   9  -8       6714.09       6742.24       148.52 o                         
   0   9  -8        698.73        732.52        33.08 o                         
   1   9  -8       2145.99       2205.26        92.23 o                         
   2   9  -8        183.11        174.51        14.11 o                         
   3   9  -8        842.61        814.04        38.92 o                         
   4   9  -8        688.72        699.60        31.85 o                         
   5   9  -8       4693.99       4663.99       102.97 o                         
   6   9  -8         36.48         18.28        13.79 o                         
   7   9  -8       4255.45       4330.84       119.80 o                         
   8   9  -8        237.82        282.25        51.25 o                         
   9   9  -8       1600.58       1722.78       138.50 o                         
  10   9  -8        213.62        275.85        39.33 o                         
  11   9  -8        531.53        564.89        89.11 o                         
  12   9  -8         57.93         35.56        51.07 o                         
  13   9  -8       1904.04       1903.31       169.97 o                         
  14   9  -8         97.03        173.87        66.94 o                         
  15   9  -8       4038.79       4171.30       290.74 o                         
 -12  10  -8       1467.39       1560.35       101.01 o                         
 -11  10  -8        250.26        212.40        41.89 o                         
 -10  10  -8       2745.17       2776.61       107.73 o                         
  -9  10  -8        658.77        761.78        49.97 o                         
  -8  10  -8       3117.04       3087.13        96.10 o                         
  -7  10  -8        535.57        544.44        34.19 o                         
  -6  10  -8       4171.06       3955.62        99.41 o                         
  -5  10  -8        426.19        449.88        22.30 o                         
  -4  10  -8       4020.88       3695.48        79.30 o                         
  -3  10  -8        460.10        456.38        24.12 o                         
  -2  10  -8       6082.37       5870.76       119.92 o                         
  -1  10  -8        828.08        841.61        30.52 o                         
   0  10  -8       4617.12       4334.82       109.61 o                         
   1  10  -8         20.02         14.63         9.45 o                         
   2  10  -8       1607.74       1453.92        41.00 o                         
   3  10  -8        194.97        206.14        14.37 o                         
   4  10  -8       3679.57       3428.15        86.90 o                         
   5  10  -8        177.04        203.97        19.69 o                         
   6  10  -8      12121.82      11673.59       315.28 o                         
   7  10  -8        289.17        329.21        42.66 o                         
   8  10  -8       3274.60       3339.31       167.62 o                         
   9  10  -8        139.22        126.35        51.96 o                         
  10  10  -8       1543.28       1659.48       141.69 o                         
  11  10  -8         14.64        100.10        52.85 o                         
  12  10  -8       2265.64       2505.62       185.13 o                         
  13  10  -8         27.34         12.59        46.64 o                         
  14  10  -8       3854.66       3708.46       262.01 o                         
 -11  11  -8       2406.96       1991.95        96.49 o                         
 -10  11  -8        539.87        691.17        54.09 o                         
  -9  11  -8       1552.29       1481.57        76.82 o                         
  -8  11  -8        490.65        457.39        40.92 o                         
  -7  11  -8       4646.66       4468.24       145.39 o                         
  -6  11  -8        189.27        184.24        18.40 o                         
  -5  11  -8       2936.36       2803.43        69.74 o                         
  -4  11  -8        953.88        921.03        37.46 o                         
  -3  11  -8       4689.38       4795.44       103.55 o                         
  -2  11  -8        834.81        805.56        32.49 o                         
  -1  11  -8       6252.21       5897.05       118.55 o                         
   0  11  -8        595.85        578.39        39.52 o                         
   1  11  -8       3374.52       3157.67       118.66 o                         
   2  11  -8        129.18        119.47        20.41 o                         
   3  11  -8       2815.51       2726.03        67.71 o                         
   4  11  -8       1298.62       1352.64        46.50 o                         
   5  11  -8       5297.99       5804.11       177.18 o                         
   6  11  -8          6.46          8.36        26.17 o                         
   7  11  -8       9691.01       9424.23       317.40 o                         
   8  11  -8        278.55        238.33        59.05 o                         
   9  11  -8       2763.55       2797.15       132.72 o                         
  10  11  -8         16.95        -20.93        47.79 o                         
  11  11  -8       2562.38       2568.39       188.59 o                         
  12  11  -8         33.30         71.02        50.89 o                         
  13  11  -8       1661.04       1854.10       163.77 o                         
 -10  12  -8       1282.31       1045.55       111.23 o                         
  -9  12  -8        275.86        292.32        37.12 o                         
  -8  12  -8       1494.70       1323.94        80.90 o                         
  -7  12  -8        328.90        301.95        30.59 o                         
  -6  12  -8       3760.10       3632.39       106.30 o                         
  -5  12  -8        486.15        542.26        52.62 o                         
  -4  12  -8       8618.07       8584.36       243.73 o                         
  -3  12  -8        793.28        777.42        58.27 o                         
  -2  12  -8       4145.92       4409.50       138.28 o                         
  -1  12  -8        231.43        198.96        20.96 o                         
   0  12  -8       3595.24       4047.30       164.88 o                         
   1  12  -8         95.20        133.80        36.65 o                         
   2  12  -8       3314.22       3742.28       127.42 o                         
   3  12  -8         42.77         48.05        22.86 o                         
   4  12  -8       5354.74       5466.98       318.84 o                         
   5  12  -8        506.83        496.45        52.97 o                         
   6  12  -8       5834.94       6460.77       515.42 o                         
   7  12  -8         97.38        112.14        33.00 o                         
   8  12  -8       3202.19       3372.29       152.26 o                         
   9  12  -8          4.50         14.34        30.34 o                         
  10  12  -8       2933.87       2716.11       198.08 o                         
  11  12  -8         18.50         55.15        46.37 o                         
  12  12  -8       2662.12       2562.54       197.73 o                         
  -8  13  -8        531.35        531.20        91.59 o                         
  -7  13  -8       1821.18       2170.73       174.23 o                         
  -6  13  -8        103.13        154.37        80.29 o                         
  -5  13  -8       4812.08       5105.41       220.38 o                         
  -4  13  -8        433.92        533.77        63.56 o                         
  -3  13  -8       3176.25       3425.42       166.38 o                         
  -2  13  -8        169.34        179.54        43.46 o                         
  -1  13  -8       3686.42       4017.15       222.33 o                         
   0  13  -8        405.53        474.81        58.11 o                         
   1  13  -8       3277.35       3566.14       170.95 o                         
   2  13  -8        255.73        317.29        36.46 o                         
   3  13  -8       5493.76       5976.51       283.02 o                         
   4  13  -8         13.24         36.45        24.10 o                         
   5  13  -8       4797.16       4700.58       192.75 o                         
   6  13  -8        131.22        145.39        76.16 o                         
   7  13  -8       1681.93       1758.55        84.81 o                         
   8  13  -8         15.16         42.12        33.01 o                         
   9  13  -8       3149.40       2959.23       197.64 o                         
  10  13  -8         89.45         81.57        47.53 o                         
  -6  14  -8       1772.50       1802.95       118.05 o                         
  -5  14  -8        378.87        418.39        61.15 o                         
  -4  14  -8       2144.45       2258.27       132.78 o                         
  -3  14  -8         79.87          6.01        34.12 o                         
  -2  14  -8       1733.60       1861.07       116.64 o                         
  -1  14  -8        443.61        592.07        68.53 o                         
   0  14  -8       2650.40       2552.62       151.89 o                         
   1  14  -8         34.06          8.26        23.50 o                         
   2  14  -8       1103.67       1123.80        65.90 o                         
   3  14  -8        453.10        421.57        43.26 o                         
   4  14  -8       2689.01       2945.56       227.61 o                         
   5  14  -8         18.80         12.21        25.95 o                         
   6  14  -8       1766.16       1831.02       114.35 o                         
   7  14  -8        107.49         90.82        41.18 o                         
   8  14  -8       2543.58       2771.08       207.48 o                         
  -3  15  -8       1432.69       1362.25       133.40 o                         
  -2  15  -8        361.95        331.82        89.15 o                         
  -1  15  -8       2374.24       2351.30       137.67 o                         
   0  15  -8        196.85        265.37        53.03 o                         
   1  15  -8       1153.34       1020.59       100.19 o                         
   2  15  -8         29.53         45.98        62.64 o                         
   3  15  -8        268.60        221.06        52.54 o                         
   4  15  -8         24.58         21.14        39.30 o                         
   5  15  -8        902.42       1050.05        87.67 o                         
 -17   1  -7        134.07         98.77        64.64 o                         
 -16   1  -7        606.18        771.86        81.38 o                         
 -15   1  -7        916.14       1003.02       242.28 o                         
 -14   1  -7        286.34        305.33        34.31 o                         
 -13   1  -7        807.67        837.53        51.85 o                         
 -12   1  -7         26.67         26.88        16.24 o                         
 -11   1  -7        152.01        195.89        58.84 o                         
 -10   1  -7        177.08        226.37        33.82 o                         
  -9   1  -7       1766.57       1827.92        81.61 o                         
  -8   1  -7        165.69        121.86        30.00 o                         
  -7   1  -7       2606.61       2824.96       145.94 o                         
  -6   1  -7        869.27        920.28        49.50 o                         
  -5   1  -7        680.74        783.55        37.46 o                         
  -4   1  -7        349.97        283.54        22.70 o                         
  -3   1  -7       5556.65       6007.30       211.45 o                         
  -2   1  -7        332.76        283.71        17.75 o                         
  -1   1  -7        490.88        583.54        28.37 o                         
   0   1  -7        562.05        553.68        28.37 o                         
   1   1  -7       3535.85       3278.92        98.93 o                         
   2   1  -7        385.66        385.29        18.90 o                         
   3   1  -7       5962.14       6970.36       149.71 o                         
   4   1  -7        281.79        286.50        13.12 o                         
   5   1  -7       3139.00       3477.86        71.50 o                         
   6   1  -7        381.62        364.86        21.11 o                         
   7   1  -7      10713.62      11271.98       227.37 o                         
   8   1  -7        773.30        796.72        27.31 o                         
   9   1  -7       2577.38       2555.49        73.28 o                         
  10   1  -7          8.10         16.18         6.74 o                         
  11   1  -7       1677.39       1523.62        53.74 o                         
  12   1  -7         24.77         41.35        28.74 o                         
  13   1  -7       1992.97       2149.88       122.20 o                         
  14   1  -7        241.87        201.65        41.92 o                         
  15   1  -7        973.43        932.24       116.15 o                         
 -17   2  -7        327.94        359.02        62.27 o                         
 -16   2  -7       1613.84       1535.32       155.56 o                         
 -15   2  -7        204.60        228.79        74.30 o                         
 -14   2  -7        206.29        263.18        31.79 o                         
 -13   2  -7        164.16        201.10        31.27 o                         
 -12   2  -7       1639.33       1683.96        76.42 o                         
 -11   2  -7        572.59        621.02        40.01 o                         
 -10   2  -7       3371.04       3516.93       133.19 o                         
  -9   2  -7        805.02        811.12        49.65 o                         
  -8   2  -7       8998.11       9085.15       243.25 o                         
  -7   2  -7        727.27        648.03        39.56 o                         
  -6   2  -7       3340.89       3675.05       334.05 o                         
  -5   2  -7         92.58        115.69        21.58 o                         
  -4   2  -7       3497.79       3712.79       119.26 o                         
  -3   2  -7          0.72          6.79        13.99 o                         
  -2   2  -7       9946.65       9921.56       264.66 o                         
  -1   2  -7        151.91        156.55        15.51 o                         
   0   2  -7       1976.79       1834.27        52.40 o                         
   1   2  -7        661.62        626.55        24.68 o                         
   2   2  -7        275.02        326.38        15.70 o                         
   3   2  -7        158.71        138.90        10.68 o                         
   4   2  -7       2243.04       2049.20        49.77 o                         
   5   2  -7         30.02         18.22         6.30 o                         
   6   2  -7       5823.89       5559.31       138.67 o                         
   7   2  -7        169.38        137.15        17.09 o                         
   8   2  -7       1817.20       1721.23        58.69 o                         
   9   2  -7         29.23         26.81         9.14 o                         
  10   2  -7        598.71        617.75        25.46 o                         
  11   2  -7         30.66         46.42        22.07 o                         
  12   2  -7       1506.49       1520.83       164.17 o                         
  13   2  -7        135.63        155.02        38.88 o                         
  14   2  -7       3920.76       3980.00       176.36 o                         
 -16   3  -7        308.75        366.92        52.44 o                         
 -15   3  -7       1460.25       1424.62        84.46 o                         
 -14   3  -7          2.83          4.55        27.86 o                         
 -13   3  -7       1662.47       1676.37        86.01 o                         
 -12   3  -7        567.31        525.82        32.53 o                         
 -11   3  -7       1523.97       1533.06        57.44 o                         
 -10   3  -7        747.60        688.83        37.01 o                         
  -9   3  -7        960.53       1075.63        44.80 o                         
  -8   3  -7        771.82        754.75        39.86 o                         
  -7   3  -7       2911.83       3098.65       101.96 o                         
  -6   3  -7         70.26         46.96        15.04 o                         
  -5   3  -7       4478.07       4419.79       102.64 o                         
  -4   3  -7        336.89        347.44        21.69 o                         
  -3   3  -7       9611.96       9725.73       223.61 o                         
  -2   3  -7       1454.46       1511.96        87.43 o                         
  -1   3  -7       4603.57       4694.77       114.04 o                         
   0   3  -7        832.53        865.44        32.36 o                         
   1   3  -7      18944.69      20010.31       372.45 o                         
   2   3  -7        117.71        117.91        12.10 o                         
   3   3  -7       4616.64       4748.88        91.28 o                         
   4   3  -7        421.27        441.14        17.83 o                         
   5   3  -7       6312.75       5863.04       104.38 o                         
   6   3  -7        218.58        213.55        12.79 o                         
   7   3  -7       7212.25       7410.25       209.92 o                         
   8   3  -7        317.71        334.54        31.19 o                         
   9   3  -7       5806.47       5871.69       174.70 o                         
  10   3  -7        113.59        123.95        13.26 o                         
  11   3  -7       3581.54       3580.44       176.53 o                         
  12   3  -7        214.25        227.03        37.60 o                         
  13   3  -7       5005.77       4782.18       197.39 o                         
  14   3  -7         27.76         19.81        28.88 o                         
  15   3  -7       3444.16       3060.58       227.87 o                         
  16   3  -7         43.21         57.28        57.37 o                         
 -16   4  -7       1368.41       1414.82       107.51 o                         
 -15   4  -7        359.64        336.36        45.54 o                         
 -14   4  -7       6148.69       6306.43       209.76 o                         
 -13   4  -7       1179.68       1272.96        53.83 o                         
 -12   4  -7       4244.15       4516.16       139.54 o                         
 -11   4  -7       1730.65       1699.49        57.09 o                         
 -10   4  -7       1887.33       1974.44        60.52 o                         
  -9   4  -7         44.38         50.22        15.64 o                         
  -8   4  -7        974.31       1003.34        71.07 o                         
  -7   4  -7        462.13        444.71        32.73 o                         
  -6   4  -7       9807.67      10049.95       259.95 o                         
  -5   4  -7       1307.05       1303.51        49.95 o                         
  -4   4  -7      10864.48      10936.19       243.93 o                         
  -3   4  -7       2177.07       2241.08        71.53 o                         
  -2   4  -7       9229.93       9948.93       257.06 o                         
  -1   4  -7        870.91        861.95        29.36 o                         
   0   4  -7       4382.98       4482.68       110.83 o                         
   1   4  -7       2333.10       2303.72        65.58 o                         
   2   4  -7      20533.41      21217.84       365.74 o                         
   3   4  -7       1492.73       1398.87        34.36 o                         
   4   4  -7       8740.20       8131.63       167.53 o                         
   5   4  -7       1649.55       1557.26        35.65 o                         
   6   4  -7      11512.77      11402.05       194.83 o                         
   7   4  -7         84.88         92.36        17.40 o                         
   8   4  -7       8372.09       8752.76       297.06 o                         
   9   4  -7         99.73         68.28        18.83 o                         
  10   4  -7      11500.68      11503.56       273.87 o                         
  11   4  -7        430.12        498.02        90.79 o                         
  12   4  -7       5076.60       5166.39       209.76 o                         
  13   4  -7        277.00        312.90        46.02 o                         
  14   4  -7       2916.74       3094.01       146.25 o                         
  15   4  -7         25.10        -13.48        49.83 o                         
  16   4  -7       1461.63       1413.34       151.53 o                         
 -16   5  -7         83.63         88.86        34.33 o                         
 -15   5  -7       4388.04       4124.53       171.88 o                         
 -14   5  -7       1081.52       1158.22        74.17 o                         
 -13   5  -7       5488.12       5291.93       134.90 o                         
 -12   5  -7        889.26        852.80        40.66 o                         
 -11   5  -7       5575.68       5499.92       124.95 o                         
 -10   5  -7         54.20         55.06        16.62 o                         
  -9   5  -7       3982.31       4154.19        98.90 o                         
  -8   5  -7         67.81         61.82        14.47 o                         
  -7   5  -7      13617.43      14440.58       314.55 o                         
  -6   5  -7       2538.74       2461.75        86.91 o                         
  -5   5  -7      14924.96      14347.38       363.31 o                         
  -4   5  -7       1677.30       1541.86        60.32 o                         
  -3   5  -7      14799.58      15090.13       379.21 o                         
  -2   5  -7        205.73        166.90        19.09 o                         
  -1   5  -7      15132.41      15887.10       276.76 o                         
   0   5  -7       1606.27       1641.23        64.56 o                         
   1   5  -7      29306.89      29054.74       493.08 o                         
   2   5  -7       2000.66       1862.72        49.26 o                         
   3   5  -7      13778.17      13944.88       226.20 o                         
   4   5  -7       1341.53       1271.18        37.90 o                         
   5   5  -7      13553.85      14010.69       212.43 o                         
   6   5  -7       1361.07       1301.83        35.15 o                         
   7   5  -7       6957.08       7080.49       167.26 o                         
   8   5  -7        169.34        167.66        25.03 o                         
   9   5  -7      12022.17      11786.33       276.28 o                         
  10   5  -7        172.29        196.53        37.02 o                         
  11   5  -7       5589.98       5453.84       191.81 o                         
  12   5  -7         17.34        -11.08        34.40 o                         
  13   5  -7       5107.42       5337.79       310.33 o                         
  14   5  -7         47.93         37.05        32.51 o                         
  15   5  -7       1783.07       1890.10       168.02 o                         
  16   5  -7         48.54        116.15        61.18 o                         
 -15   6  -7       1141.79       1267.30        78.95 o                         
 -14   6  -7       4460.04       4324.16       160.88 o                         
 -13   6  -7        299.56        290.42        37.37 o                         
 -12   6  -7       3218.75       3180.50        91.92 o                         
 -11   6  -7        888.05        848.23        39.66 o                         
 -10   6  -7       5554.05       5347.49       121.78 o                         
  -9   6  -7       1254.79       1153.21        52.11 o                         
  -8   6  -7       9722.79       9748.85       189.93 o                         
  -7   6  -7       3031.13       3069.19        81.42 o                         
  -6   6  -7      16773.83      16491.10       319.90 o                         
  -5   6  -7        301.42        235.70        20.99 o                         
  -4   6  -7       3864.63       3542.88       106.66 o                         
  -3   6  -7          7.07          7.59        11.09 o                         
  -2   6  -7       3343.27       3210.64        69.91 o                         
  -1   6  -7        861.34        853.23        39.50 o                         
   0   6  -7      16330.28      16360.78       286.41 o                         
   1   6  -7        683.24        653.42        23.76 o                         
   2   6  -7      14632.68      14058.10       234.72 o                         
   3   6  -7         63.98         72.41         9.91 o                         
   4   6  -7       9450.77       9358.83       147.79 o                         
   5   6  -7          2.14          8.98         8.40 o                         
   6   6  -7       2882.72       2835.67        73.13 o                         
   7   6  -7        287.06        257.12        19.53 o                         
   8   6  -7       6943.77       7406.29       177.80 o                         
   9   6  -7          9.08         10.07        17.74 o                         
  10   6  -7       8574.81       7547.00       419.04 o                         
  11   6  -7        444.81        467.39        39.63 o                         
  12   6  -7       5475.87       5511.14       322.12 o                         
  13   6  -7         77.04         24.12        44.60 o                         
  14   6  -7       3451.58       3573.25       244.54 o                         
  15   6  -7         11.87         13.74        53.55 o                         
  16   6  -7       2674.59       2573.18       214.84 o                         
 -15   7  -7        836.31        726.63        60.67 o                         
 -14   7  -7        512.22        589.29        53.85 o                         
 -13   7  -7       1168.27       1096.79        67.96 o                         
 -12   7  -7        312.48        337.46        33.81 o                         
 -11   7  -7       3787.04       3662.58       100.30 o                         
 -10   7  -7       1250.03       1240.62        47.70 o                         
  -9   7  -7       6226.29       6421.05       136.04 o                         
  -8   7  -7        599.27        617.47        30.33 o                         
  -7   7  -7       7012.50       7024.30       142.06 o                         
  -6   7  -7        298.03        299.21        20.54 o                         
  -5   7  -7        477.64        456.69        39.55 o                         
  -4   7  -7         51.00         49.78        10.70 o                         
  -3   7  -7       7302.30       7116.61       146.93 o                         
  -2   7  -7       1674.79       1646.07        42.90 o                         
  -1   7  -7      11055.71      11870.37       258.35 o                         
   0   7  -7        675.27        629.68        22.05 o                         
   1   7  -7      10907.03      11210.74       189.62 o                         
   2   7  -7         98.47        102.81         8.30 o                         
   3   7  -7       8530.57       8543.51       151.14 o                         
   4   7  -7         60.35         62.68         9.55 o                         
   5   7  -7      13424.02      13010.87       218.95 o                         
   6   7  -7         14.93         17.00        10.94 o                         
   7   7  -7       3954.69       4175.68       110.90 o                         
   8   7  -7         98.74        105.05        22.65 o                         
   9   7  -7      10156.64      10066.63       490.50 o                         
  10   7  -7         14.54         18.19        20.40 o                         
  11   7  -7       4748.80       4999.85       204.95 o                         
  12   7  -7        136.26        215.10        65.88 o                         
  13   7  -7       5318.05       5655.04       322.30 o                         
  14   7  -7          1.33        -25.89        44.95 o                         
  15   7  -7       2319.78       2450.20       198.08 o                         
  16   7  -7        192.16        352.27        85.12 o                         
 -14   8  -7        772.38        732.27        57.43 o                         
 -13   8  -7        378.10        411.82        45.00 o                         
 -12   8  -7       1110.94       1174.78        67.02 o                         
 -11   8  -7        346.74        376.93        39.42 o                         
 -10   8  -7       3505.52       3432.86        86.93 o                         
  -9   8  -7        948.83       1001.92        42.25 o                         
  -8   8  -7       9577.87       9892.42       191.35 o                         
  -7   8  -7       1088.68       1107.46        53.45 o                         
  -6   8  -7       1758.32       1870.41        52.30 o                         
  -5   8  -7         42.70         49.35        12.58 o                         
  -4   8  -7       2024.31       2175.89        59.33 o                         
  -3   8  -7        469.15        412.67        17.79 o                         
  -2   8  -7      10935.17      11387.47       180.70 o                         
  -1   8  -7        274.57        304.16        18.61 o                         
   0   8  -7      10049.07      10482.37       205.61 o                         
   1   8  -7         79.95         84.38        14.51 o                         
   2   8  -7       5806.03       5780.23       113.24 o                         
   3   8  -7         36.19         35.86         8.63 o                         
   4   8  -7       3465.30       3455.79       111.86 o                         
   5   8  -7         88.46         67.32        13.71 o                         
   6   8  -7      16124.70      16213.28       363.30 o                         
   7   8  -7         38.07         20.25        15.31 o                         
   8   8  -7       3090.10       2765.32       178.49 o                         
   9   8  -7         15.35          9.13        39.10 o                         
  10   8  -7       2643.21       2432.83       108.94 o                         
  11   8  -7         49.00         54.19        35.78 o                         
  12   8  -7       3016.05       2751.84       209.96 o                         
  13   8  -7        107.64         49.03        47.97 o                         
  14   8  -7       4610.35       4533.41       301.91 o                         
  15   8  -7          7.34         27.66        52.67 o                         
  16   8  -7       2749.47       2871.37       229.65 o                         
 -13   9  -7        143.46        145.05        31.75 o                         
 -12   9  -7         46.64         29.64        23.87 o                         
 -11   9  -7        500.79        516.45        71.71 o                         
 -10   9  -7        374.19        378.12        37.42 o                         
  -9   9  -7       2293.24       2125.07       114.76 o                         
  -8   9  -7        511.14        480.81        44.18 o                         
  -7   9  -7       5013.48       4900.45       106.08 o                         
  -6   9  -7        153.68        126.58        15.54 o                         
  -5   9  -7       1032.19       1020.46        38.77 o                         
  -4   9  -7        171.60        170.33        14.91 o                         
  -3   9  -7        872.53       1005.48        31.13 o                         
  -2   9  -7        341.83        313.26        18.44 o                         
  -1   9  -7       4516.74       4709.38        97.29 o                         
   0   9  -7         79.83        109.47        11.97 o                         
   1   9  -7       7864.23       7828.84       193.64 o                         
   2   9  -7        111.91        109.13        12.13 o                         
   3   9  -7       7008.40       6896.80       131.57 o                         
   4   9  -7        499.13        573.48        27.90 o                         
   5   9  -7       2179.18       2142.39        64.89 o                         
   6   9  -7         24.47         17.49        14.86 o                         
   7   9  -7       1338.80       1318.70        77.34 o                         
   8   9  -7         16.25         17.02        36.71 o                         
   9   9  -7       1711.40       1661.48        88.12 o                         
  10   9  -7          1.20          7.62        23.34 o                         
  11   9  -7       1495.30       1519.03       139.03 o                         
  12   9  -7        223.04        137.43        60.47 o                         
  13   9  -7       2016.63       1943.39       175.65 o                         
  14   9  -7         37.68        -13.03        50.89 o                         
  15   9  -7       1973.95       1905.88       177.07 o                         
 -13  10  -7         85.03         87.22        37.79 o                         
 -12  10  -7        332.48        297.98        47.25 o                         
 -11  10  -7        256.80        188.03        26.70 o                         
 -10  10  -7        761.12        751.14        43.47 o                         
  -9  10  -7          8.55         21.01        20.11 o                         
  -8  10  -7       1356.39       1338.73        51.51 o                         
  -7  10  -7         95.79         86.04        18.49 o                         
  -6  10  -7       1186.84       1087.64        44.04 o                         
  -5  10  -7        174.19        163.24        13.29 o                         
  -4  10  -7        746.06        618.56        26.05 o                         
  -3  10  -7        584.46        608.67        28.20 o                         
  -2  10  -7        407.81        391.52        24.78 o                         
  -1  10  -7         86.29         98.96        12.10 o                         
   0  10  -7       1419.35       1376.95        39.40 o                         
   1  10  -7        275.83        308.92        17.81 o                         
   2  10  -7       3174.82       3168.07        88.88 o                         
   3  10  -7        421.56        484.60        20.07 o                         
   4  10  -7        677.62        697.16        30.24 o                         
   5  10  -7        437.50        476.44        31.34 o                         
   6  10  -7        725.90        746.08        66.59 o                         
   7  10  -7         27.51         57.62        28.60 o                         
   8  10  -7       2058.23       2428.66       163.59 o                         
   9  10  -7         34.91         89.72        31.89 o                         
  10  10  -7       1918.67       1859.23       101.00 o                         
  11  10  -7         39.22        107.37        50.10 o                         
  12  10  -7       1740.44       1731.30       156.67 o                         
  13  10  -7         56.10        -12.15        48.94 o                         
  14  10  -7        867.60        622.61       103.65 o                         
 -12  11  -7         84.76         93.28        31.18 o                         
 -11  11  -7         82.64         41.94        27.32 o                         
 -10  11  -7          6.37         36.44        23.70 o                         
  -9  11  -7         87.27        116.70        29.30 o                         
  -8  11  -7        154.18        167.92        22.15 o                         
  -7  11  -7        940.10        983.83        54.09 o                         
  -6  11  -7        108.73         91.82        16.91 o                         
  -5  11  -7       1110.33       1015.25        36.91 o                         
  -4  11  -7        109.05         78.05        13.97 o                         
  -3  11  -7        595.43        595.32        46.81 o                         
  -2  11  -7         81.02         76.42        11.89 o                         
  -1  11  -7        545.41        481.69        21.40 o                         
   0  11  -7         28.20         34.87         8.79 o                         
   1  11  -7        651.40        551.72        21.71 o                         
   2  11  -7         35.41         28.26        10.25 o                         
   3  11  -7        593.72        604.57        25.36 o                         
   4  11  -7        232.02        246.91        39.51 o                         
   5  11  -7        922.19        926.88        66.06 o                         
   6  11  -7         64.45         68.71        29.31 o                         
   7  11  -7        312.20        296.96        43.26 o                         
   8  11  -7         58.09         72.62        30.06 o                         
   9  11  -7        710.52        731.61        62.26 o                         
  10  11  -7         29.07         -8.76        27.24 o                         
  11  11  -7        136.46         85.21        49.92 o                         
  12  11  -7          1.69        -11.35        44.42 o                         
  13  11  -7        184.02        157.29        59.76 o                         
 -10  12  -7        215.24        152.84        41.72 o                         
  -9  12  -7        217.45        189.32        32.35 o                         
  -8  12  -7        471.93        485.81        43.10 o                         
  -7  12  -7         52.16         39.89        20.63 o                         
  -6  12  -7         64.23         75.29        16.47 o                         
  -5  12  -7        395.87        413.86        26.60 o                         
  -4  12  -7        606.33        603.40        28.79 o                         
  -3  12  -7        179.37        166.93        21.04 o                         
  -2  12  -7        184.27        120.41        21.44 o                         
  -1  12  -7        151.51        190.41        40.42 o                         
   0  12  -7       1520.18       1506.20        94.83 o                         
   1  12  -7        240.53        287.78        84.59 o                         
   2  12  -7       1288.05       1319.92        58.78 o                         
   3  12  -7         93.90         97.24        22.10 o                         
   4  12  -7        496.87        515.64        37.90 o                         
   5  12  -7         46.45          8.32        23.33 o                         
   6  12  -7        267.34        354.38        82.15 o
[truncated: 776,548 more chars]
